# Supplementary material for: Transcriptome Analysis Reveals Genes Involved in Thermogenesis in Two Cold-Exposed Sheep Breeds
Source: Genes (Basel). 2021 Mar 6;12(3):375. doi: 10.3390/genes12030375 (PMC7999592; doi:10.3390/genes12030375)
Supplement: Supplementary file 1 [file genes-12-00375-s001.zip]

Archive with 8 entries (7 files):
- Additional files/Supplementary File S1.docx
- Additional files/Supplementary File S2.xlsx
- Additional files/Supplementary File S3.xlsx
- Additional files/Supplementary File S4.xlsx
- Additional files/Supplementary File S5.xlsx
- Additional files/Supplementary File S6.xlsx
- Additional files/Supplementary File S7.docx
- Additional files/
