# Supplementary material for: Transcriptome Analysis Reveals Genes Involved in Thermogenesis in Two Cold-Exposed Sheep Breeds
Source: Genes (Basel). 2021 Mar 6;12(3):375. doi: 10.3390/genes12030375 (PMC7999592; doi:10.3390/genes12030375)
Supplement: Supplementary file 1 [file genes-12-00375-s001.zip › Additional files/Supplementary File S2.xlsx]

## Sheet: Sheet1
Table S1. Summary of transcriptome sequencing quality.
	A-hypoc-1		A-hypoc-2		A-hypoc-3		A-hypow-1		A-hypow-1		A-hypow-1
Type	Raw data	Clean data	Raw data	Clean data	Raw data	Clean data	Raw data	Clean data	Raw data	Clean data	Raw data	Clean data
Number of Reads	117041706	109974116	117045084	109766456	117041344	111307934	117045042	110909736	117045066	110124128	117044944	110609036
Data Size	11704170600	10997411600	11704508400	10976645600	11704134400	11130793400	11704504200	11090973600	11704506600	11012412800	11704494400	11060903600
N of fq1	3346340	1152289	4414944	2873563	3542356	2409286	3113566	2003105	4146909	2706580	2889608	1764446
N of fq2	3153169	1116328	6294040	3313707	4737651	2401135	4764207	2334814	5930813	3087639	5105563	2675121
GC(%) of fq1	52.04	51.85	49.95	49.66	49.58	49.3	50.08	49.84	49.93	49.66	49.88	49.62
GC(%) of fq2	52.29	52.02	50.02	49.72	49.75	49.44	50.13	49.89	50.02	49.74	49.96	49.71
Q20(%) of fq1	98.38	98.76	97	97.75	98.69	98.97	97.31	97.92	97.16	97.86	97.3	97.92
Q20(%) of fq2	94.51	96.65	95.65	97.35	95.82	97.42	95.9	97.43	95.66	97.39	96.29	97.66
Q30(%) of fq1	92.58	93.45	89.76	91.05	93.19	93.82	90.02	91.14	89.96	91.2	90.15	91.2
Q30(%) of fq2	84.21	87.35	86.58	89.12	87.15	89.47	86.87	89.17	86.63	89.21	88.05	90.1
ErrorRatio(%) of fq1	34.86	0.36	37.56	0.49	34.32	0.35	37.49	0.45	37.45	0.47	37.33	0.45
ErrorRatio(%) of fq2	42.82	0.52	40.47	0.49	39.95	0.47	40.32	0.47	40.41	0.48	39.13	0.46
Discard Reads related to N	473476		718222		410610		565792		680956		589318
Discard Reads related to low qual	5482616		5456994		3822026		4762176		5332720		4380978
Discard Reads related to Adapter	1111498		1103412		1500774		807338		907262		1465612
	H-hypoc-1		H-hypoc-2		H-hypoc-3		H-hypow-1		H-hypow-2		H-hypow-3
Type	Raw data	Clean data	Raw data	Clean data	Raw data	Clean data	Raw data	Clean data	Raw data	Clean data	Raw data	Clean data
Number of Reads	117044956	109921158	117041226	110719252	117040276	110185808	117041378	111082860	117041600	110508438	117041602	110985782
Data Size	11704495600	10992115800	11704122600	11071925200	11704027600	11018580800	11704137800	11108286000	11704160000	11050843800	11704160200	11098578200
N of fq1	3334316	2130799	4437907	3140145	2082858	1437961	1955359	805496	3932247	2123455	2788690	1292956
N of fq2	4994114	2419641	5093708	2691747	2297596	1274895	1027968	771689	3433135	2219006	2121385	1372612
GC(%) of fq1	49.16	48.89	49.91	49.63	48.59	48.32	50.02	49.69	50.84	50.5	49.87	49.52
GC(%) of fq2	49.33	49.05	50.06	49.73	48.68	48.34	50.2	49.82	51.05	50.64	50.04	49.63
Q20(%) of fq1	97.24	97.95	98.53	98.83	98.45	98.77	98.15	98.59	97.97	98.44	97.85	98.31
Q20(%) of fq2	95.69	97.44	94.92	96.86	95.18	97.13	95.86	97.47	95.2	97.03	95.19	97.05
Q30(%) of fq1	89.99	91.25	92.56	93.32	92.18	92.97	92.09	92.95	91.48	92.41	91.05	92.02
Q30(%) of fq2	86.64	89.21	84.8	87.62	85.5	88.36	87.34	89.7	85.59	88.29	85.54	88.31
ErrorRatio(%) of fq1	37.42	0.45	35.09	0.38	35.56	0.35	35.4	0.36	36.08	0.4	36.66	0.39
ErrorRatio(%) of fq2	40.41	0.47	42.28	0.51	41.54	0.47	39.74	0.44	41.49	0.5	41.54	0.48
Discard Reads related to N	591614		454874		275798		203180		478354		326456
Discard Reads related to low qual	5223338		4655522		4846594		4215228		4755800		4810478
Discard Reads related to Adapter	1308846		1211578		1732076		1540110		1299008		918886
	A-peric-1		A-peric-2		A-peric-3		A-periw-1		A-periw-2		A-periw-3
Type	Raw data	Clean data	Raw data	Clean data	Raw data	Clean data	Raw data	Clean data	Raw data	Clean data	Raw data	Clean data
Number of Reads	114555168	109840736	117042620	109825924	117042554	109367394	114555362	109236058	117046366	109799340	114555130	109186916
Data Size	11455516800	10984073600	11704262000	10982592400	11704255400	10936739400	11455536200	10923605800	11704636600	10979934000	11455513000	10918691600
N of fq1	9297940	2976639	4894960	3095223	2666612	1286956	4761182	1471239	9015468	3449232	9390122	2959960
N of fq2	6403624	2343593	4102453	2499393	3531015	1453130	2785748	600299	7820500	2869064	6501749	2366502
GC(%) of fq1	50.61	50.61	50.65	50.43	50.77	50.52	50.52	50.45	51.34	51.25	50.85	50.8
GC(%) of fq2	50.64	50.59	50.87	50.57	50.92	50.6	50.62	50.49	51.37	51.23	50.97	50.86
Q20(%) of fq1	98.28	98.62	98.18	98.52	97.94	98.33	98.22	98.56	98.14	98.57	98.4	98.77
Q20(%) of fq2	96.8	97.85	93.7	95.85	94.73	96.65	96.13	97.44	95.68	97.3	96.36	97.6
Q30(%) of fq1	92.43	93.06	91.5	92.37	91.53	92.35	92	92.68	92.03	92.87	92.79	93.48
Q30(%) of fq2	89.01	90.62	82.64	85.92	84.99	87.84	87.42	89.39	86.73	89.14	88.01	89.87
ErrorRatio(%) of fq1	35.08	0.4	36.23	0.4	35.92	0.4	35.58	0.37	35.5	0.41	34.62	0.38
ErrorRatio(%) of fq2	38.23	0.43	44.19	0.62	41.9	0.53	39.85	0.44	40.4	0.49	39.23	0.46
Discard Reads related to N	1151078		513466		484996		682452		1457466		1160716
Discard Reads related to low qual	2671610		5749910		5185062		3525144		4196464		3091548
Discard Reads related to Adapter	891744		953320		2005102		1111708		1593096		1115950
	H-peric-1		H-peric-2		H-peric-3		H-periw-1		H-periw-2		H-periw-3
Type	Raw data	Clean data	Raw data	Clean data	Raw data	Clean data	Raw data	Clean data	Raw data	Clean data	Raw data	Clean data
Number of Reads	117041562	111279354	117042164	109657602	117042522	109118498	114555838	109417658	117045088	111380312	114550312	110021764
Data Size	11704156200	11127935400	11704216400	10965760200	11704252200	10911849800	11455583800	10941765800	11704508800	11138031200	11455031200	11002176400
N of fq1	6217924	3727124	2570708	1248933	4789717	2901121	5214067	1842125	3478267	2233788	1979830	964039
N of fq2	5556788	3646324	3480427	1449311	3861307	2211848	3078633	759672	6413065	3626555	2270080	1557212
GC(%) of fq1	49.87	49.65	51.9	51.66	51.2	50.97	51.29	51.21	51.18	51.02	51.33	51.19
GC(%) of fq2	50.03	49.76	52.03	51.72	51.37	51.04	51.33	51.22	51.18	51.02	51.4	51.2
Q20(%) of fq1	98.08	98.5	97.84	98.23	98.14	98.47	98.42	98.73	97.95	98.34	98.49	98.73
Q20(%) of fq2	95.45	97.12	94.73	96.61	94.19	96.29	96.42	97.63	95.8	97.39	96.8	97.95
Q30(%) of fq1	91.74	92.6	91.26	92.09	91.69	92.47	92.66	93.29	90.96	91.79	92.69	93.21
Q30(%) of fq2	86.2	88.7	84.96	87.81	84.06	87.21	88.27	90.09	86.71	89.06	88.97	90.69
ErrorRatio(%) of fq1	35.88	0.42	36.27	0.41	35.99	0.4	34.87	0.37	36.79	0.4	34.83	0.35
ErrorRatio(%) of fq2	40.91	0.51	41.93	0.54	42.75	0.58	38.97	0.43	40.52	0.49	38.2	0.41
Discard Reads related to N	693204		471796		541140		708602		718990		241576
Discard Reads related to low qual	4235566		5031858		5560282		3151014		4166504		2886106
Discard Reads related to Adapter	833438		1880908		1822602		1278564		779282		1400866
	A-tailc-1		A-tailc-2		A-tailc-3		A-tailw-1		A-tailw-2		A-tailw-3
Type	Raw data	Clean data	Raw data	Clean data	Raw data	Clean data	Raw data	Clean data	Raw data	Clean data	Raw data	Clean data
Number of Reads	114550346	110109782	114549886	109566302	114550202	109368164	114550018	109937156	117041810	110598486	117045596	110788412
Data Size	11455034600	11010978200	11454988600	10956630200	11455020200	10936816400	11455001800	10993715600	11704181000	11059848600	11704559600	11078841200
N of fq1	2093345	1036881	4535277	3121143	4468123	3060773	4115836	2685418	5142934	2998607	4498804	1307210
N of fq2	2376549	1688211	3773900	3012490	3588869	2851369	3503509	2766167	4322727	2686349	2844128	602854
GC(%) of fq1	51.05	50.91	51.64	51.47	49.99	49.84	50.29	50.14	52.27	52.06	52.01	51.96
GC(%) of fq2	51.07	50.88	51.71	51.5	50.09	49.87	50.35	50.16	52.43	52.17	52.11	52.01
Q20(%) of fq1	98.59	98.81	98.51	98.76	98.37	98.62	98.54	98.79	98.3	98.65	98.29	98.64
Q20(%) of fq2	96.58	97.77	96.39	97.66	96.8	98	96.81	97.94	95.23	97	95.78	97.32
Q30(%) of fq1	92.87	93.39	92.81	93.36	92.4	92.91	92.97	93.5	92.28	93.08	92.24	92.98
Q30(%) of fq2	88.2	90	87.89	89.78	89.11	90.88	89.02	90.72	85.75	88.41	86.83	89.12
ErrorRatio(%) of fq1	34.65	0.34	34.66	0.38	35.21	0.39	34.47	0.37	35.28	0.39	35.33	0.36
ErrorRatio(%) of fq2	39.03	0.42	39.27	0.45	38.03	0.43	38.12	0.43	41.27	0.51	40.35	0.45
Discard Reads related to N	243660		266864		263476		274194		606028		648582
Discard Reads related to low qual	2954100		3124298		2966128		2740204		4443928		4187150
Discard Reads related to Adapter	1242804		1592422		1952434		1598464		1393368		1421452
	H-tailc-1		H-tailc-2		H-tailc-3		H-tailw-1		H-tailw-2		H-tailw-3
Type	Raw data	Clean data	Raw data	Clean data	Raw data	Clean data	Raw data	Clean data	Raw data	Clean data	Raw data	Clean data
Number of Reads	114477534	109936200	114550354	110281518	114550294	109446376	114481382	109755438	117042434	110165504	117040690	110807702
Data Size	11447753400	10993620000	11455035400	11028151800	11455029400	10944637600	11448138200	10975543800	11704243400	11016550400	11704069000	11080770200
N of fq1	3116384	1865043	4602779	3062635	2363783	1360462	5427207	4031379	2807252	1432032	3640459	1211669
N of fq2	3932420	2636632	3962002	3173436	2408414	1702167	5636832	4810425	3638987	1558143	3278647	1131989
GC(%) of fq1	51.06	50.91	51.31	51.17	50.61	50.45	51.11	50.96	51.91	51.71	50.84	50.7
GC(%) of fq2	51.11	50.92	51.36	51.17	50.71	50.49	51.22	51.02	52.06	51.79	50.99	50.78
Q20(%) of fq1	98.55	98.8	98.39	98.64	98.58	98.82	98.6	98.86	98.02	98.41	98.3	98.66
Q20(%) of fq2	96.36	97.61	96.86	97.93	96.38	97.68	96.47	97.7	95.02	96.81	94.94	96.85
Q30(%) of fq1	92.72	93.29	92.63	93.17	92.8	93.34	93.06	93.63	91.78	92.6	92.26	93.08
Q30(%) of fq2	87.7	89.59	89.1	90.73	87.77	89.69	88.27	90.12	85.85	88.53	84.96	87.8
ErrorRatio(%) of fq1	34.83	0.36	34.84	0.39	34.74	0.35	34.37	0.39	35.65	0.4	35.22	0.37
ErrorRatio(%) of fq2	39.53	0.45	38.04	0.44	39.46	0.43	38.85	0.48	41.03	0.52	42.16	0.5
Discard Reads related to N	417726		295956		233196		258302		485420		496450
Discard Reads related to low qual	3059246		2653926		3229506		2996168		4794700		4881854
Discard Reads related to Adapter	1064362		1318954		1641216		1471474		1596810		854684
A-hypo c: hypothalamus tissue of -5 oC Altay sheep; H-hypoc: hypothalamus tissue of -5 oC Altay sheep; A-hypow: hypothalamus tissue of 20 oC Altay sheep; H-hypow: hypothalamus tissue of 20 oC Hu sheep. A-peric: perirenal fat tissue of -5 oC Altay sheep; H-peric: perirenal fat tissue of -5 oC Altay sheep; A-periw: perirenal fat tissue of 20 oC Altay; H-periw: perirenal fat tissue of 20 oC Hu sheep…
N = the number and proportion of reads with unknown base N content greater than 5% in total raw reads.
