# Supplementary material for: Transcriptome Analysis Reveals Genes Involved in Thermogenesis in Two Cold-Exposed Sheep Breeds
Source: Genes (Basel). 2021 Mar 6;12(3):375. doi: 10.3390/genes12030375 (PMC7999592; doi:10.3390/genes12030375)
Supplement: Supplementary file 1 [file genes-12-00375-s001.zip › Additional files/Supplementary File S3.xlsx]

## Sheet: H-hypow-A-hypow
GeneID	Length	H-hypow-Expression	A-hypow-Expression	log2Ratio(A-hypow/H-hypow)	p-value	q-value(Storey et al. 2003)	Up-Down-Regulation(A-hypow/H-hypow)	Symbol	Cellular Component	Molecular Function	Biological Process	Kegg Orthology	Nr Description
105614865	4541	0	2392.81	12.2338	2.02576e-272	2.82347e-271	Up	LOC105614865	NA	NA	NA	K15485//Bcl-2-like protein 13	XP_007178709.1//PREDICTED: bcl-2-like protein 13-like [Balaenoptera acutorostrata scammoni]
106990113	527	0	1445.52	11.5067	5.63389e-188	5.32088e-187	Up	LOC106990113	NA	NA	NA	K02866//large subunit ribosomal protein L10e	XP_014952765.1//PREDICTED: 60S ribosomal protein L10-like [Ovis aries]
BGI_novel_G000298	542	951.36	0	-10.8845	5.19931e-137	3.52626e-136	Down	NA	NA	NA	NA	K13907//cystatin-A/B	XP_010833203.1//PREDICTED: cystatin-B isoform X1 [Bison bison bison]
BGI_novel_G002593	3418	0	877.1	10.7859	2.69401e-129	1.73066e-128	Up	NA	GO:0005768//endosome;GO:0005923//bicellular tight junction;GO:0005802//trans-Golgi network;GO:0005886//plasma membrane	NA	GO:0007030//Golgi organization	K06105//tight junction protein 4	XP_011969337.1//PREDICTED: tight junction-associated protein 1 isoform X1 [Ovis aries musimon]
BGI_novel_G002184	1248	0	587.52	10.2078	2.6455e-95	1.24554e-94	Up	NA	NA	NA	NA	K11276//nucleophosmin 1	XP_015348108.1//PREDICTED: nucleophosmin isoform X1 [Marmota marmota marmota]
BGI_novel_G001190	9873	371.42	0	-9.52758	1.36179e-66	4.67557e-66	Down	NA	NA	NA	NA	K09228//KRAB domain-containing zinc finger protein;K12852//116 kDa U5 small nuclear ribonucleoprotein component;K05691//catenin alpha	XP_012770936.1//hypothetical protein, conserved [Babesia bigemina]
100303604	1524	355	0	-9.46235	2.78861e-64	9.28228e-64	Down	KRT17	GO:0070062//extracellular exosome;GO:0071944//cell periphery;GO:0005882//intermediate filament;GO:0005737//cytoplasm	GO:0042289//MHC class II protein binding;GO:0032395//MHC class II receptor activity;GO:0005198//structural molecule activity	GO:0045109//intermediate filament organization;GO:0031069//hair follicle morphogenesis;GO:0051798//positive regulation of hair follicle development;GO:0045727//positive regulation of translation;GO:0030307//positive regulation of cell growth;GO:0031424//keratinization	K07604//type I keratin, acidic	XP_017920544.1//PREDICTED: keratin, type I cytoskeletal 17 [Capra hircus]
443527	813	352.79	0	-9.45334	5.735e-64	1.90098e-63	Down	PRD-SPRRII	NA	NA	NA	K12495//IQ motif and SEC7 domain-containing protein;K09309//homeobox protein Nkx-1	NP_001009459.1//small proline-rich protein type II [Ovis aries]
105613035	4280	308	0	-9.25746	1.65359e-57	5.02569e-57	Down	LOC105613035	NA	NA	NA	K18626//trichohyalin	XP_012036792.1//PREDICTED: trichohyalin-like isoform X1 [Ovis aries];XP_012021674.1//PREDICTED: trichohyalin-like isoform X2 [Ovis aries musimon]
101111908	1715	14	8354	9.23022	0	0	Up	SLC6A3	NA	NA	NA	K19475//WAS/WASL-interacting protein;K05036//solute carrier family 6 (neurotransmitter transporter, dopamine) member 3	XP_014956692.1//PREDICTED: sodium-dependent dopamine transporter isoform X1 [Ovis aries];XP_011980585.1//PREDICTED: sodium-dependent dopamine transporter isoform X2 [Ovis aries musimon];XP_014956693.1//PREDICTED: WAS/WASL-interacting protein family member 2-like [Ovis aries]
443388	1461	299	0	-9.21468	3.50164e-56	1.04075e-55	Down	SERPINA1	GO:0070062//extracellular exosome;GO:0005615//extracellular space;GO:0005783//endoplasmic reticulum;GO:0005794//Golgi apparatus	GO:0002020//protease binding;GO:0004867//serine-type endopeptidase inhibitor activity;GO:0042802//identical protein binding	NA	K03984//alpha-1-antitrypsin	XP_013828609.2//PREDICTED: alpha-1-antiproteinase [Capra hircus]
101102090	3521	283	0	-9.13534	8.43957e-54	2.42083e-53	Down	FGA	NA	NA	NA	K03903//fibrinogen alpha chain	XP_004017232.2//PREDICTED: fibrinogen alpha chain isoform X1 [Ovis aries]
BGI_novel_G002942	3910	266.96	0	-9.05116	2.22941e-51	6.1389e-51	Down	NA	NA	NA	NA	K06237//collagen, type IV, alpha	XP_005962743.1//PREDICTED: uncharacterized protein LOC102336303 [Pantholops hodgsonii]
BGI_novel_G003191	8572	0	240.4	8.91862	1.77169e-47	4.58519e-47	Up	NA	NA	NA	NA	K14740//metallothionein 3;K14211//elastin;K10838//xeroderma pigmentosum group C-complementing protein;K04004//complement factor H;K00308//N1-acetylpolyamine oxidase [EC:1.5.3.13]	XP_006875041.1//PREDICTED: tigger transposable element-derived protein 1-like [Chrysochloris asiatica]
101112304	2091	233.86	0	-8.86018	2.90591e-46	7.38469e-46	Down	LOC101112304	NA	NA	NA	K07605//type II keratin, basic	XP_012029607.1//PREDICTED: LOW QUALITY PROTEIN: keratin, type II cytoskeletal 6A isoform X1 [Ovis aries]
106990881	589	225.87	0	-8.81003	5.29385e-45	1.31779e-44	Down	LOC106990881	NA	NA	NA	K02880//large subunit ribosomal protein L17e	AAH03896.2//Rpl17 protein, partial [Mus musculus]
BGI_novel_G000310	4518	0	217.03	8.77107	8.96403e-44	2.17493e-43	Up	NA	NA	NA	NA	K09228//KRAB domain-containing zinc finger protein;K05691//catenin alpha	XP_012770936.1//hypothetical protein, conserved [Babesia bigemina]
101104619	462	215	0	-8.73887	2.8579e-43	6.84744e-43	Down	APOA2	GO:0070062//extracellular exosome;GO:0072562//blood microparticle;GO:0042627//chylomicron;GO:0005576//extracellular region;GO:0034361//very-low-density lipoprotein particle;GO:0034366//spherical high-density lipoprotein particle	GO:0031210//phosphatidylcholine binding;GO:0055102//lipase inhibitor activity;GO:0070653//high-density lipoprotein particle receptor binding;GO:0031072//heat shock protein binding;GO:0015485//cholesterol binding;GO:0046982//protein heterodimerization activity;GO:0017129//triglyceride binding;GO:0017127//cholesterol transporter activity;GO:0034190//apolipoprotein receptor binding;GO:0042803//prote…	GO:0060192//negative regulation of lipase activity;GO:0010903//negative regulation of very-low-density lipoprotein particle remodeling;GO:0008203//cholesterol metabolic process;GO:0006869//lipid transport;GO:0034374//low-density lipoprotein particle remodeling;GO:0060621//negative regulation of cholesterol import;GO:0042742//defense response to bacterium;GO:0033344//cholesterol efflux;GO:0060695/…	K08758//apolipoprotein A-II	XP_004002742.1//PREDICTED: apolipoprotein A-II [Ovis aries]
BGI_novel_G000856	6748	207.52	0	-8.68778	4.57387e-42	1.06798e-41	Down	NA	NA	NA	NA	K09228//KRAB domain-containing zinc finger protein;K08111//glypican 5;K05691//catenin alpha	CAA10770.1//reverse transcriptase-like [Bos taurus]
101117175	1653	201	0	-8.64173	5.22921e-41	1.19283e-40	Down	KRT36	NA	NA	NA	K07604//type I keratin, acidic	XP_020765716.1//keratin, type I cuticular Ha6 [Odocoileus virginianus texanus]
BGI_novel_G001501	10670	194.21	0	-8.59215	6.747e-40	1.50065e-39	Down	NA	NA	NA	NA	K09228//KRAB domain-containing zinc finger protein;K05691//catenin alpha;K14211//elastin	ELR45514.1//Transposon TX1 uncharacterized 149 kDa protein, partial [Bos mutus]
BGI_novel_G000636	4729	185.36	0	-8.52486	1.95271e-38	4.22004e-38	Down	NA	NA	NA	NA	K08111//glypican 5;K00308//N1-acetylpolyamine oxidase [EC:1.5.3.13]	CAA10770.1//reverse transcriptase-like [Bos taurus]
BGI_novel_G002057	7211	173.74	0	-8.43146	1.717e-36	3.57041e-36	Down	NA	NA	NA	NA	NA	CAA10770.1//reverse transcriptase-like [Bos taurus]
101107584	5666	173	0	-8.42531	2.2887e-36	4.73279e-36	Down	CPS1	NA	GO:0046872//metal ion binding;GO:0005524//ATP binding;GO:0004088//carbamoyl-phosphate synthase (glutamine-hydrolyzing) activity	GO:0006541//glutamine metabolic process;GO:0006207//'de novo' pyrimidine nucleobase biosynthetic process	K01948//carbamoyl-phosphate synthase (ammonia) [EC:6.3.4.16]	XP_012000478.1//PREDICTED: carbamoyl-phosphate synthase [ammonia], mitochondrial isoform X1 [Ovis aries]
BGI_novel_G000367	4068	172.66	0	-8.42247	2.61203e-36	5.3926e-36	Down	NA	NA	NA	NA	K09228//KRAB domain-containing zinc finger protein	XP_011816165.1//PREDICTED: LOW QUALITY PROTEIN: zinc finger protein 33A-like [Colobus angolensis palliatus]
BGI_novel_G000377	10381	167.38	0	-8.37766	2.04937e-35	4.14841e-35	Down	NA	NA	NA	NA	K14827//pre-rRNA-processing protein IPI1	DAA26578.1//TPA: hypothetical protein BOS_9219 [Bos taurus]
101115495	3813	166	0	-8.36572	3.51979e-35	7.08635e-35	Down	CRP	GO:0070062//extracellular exosome;GO:0005576//extracellular region	GO:0046872//metal ion binding;GO:0030169//low-density lipoprotein particle binding;GO:0042802//identical protein binding;GO:0005509//calcium ion binding;GO:0001849//complement component C1q binding;GO:0050750//low-density lipoprotein particle receptor binding	GO:2000482//regulation of interleukin-8 secretion;GO:0032930//positive regulation of superoxide anion generation;GO:0010745//negative regulation of macrophage derived foam cell differentiation;GO:0010628//positive regulation of gene expression;GO:0010888//negative regulation of lipid storage;GO:0097756//negative regulation of blood vessel diameter	K16143//C-reactive protein	XP_004002700.1//PREDICTED: C-reactive protein [Ovis aries]
106990136	498	162.75	0	-8.33719	1.2633e-34	2.50985e-34	Down	CAPS	NA	NA	NA	K05853//Ca2+ transporting ATPase, sarcoplasmic/endoplasmic reticulum [EC:3.6.3.8];K13219//splicing factor, proline- and glutamine-rich;K15304//Ran-binding protein 3	XP_014951138.1//PREDICTED: calcyphosin [Ovis aries]
101103003	2361	1	290	8.18923	1.27753e-61	4.12234e-61	Up	FOXA2	NA	NA	NA	K08035//forkhead box protein A2, hepatocyte nuclear factor 3-beta	XP_014954941.1//PREDICTED: LOW QUALITY PROTEIN: hepatocyte nuclear factor 3-beta isoform X1 [Ovis aries]
BGI_novel_G001189	9928	130.27	0	-8.01604	6.28768e-29	1.07765e-28	Down	NA	NA	NA	NA	K09228//KRAB domain-containing zinc finger protein;K12852//116 kDa U5 small nuclear ribonucleoprotein component;K05691//catenin alpha	XP_012770936.1//hypothetical protein, conserved [Babesia bigemina]
101104114	1795	126.66	0	-7.97549	2.8202e-28	4.75754e-28	Down	LOC101104114	NA	NA	NA	K13963//serpin B	XP_004020625.1//PREDICTED: serpin B4-like [Ovis aries]
101117146	1559	120.52	0	-7.90381	3.7016e-27	6.04149e-27	Down	LOC101117146	NA	NA	NA	K04525//serpin peptidase inhibitor, clade A	XP_011963749.1//PREDICTED: serpin A3-7-like isoform X2 [Ovis aries]
BGI_novel_G000941	2574	120.4	0	-7.90237	3.89372e-27	6.34687e-27	Down	NA	NA	NA	NA	K09228//KRAB domain-containing zinc finger protein;K08111//glypican 5	XP_012770481.1//hypothetical protein, conserved [Babesia bigemina]
BGI_novel_G003141	1490	329.47	1.39	-7.8796	2.17666e-71	7.875e-71	Down	NA	GO:0005654//nucleoplasm;GO:0005829//cytosol;GO:0034709//methylosome;GO:0005886//plasma membrane;GO:0034715//pICln-Sm protein complex	GO:0003723//RNA binding;GO:0046982//protein heterodimerization activity	GO:0006884//cell volume homeostasis;GO:0006821//chloride transport;GO:0000387//spliceosomal snRNP assembly	K05019//chloride channel, nucleotide-sensitive, 1A	ELR47368.1//Methylosome subunit pICln, partial [Bos mutus]
BGI_novel_G003143	877	14.85	3444.77	7.86712	0	0	Up	NA	NA	NA	NA	K12160//small ubiquitin-related modifier	EDL34500.1//mCG146065, partial [Mus musculus]
101111965	1509	116	0	-7.84866	2.50887e-26	3.98983e-26	Down	ADH1C	NA	GO:0008270//zinc ion binding;GO:0004024//alcohol dehydrogenase activity, zinc-dependent;GO:0035276//ethanol binding	GO:0006069//ethanol oxidation	K13951//alcohol dehydrogenase 1/7 [EC:1.1.1.1]	XP_004009729.1//PREDICTED: alcohol dehydrogenase 1C [Ovis aries]
BGI_novel_G000324	7833	0	107.58	7.75859	7.16432e-25	1.09688e-24	Up	NA	NA	NA	NA	K08474//taste receptor type 2;K17086//transmembrane 9 superfamily member 2/4	XP_020739663.1//craniofacial development protein 2 isoform X1 [Odocoileus virginianus texanus]
101120013	1652	0	103	7.69582	5.27179e-24	7.85093e-24	Up	PTH	GO:0005615//extracellular space;GO:0005623//cell	GO:0051428//peptide hormone receptor binding;GO:0031857//type 1 parathyroid hormone receptor binding;GO:0047485//protein N-terminus binding;GO:0003705//transcription factor activity, RNA polymerase II distal enhancer sequence-specific binding;GO:0005179//hormone activity	GO:0090290//positive regulation of osteoclast proliferation;GO:0071866//negative regulation of apoptotic process in bone marrow;GO:0034645//cellular macromolecule biosynthetic process;GO:0048873//homeostasis of number of cells within a tissue;GO:0060732//positive regulation of inositol phosphate biosynthetic process;GO:0000122//negative regulation of transcription from RNA polymerase II promoter;…	K05261//parathyroid hormone	XP_017914475.1//PREDICTED: parathyroid hormone isoform X1 [Capra hircus]
101120619	627	43	8800	7.68635	0	0	Up	TH	NA	NA	NA	K00501//tyrosine 3-monooxygenase [EC:1.14.16.2]	XP_014958493.1//PREDICTED: tyrosine 3-monooxygenase isoform X1 [Ovis aries];XP_012022925.1//PREDICTED: tyrosine 3-monooxygenase isoform X2 [Ovis aries musimon]
101117273	667	102	0	-7.6631	1.04694e-23	1.5464e-23	Down	APOC3	GO:0031012//extracellular matrix;GO:0070062//extracellular exosome;GO:0034363//intermediate-density lipoprotein particle;GO:0042627//chylomicron;GO:0034361//very-low-density lipoprotein particle;GO:0034366//spherical high-density lipoprotein particle	GO:0055102//lipase inhibitor activity;GO:0070653//high-density lipoprotein particle receptor binding;GO:0005543//phospholipid binding	GO:0019433//triglyceride catabolic process;GO:0010916//negative regulation of very-low-density lipoprotein particle clearance;GO:0051005//negative regulation of lipoprotein lipase activity;GO:0010903//negative regulation of very-low-density lipoprotein particle remodeling;GO:0006869//lipid transport;GO:0010897//negative regulation of triglyceride catabolic process;GO:0060621//negative regulation …	K08759//apolipoprotein C-III	XP_004016097.1//PREDICTED: apolipoprotein C-III isoform X1 [Ovis aries]
101113377	4507	97	0	-7.59059	9.42034e-23	1.35476e-22	Down	HRG	NA	NA	NA	K14692//solute carrier family 30 (zinc transporter), member 5/7;K19878//ELKS/RAB6-interacting/CAST family member 2	XP_004003109.2//PREDICTED: histidine-rich glycoprotein isoform X1 [Ovis aries]
BGI_novel_G000637	4820	95.05	0	-7.56129	2.23345e-22	3.17661e-22	Down	NA	NA	NA	NA	K08111//glypican 5;K00308//N1-acetylpolyamine oxidase [EC:1.5.3.13]	CAA10770.1//reverse transcriptase-like [Bos taurus]
101102714	447	95	0	-7.56053	2.28355e-22	3.24714e-22	Down	LOC101102714	GO:0005615//extracellular space	GO:0003796//lysozyme activity	GO:0008152//metabolic process;GO:0050829//defense response to Gram-negative bacterium;GO:0019835//cytolysis;GO:0016998//cell wall macromolecule catabolic process;GO:0042742//defense response to bacterium;GO:0050830//defense response to Gram-positive bacterium	K13915//lysozyme C [EC:3.2.1.17]	NP_001293048.1//lysozyme C, milk isozyme precursor [Ovis aries]
BGI_novel_G002855	5758	0	84.48	7.40986	2.06828e-20	2.7681e-20	Up	NA	NA	NA	NA	K08111//glypican 5;K17086//transmembrane 9 superfamily member 2/4	XP_012770936.1//hypothetical protein, conserved [Babesia bigemina]
101108376	2163	85	0	-7.40007	2.03067e-20	2.71891e-20	Down	KRT78	GO:0070062//extracellular exosome;GO:0045095//keratin filament	GO:0005198//structural molecule activity	NA	K07605//type II keratin, basic	XP_012029600.1//PREDICTED: keratin, type II cytoskeletal 78 isoform X1 [Ovis aries]
101112740	2272	78	0	-7.27608	5.01201e-19	6.41091e-19	Down	SLC22A1	NA	NA	NA	K08198//MFS transporter, OCT family, solute carrier family 22 (organic cation transporter), member 1	XP_014952998.1//PREDICTED: LOW QUALITY PROTEIN: solute carrier family 22 member 1 isoform X1 [Ovis aries]
BGI_novel_G001232	4024	75.78	0	-7.23442	1.40218e-18	1.76711e-18	Down	NA	NA	NA	NA	K07756//inositol-hexakisphosphate 5-kinase [EC:2.7.4.21];K14284//nuclear RNA export factor;K12405//3-hydroxyacyl-CoA dehydrogenase / 3a,7a,12a-trihydroxy-5b-cholest-24-enoyl-CoA hydratase / enoyl-CoA hydratase 2 [EC:1.1.1.35 4.2.1.107 4.2.1.119]	AGE09550.1//envelope protein syncytin-rum1 [Axis axis]
BGI_novel_G002929	2206	74.31	0	-7.20616	2.78033e-18	3.46596e-18	Down	NA	NA	NA	NA	K05643//ATP-binding cassette, subfamily A (ABC1), member 3	XP_014963896.1//PREDICTED: ATP-binding cassette sub-family A member 3 [Ovis aries musimon]
BGI_novel_G003154	1028	71.32	0	-7.14691	1.12837e-17	1.37838e-17	Down	NA	GO:0030529//intracellular ribonucleoprotein complex;GO:0019013//viral nucleocapsid	GO:0003723//RNA binding;GO:0003677//DNA binding	GO:0006396//RNA processing;GO:0006357//regulation of transcription from RNA polymerase II promoter	K12886//heterogeneous nuclear ribonucleoprotein K	XP_006183250.1//PREDICTED: heterogeneous nuclear ribonucleoprotein K isoform X4 [Camelus ferus]
101105863	1087	71.12	0	-7.14286	1.23971e-17	1.51178e-17	Down	LOC101105863	GO:0016021//integral component of membrane	GO:0016705//oxidoreductase activity, acting on paired donors, with incorporation or reduction of molecular oxygen;GO:0020037//heme binding;GO:0005506//iron ion binding;GO:0004497//monooxygenase activity	NA	K07425//alkane 1-monooxygenase [EC:1.14.15.3];K17687//alkane 1-monooxygenase [EC:1.14.15.3]	XP_012028152.1//PREDICTED: cytochrome P450 4A24-like isoform X2 [Ovis aries musimon];XP_014947443.1//PREDICTED: taurochenodeoxycholic 6 alpha-hydroxylase-like isoform X2 [Ovis aries];XP_006052572.1//PREDICTED: cytochrome P450 4A11-like isoform X2 [Bubalus bubalis];NP_001071376.1//cytochrome P450, family 4, subfamily A, polypeptide 11 [Bos taurus]
BGI_novel_G000772	2153	70.91	0	-7.13859	1.36855e-17	1.666e-17	Down	NA	NA	NA	NA	K06797//cadherin 4, type 1, R-cadherin;K14740//metallothionein 3;K17584//phosphorylated CTD-interacting factor 1;K06727//Fc receptor-like protein;K00308//N1-acetylpolyamine oxidase [EC:1.5.3.13]	ELR50155.1//Small ubiquitin-related modifier 1 [Bos mutus]
BGI_novel_G001783	5293	69.01	0	-7.09941	3.35669e-17	4.02355e-17	Down	NA	NA	NA	NA	K16682//LIM domain-containing protein;K09189//histone-lysine N-methyltransferase MLL5 [EC:2.1.1.43];K06158//ATP-binding cassette, subfamily F, member 3	ELR58612.1//PHD finger protein 13, partial [Bos mutus]
BGI_novel_G000108	8561	0	66.49	7.06439	9.24136e-17	1.08734e-16	Up	NA	NA	NA	NA	K00308//N1-acetylpolyamine oxidase [EC:1.5.3.13]	ABR01162.1//endonuclease/reverse transcriptase [Sus scrofa]
BGI_novel_G000653	894	66.83	0	-7.0531	9.45354e-17	1.11168e-16	Down	NA	NA	NA	NA	K06553//pre-B lymphocyte gene;K13512//lysophospholipid acyltransferase [EC:2.3.1.23 2.3.1.-];K18467//vacuolar protein sorting-associated protein 29;K06554//immunoglobulin lambda-like polypeptide 1	AAI22796.1//IGK protein [Bos taurus]
BGI_novel_G000004	16117	317589	2387.25	-7.04634	0	0	Down	NA	GO:0005743//mitochondrial inner membrane;GO:0016021//integral component of membrane;GO:0070469//respiratory chain	GO:0008137//NADH dehydrogenase (ubiquinone) activity	GO:0042773//ATP synthesis coupled electron transport	K02256//cytochrome c oxidase subunit 1 [EC:1.9.3.1];K03883//NADH-ubiquinone oxidoreductase chain 5 [EC:1.6.5.3]	YP_009114211.1//NADH dehydrogenase subunit 5 (mitochondrion) [Ovis vignei]
101118893	3881	65.49	0	-7.02388	1.79236e-16	2.08562e-16	Down	RSPH6A	GO:0005622//intracellular	NA	NA	K19756//radial spoke head protein 4A	XP_005960313.1//PREDICTED: radial spoke head protein 6 homolog A [Pantholops hodgsonii]
BGI_novel_G001524	248	0	63.74	7.00345	3.46736e-16	3.99502e-16	Up	NA	NA	NA	NA	NA	XP_020738475.1//LOW QUALITY PROTEIN: RNA-binding protein 6-like [Odocoileus virginianus texanus]
BGI_novel_G003523	512	0	63	6.9866	4.95842e-16	5.67578e-16	Up	NA	GO:0005634//nucleus;GO:0000786//nucleosome	GO:0003677//DNA binding	GO:0030154//cell differentiation;GO:0007275//multicellular organism development;GO:0007283//spermatogenesis	NA	XP_014960729.1//PREDICTED: spermatid nuclear transition protein 3 [Ovis aries]
BGI_novel_G003088	2568	62.1	0	-6.9472	9.14725e-16	1.03508e-15	Down	NA	NA	NA	NA	K09228//KRAB domain-containing zinc finger protein;K05691//catenin alpha	CAA10770.1//reverse transcriptase-like [Bos taurus]
101116983	1394	60	0	-6.89757	2.53227e-15	2.81214e-15	Down	PON1	GO:0070062//extracellular exosome;GO:0072562//blood microparticle;GO:0034366//spherical high-density lipoprotein particle	GO:0004063//aryldialkylphosphatase activity;GO:0005509//calcium ion binding;GO:0004064//arylesterase activity;GO:0042803//protein homodimerization activity;GO:0005543//phospholipid binding	GO:0010875//positive regulation of cholesterol efflux;GO:0046395//carboxylic acid catabolic process;GO:0046470//phosphatidylcholine metabolic process;GO:0019439//aromatic compound catabolic process;GO:0008203//cholesterol metabolic process;GO:0032411//positive regulation of transporter activity;GO:0046434//organophosphate catabolic process;GO:0009636//response to toxic substance;GO:0051099//posit…	K01045//arylesterase / paraoxonase [EC:3.1.1.2 3.1.8.1]	XP_004007784.1//PREDICTED: serum paraoxonase/arylesterase 1 [Ovis aries]
BGI_novel_G003592	1382	0	58.57	6.88141	4.29379e-15	4.72605e-15	Up	NA	NA	NA	NA	K10341//WD repeat and SOCS box-containing protein 1	DAA19077.1//TPA: WD repeat and SOCS box-containing 1-like [Bos taurus]
BGI_novel_G003263	1955	59.04	0	-6.8743	4.04247e-15	4.45485e-15	Down	NA	NA	NA	NA	K10784//T cell receptor alpha chain V region	AAK09306.1//T-cell receptor alpha chain, partial [Capra hircus]
101113771	804	56.14	0	-6.80163	1.67551e-14	1.79576e-14	Down	LOC101113771	NA	NA	NA	K05408//C-C motif chemokine 3	XP_004012494.1//PREDICTED: C-C motif chemokine 3-like [Ovis aries]
BGI_novel_G001075	4227	56.04	0	-6.79906	1.76013e-14	1.88487e-14	Down	NA	NA	NA	NA	K09228//KRAB domain-containing zinc finger protein;K08111//glypican 5;K05691//catenin alpha	CAA10770.1//reverse transcriptase-like [Bos taurus]
BGI_novel_G001230	3519	0	53.53	6.7516	5.20013e-14	5.47233e-14	Up	NA	NA	NA	NA	K06712//butyrophilin;K07756//inositol-hexakisphosphate 5-kinase [EC:2.7.4.21];K12405//3-hydroxyacyl-CoA dehydrogenase / 3a,7a,12a-trihydroxy-5b-cholest-24-enoyl-CoA hydratase / enoyl-CoA hydratase 2 [EC:1.1.1.35 4.2.1.107 4.2.1.119]	AGE09550.1//envelope protein syncytin-rum1 [Axis axis]
101116729	1969	53	0	-6.7186	7.93491e-14	8.28961e-14	Down	LOC101116729	NA	NA	NA	K00699//glucuronosyltransferase [EC:2.4.1.17]	XP_004009918.3//PREDICTED: UDP-glucuronosyltransferase 2B31-like isoform X1 [Ovis aries];XP_012027399.1//PREDICTED: UDP-glucuronosyltransferase 2B4-like isoform X2 [Ovis aries musimon]
BGI_novel_G001355	6574	52.86	0	-6.71478	8.50796e-14	8.87802e-14	Down	NA	NA	NA	NA	K11433//histone-lysine N-methyltransferase SETMAR [EC:2.1.1.43]	AAC52010.1//mariner transposase [Homo sapiens]
105604856	5491	50	0	-6.63453	3.56269e-13	3.60816e-13	Down	LOC105604856	NA	NA	NA	K14462//apolipoprotein B	XP_014959563.1//PREDICTED: uncharacterized protein LOC105604856 isoform X1 [Ovis aries]
BGI_novel_G002985	5528	0	48.39	6.60596	6.92534e-13	6.9087e-13	Up	NA	NA	NA	NA	K14456//2-acylglycerol O-acyltransferase 3 [EC:2.3.1.20 2.3.1.22]	XP_020731743.1//2-acylglycerol O-acyltransferase 3-like isoform X1 [Odocoileus virginianus texanus]
105602111	970	48.71	0	-6.59682	6.83004e-13	6.81793e-13	Down	LOC105602111	NA	NA	NA	K09228//KRAB domain-containing zinc finger protein	XP_011950620.1//PREDICTED: zinc finger protein 324A-like isoform X1 [Ovis aries]
105605905	902	48.66	0	-6.59534	7.00496e-13	6.98373e-13	Down	LOC105605905	GO:0001533//cornified envelope	NA	NA	K10737//DNA helicase MCM8 [EC:3.6.4.12]	XP_011963468.1//PREDICTED: small proline-rich protein 2I-like [Ovis aries]
BGI_novel_G002130	1317	48.64	0	-6.59475	7.07619e-13	7.0514e-13	Down	NA	NA	NA	NA	K12332//calcitonin	XP_019829760.1//PREDICTED: calcitonin receptor-stimulating peptide 2-like [Bos indicus]
BGI_novel_G000926	823	48.24	0	-6.58284	8.66441e-13	8.59886e-13	Down	NA	NA	NA	NA	K10785//T-cell receptor beta chain V region	CAM06951.1//T-cell receptor beta C3, partial [Ovis aries]
443183	1802	48	0	-6.57564	9.78512e-13	9.67618e-13	Down	AQP8	NA	NA	NA	K09869//aquaporin-8	AAI16017.1//AQP8 protein, partial [Bos taurus]
101104832	1671	48	0	-6.57564	9.78512e-13	9.67618e-13	Down	LOC101104832	NA	GO:0008146//sulfotransferase activity	NA	K16949//amine sulfotransferase [EC:2.8.2.3]	XP_005684591.1//PREDICTED: amine sulfotransferase [Capra hircus]
105603721	455	0	46.03	6.53383	2.31169e-12	2.24697e-12	Up	LOC105603721	NA	NA	NA	NA	NA
101111592	5540	2.72	245.93	6.50782	3.55131e-59	1.10753e-58	Up	LMX1A	GO:0005634//nucleus	GO:0001228//transcriptional activator activity, RNA polymerase II transcription regulatory region sequence-specific DNA binding;GO:0046872//metal ion binding;GO:0000977//RNA polymerase II regulatory region sequence-specific DNA binding	GO:0001558//regulation of cell growth;GO:0021549//cerebellum development;GO:1904948//midbrain dopaminergic neuron differentiation;GO:0021542//dentate gyrus development;GO:0045665//negative regulation of neuron differentiation;GO:0007626//locomotory behavior;GO:0007613//memory;GO:0042048//olfactory behavior;GO:0050808//synapse organization;GO:0007411//axon guidance	K09371//LIM homeobox transcription factor 1	XP_001493379.2//PREDICTED: LIM homeobox transcription factor 1-alpha [Equus caballus]
BGI_novel_G002504	1364	0	44.58	6.48765	4.8747e-12	4.67575e-12	Up	NA	NA	NA	NA	NA	XP_010833888.1//PREDICTED: CKLF-like MARVEL transmembrane domain-containing protein 8 [Bison bison bison]
BGI_novel_G002252	8731	0	44.43	6.48279	5.26713e-12	5.04146e-12	Up	NA	NA	NA	NA	K12562//amphiphysin;K08291//G protein-coupled receptor kinase [EC:2.7.11.16];K17935//sorting nexin-29	XP_015275095.1//PREDICTED: LOW QUALITY PROTEIN: craniofacial development protein 2-like, partial [Gekko japonicus]
BGI_novel_G001709	3419	44.86	0	-6.47803	4.85516e-12	4.65771e-12	Down	NA	NA	NA	NA	K14611//solute carrier family 23 (nucleobase transporter), member 1/2;K10838//xeroderma pigmentosum group C-complementing protein;K00308//N1-acetylpolyamine oxidase [EC:1.5.3.13]	XP_014961252.1//PREDICTED: uncharacterized protein LOC106992064 [Ovis aries musimon]
BGI_novel_G002900	1776	0	43.92	6.46613	6.85571e-12	6.52251e-12	Up	NA	NA	NA	NA	K05703//tyrosine-protein kinase Fyn [EC:2.7.10.2];K12852//116 kDa U5 small nuclear ribonucleoprotein component;K08111//glypican 5	XP_012770936.1//hypothetical protein, conserved [Babesia bigemina]
BGI_novel_G001246	1046	44.02	0	-6.45076	7.47738e-12	7.1033e-12	Down	NA	NA	NA	NA	K10784//T cell receptor alpha chain V region	AAA63519.1//This CDS feature is included to show the translation of the corresponding C_region. Presently translation qualifiers on C_region features are illegal, partial [Ovis aries]
101102644	1817	175	2	-6.44189	1.84455e-42	4.34546e-42	Down	GC	GO:0070062//extracellular exosome;GO:0072562//blood microparticle;GO:0005615//extracellular space	GO:0005499//vitamin D binding;GO:0003779//actin binding;GO:1902118//calcidiol binding	GO:0042359//vitamin D metabolic process	K12258//vitamin D-binding protein	XP_004009948.1//PREDICTED: vitamin D-binding protein [Ovis aries]
101109214	2133	86.2	1	-6.42029	8.95164e-22	1.24931e-21	Down	LOC101109214	GO:0043231//intracellular membrane-bounded organelle;GO:0005789//endoplasmic reticulum membrane	GO:0020037//heme binding;GO:0034875//caffeine oxidase activity;GO:0005506//iron ion binding;GO:0070330//aromatase activity;GO:0004497//monooxygenase activity;GO:0019899//enzyme binding;GO:0032451//demethylase activity	GO:0030324//lung development;GO:0018894//dibenzo-p-dioxin metabolic process;GO:0010468//regulation of gene expression;GO:0070989//oxidative demethylation;GO:0016098//monoterpenoid metabolic process;GO:0009791//post-embryonic development;GO:0045333//cellular respiration;GO:0071276//cellular response to cadmium ion;GO:0006778//porphyrin-containing compound metabolic process;GO:0071615//oxidative de…	K07409//cytochrome P450 family 1 subfamily A polypeptide 2 [EC:1.14.14.1]	XP_006080708.1//PREDICTED: cytochrome P450 1A2-like [Bubalus bubalis]
BGI_novel_G000371	4128	0	42.17	6.40747	1.7009e-11	1.58138e-11	Up	NA	NA	NA	NA	K09228//KRAB domain-containing zinc finger protein	XP_011816165.1//PREDICTED: LOW QUALITY PROTEIN: zinc finger protein 33A-like [Colobus angolensis palliatus]
100037690	2613	171	2.02	-6.39417	1.34937e-41	3.1208e-41	Down	PCK1	NA	NA	NA	K01596//phosphoenolpyruvate carboxykinase (GTP) [EC:4.1.1.32]	XP_004014490.1//PREDICTED: LOW QUALITY PROTEIN: phosphoenolpyruvate carboxykinase, cytosolic [GTP] [Ovis aries];XP_011964302.1//PREDICTED: phosphoenolpyruvate carboxykinase, cytosolic [GTP] [Ovis aries musimon]
101106720	1847	42.18	0	-6.38916	1.9355e-11	1.7958e-11	Down	LOC101106720	GO:0005737//cytoplasm	GO:0004364//glutathione transferase activity	GO:0006749//glutathione metabolic process;GO:0008152//metabolic process	K00799//glutathione S-transferase [EC:2.5.1.18]	XP_011956244.1//PREDICTED: glutathione S-transferase A1-like isoform X1 [Ovis aries];NP_001071617.1//glutathione S-transferase A1 [Bos taurus];XP_004018947.1//PREDICTED: glutathione S-transferase A1-like [Ovis aries]
BGI_novel_G002623	1335	41	0	-6.34823	3.57548e-11	3.28133e-11	Down	NA	NA	NA	NA	NA	XP_006061699.1//PREDICTED: protein C19orf12 homolog isoform X1 [Bubalus bubalis]
105603665	3667	0	40	6.33125	5.29703e-11	4.8214e-11	Up	LOC105603665	NA	NA	NA	K04269//purinergic receptor P2Y, G protein-coupled, 2;K04272//purinergic receptor P2Y, G protein-coupled, 6;K04271//purinergic receptor P2Y, G protein-coupled, 4	XP_014947232.1//PREDICTED: P2Y purinoceptor 4-like isoform X1 [Ovis aries]
101103658	1434	0	40	6.33125	5.29703e-11	4.8214e-11	Up	LOC101103658	NA	NA	NA	K20395//CO300B/D/F antigen	XP_014953891.1//PREDICTED: CMRF35-like molecule 4, partial [Ovis aries]
BGI_novel_G000337	1159	40.47	0	-6.32946	4.71502e-11	4.29969e-11	Down	NA	NA	NA	NA	K11433//histone-lysine N-methyltransferase SETMAR [EC:2.1.1.43]	XP_014961222.1//PREDICTED: probable 8-oxo-dGTP diphosphatase NUDT15 isoform X2 [Ovis aries musimon]
BGI_novel_G001744	5175	39.87	0	-6.30791	6.45403e-11	5.83505e-11	Down	NA	NA	NA	NA	K08474//taste receptor type 2;K17086//transmembrane 9 superfamily member 2/4	AAX46672.1//hypothetical protein MGC5297 [Bos taurus]
101107947	1435	39	0	-6.27608	1.01897e-10	9.1161e-11	Down	LOC101107947	NA	NA	NA	NA	XP_004006628.1//PREDICTED: apolipoprotein F-like [Ovis aries]
BGI_novel_G003249	2226	38.79	0	-6.26829	1.13802e-10	1.01524e-10	Down	NA	NA	NA	NA	K06751//major histocompatibility complex, class I	XP_012619031.1//LOW QUALITY PROTEIN: saoe class I histocompatibility antigen, A alpha chain-like [Microcebus murinus]
BGI_novel_G002038	418	18.59	0	-6.26603	8.06282e-06	5.22367e-06	Down	NA	NA	NA	NA	NA	XP_017918014.1//PREDICTED: phospholipase A2 inhibitor and Ly6/PLAUR domain-containing protein-like isoform X2 [Capra hircus]
101123437	1175	38	0	-6.2386	1.72611e-10	1.53125e-10	Down	AZGP1	NA	NA	NA	K06751//major histocompatibility complex, class I	XP_011960249.2//PREDICTED: zinc-alpha-2-glycoprotein isoform X1 [Ovis aries]
105606943	424	3.65	271.19	6.22459	1.1972e-65	4.04895e-65	Up	LOC105606943	NA	NA	NA	K02880//large subunit ribosomal protein L17e	XP_005983921.1//PREDICTED: 60S ribosomal protein L17-like [Pantholops hodgsonii]
100534644	1225	37.53	0	-6.22065	2.21313e-10	1.94935e-10	Down	UGT1A1	GO:0043231//intracellular membrane-bounded organelle;GO:0034663//endoplasmic reticulum chaperone complex;GO:0005887//integral component of plasma membrane;GO:0016021//integral component of membrane	GO:0046982//protein heterodimerization activity;GO:0004857//enzyme inhibitor activity;GO:0015020//glucuronosyltransferase activity;GO:0005496//steroid binding;GO:0001972//retinoic acid binding;GO:0042803//protein homodimerization activity	GO:0008152//metabolic process;GO:0052697//xenobiotic glucuronidation;GO:0051552//flavone metabolic process;GO:0052696//flavonoid glucuronidation	K00699//glucuronosyltransferase [EC:2.4.1.17]	XP_019813504.1//PREDICTED: UDP-glucuronosyltransferase 1-2-like isoform X2 [Bos indicus];XP_017896442.1//PREDICTED: UDP-glucuronosyltransferase 1-3 isoform X3 [Capra hircus];NP_001192076.1//UDP-glucuronosyltransferase 1-1 precursor [Ovis aries];ADZ11102.1//UDP-glucuronosyltransferase 1A9 [Ovis aries];NP_001192078.1//UDP-glucuronosyltransferase 1-4 precursor [Ovis aries];XP_017896455.1//PREDICTED:…
443184	2061	37	0	-6.20013	2.93088e-10	2.56265e-10	Down	AQP9	GO:0043231//intracellular membrane-bounded organelle;GO:0016021//integral component of membrane	GO:0015250//water channel activity;GO:0005350//pyrimidine nucleobase transmembrane transporter activity;GO:0005345//purine nucleobase transmembrane transporter activity;GO:0005215//transporter activity	GO:0046689//response to mercury ion;GO:0015791//polyol transport;GO:0071320//cellular response to cAMP;GO:0015837//amine transport	K09877//aquaporin-9	XP_004010616.1//PREDICTED: aquaporin-9 [Ovis aries]
BGI_novel_G002253	8839	36.61	0	-6.18484	3.60541e-10	3.13942e-10	Down	NA	NA	NA	NA	K12562//amphiphysin;K08291//G protein-coupled receptor kinase [EC:2.7.11.16];K17935//sorting nexin-29	XP_015275095.1//PREDICTED: LOW QUALITY PROTEIN: craniofacial development protein 2-like, partial [Gekko japonicus]
BGI_novel_G003599	2958	0	35.64	6.16475	5.36525e-10	4.63039e-10	Up	NA	NA	NA	NA	K06237//collagen, type IV, alpha	XP_017902529.1//PREDICTED: NAC-alpha domain-containing protein 1 isoform X1 [Capra hircus]
101115696	1790	36	0	-6.1606	4.98859e-10	4.31415e-10	Down	METTL7B	NA	NA	NA	K19867//LIM domain-binding protein 3	XP_004023373.3//PREDICTED: LOW QUALITY PROTEIN: methyltransferase-like protein 7B [Ovis aries]
100534650	2086	36	0	-6.1606	4.98859e-10	4.31415e-10	Down	UGT2B7	NA	NA	NA	K00699//glucuronosyltransferase [EC:2.4.1.17]	XP_012034744.1//PREDICTED: UDP-glucuronosyltransferase 2B7 isoform X1 [Ovis aries];XP_006212555.1//PREDICTED: UDP-glucuronosyltransferase 2B31-like isoform X2 [Vicugna pacos]
105604658	5352	36	0	-6.1606	4.98859e-10	4.31415e-10	Down	LOC105604658	NA	NA	NA	K14740//metallothionein 3;K16349//natural cytotoxicity triggering receptor 3 ligand 1;K10838//xeroderma pigmentosum group C-complementing protein	XP_011959499.1//PREDICTED: uncharacterized protein LOC105604658 [Ovis aries]
101119384	937	36	0	-6.1606	4.98859e-10	4.31415e-10	Down	LOC101119384	NA	NA	NA	K06237//collagen, type IV, alpha	XP_007165777.1//PREDICTED: LOW QUALITY PROTEIN: protein HP-25 homolog 1-like [Balaenoptera acutorostrata scammoni]
101104903	2761	71	1	-6.14042	2.40997e-18	3.0108e-18	Down	GALNTL5	GO:0016021//integral component of membrane	GO:0016740//transferase activity	GO:0007286//spermatid development	K00710//polypeptide N-acetylgalactosaminyltransferase [EC:2.4.1.41]	XP_012032765.1//PREDICTED: inactive polypeptide N-acetylgalactosaminyltransferase-like protein 5 isoform X2 [Ovis aries];XP_004008229.1//PREDICTED: inactive polypeptide N-acetylgalactosaminyltransferase-like protein 5 isoform X1 [Ovis aries]
BGI_novel_G002897	1774	0	34.64	6.12369	9.18499e-10	7.8214e-10	Up	NA	NA	NA	NA	K05703//tyrosine-protein kinase Fyn [EC:2.7.10.2];K12852//116 kDa U5 small nuclear ribonucleoprotein component;K08111//glypican 5	XP_012770936.1//hypothetical protein, conserved [Babesia bigemina]
101123427	1622	35	0	-6.11996	8.51203e-10	7.25415e-10	Down	IVL	GO:0001533//cornified envelope	NA	GO:0030216//keratinocyte differentiation	K09228//KRAB domain-containing zinc finger protein;K14972//PAX-interacting protein 1;K04650//nuclear receptor co-repressor 1	XP_014947741.1//PREDICTED: involucrin isoform X2 [Ovis aries];XP_014947740.1//PREDICTED: involucrin isoform X1 [Ovis aries];XP_012025067.1//PREDICTED: involucrin isoform X3 [Ovis aries musimon]
101123194	910	34.48	0	-6.09836	1.12496e-09	9.53833e-10	Down	LOC101123194	NA	NA	NA	K13952//alcohol dehydrogenase 6 [EC:1.1.1.1]	XP_004022883.2//PREDICTED: alcohol dehydrogenase 6-like isoform X1, partial [Ovis aries]
101119842	1209	34	0	-6.07814	1.4561e-09	1.22573e-09	Down	LOC101119842	NA	GO:0008146//sulfotransferase activity	NA	K11822//bile-salt sulfotransferase [EC:2.8.2.14]	XP_004015390.1//PREDICTED: bile salt sulfotransferase-like isoform X1 [Ovis aries]
BGI_novel_G000350	7327	0	32.67	6.03922	2.66909e-09	2.21674e-09	Up	NA	GO:0016021//integral component of membrane	GO:0004930//G-protein coupled receptor activity	GO:0001580//detection of chemical stimulus involved in sensory perception of bitter taste	K08474//taste receptor type 2	NP_001040099.1//bitter taste receptor Bota-T2R65A [Bos taurus]
101104205	1359	393.08	6	-6.02439	4.40715e-94	2.04453e-93	Down	AMBP	GO:0031012//extracellular matrix;GO:0070062//extracellular exosome;GO:0072562//blood microparticle;GO:0005576//extracellular region;GO:0005886//plasma membrane	GO:0020037//heme binding;GO:0004867//serine-type endopeptidase inhibitor activity;GO:0019862//IgA binding;GO:0042803//protein homodimerization activity;GO:0036094//small molecule binding	GO:0018298//protein-chromophore linkage	K01830//prostaglandin-H2 D-isomerase [EC:5.3.99.2];K03909//tissue factor pathway inhibitor	XP_004004032.1//PREDICTED: protein AMBP [Ovis aries]
101107098	644	32.19	0	-5.99922	3.87348e-09	3.18153e-09	Down	LOC101107098	NA	NA	NA	K02940//large subunit ribosomal protein L9e	XP_017913318.1//PREDICTED: 60S ribosomal protein L9-like isoform X1 [Capra hircus]
105604551	2272	0	31.01	5.96398	6.61142e-09	5.35185e-09	Up	LOC105604551	NA	NA	NA	NA	NA
BGI_novel_G001877	7116	0	31	5.96352	6.6478e-09	5.37993e-09	Up	NA	NA	NA	NA	NA
105609077	1023	31.05	0	-5.9472	7.20622e-09	5.81919e-09	Down	LOC105609077	NA	NA	NA	K00286//pyrroline-5-carboxylate reductase [EC:1.5.1.2]	XP_014960723.1//PREDICTED: myeloid-associated differentiation marker-like isoform X1, partial [Ovis aries]
443316	2988	31	0	-5.94487	7.40574e-09	5.97726e-09	Down	F9	GO:0070062//extracellular exosome	GO:0004252//serine-type endopeptidase activity;GO:0005509//calcium ion binding	GO:0007596//blood coagulation;GO:0031638//zymogen activation	K01321//coagulation factor IX (Christmas factor) [EC:3.4.21.22]	XP_006058703.1//PREDICTED: coagulation factor IX [Bubalus bubalis]
101107147	2165	0	30.59	5.94431	8.32718e-09	6.70557e-09	Up	LOC101107147	NA	GO:0004488//methylenetetrahydrofolate dehydrogenase (NADP+) activity	NA	K13403//methylenetetrahydrofolate dehydrogenase(NAD+) / 5,10-methenyltetrahydrofolate cyclohydrolase [EC:1.5.1.15 3.5.4.9]	XP_011957515.1//PREDICTED: LOW QUALITY PROTEIN: bifunctional methylenetetrahydrofolate dehydrogenase/cyclohydrolase, mitochondrial-like isoform X1 [Ovis aries]
101103641	2379	30	0	-5.89757	1.28066e-08	1.01972e-08	Down	AKR1D1	GO:0070062//extracellular exosome;GO:0005829//cytosol	GO:0016491//oxidoreductase activity	GO:0008209//androgen metabolic process;GO:0007586//digestion;GO:0006707//cholesterol catabolic process;GO:0008207//C21-steroid hormone metabolic process;GO:0006699//bile acid biosynthetic process	K00251//3-oxo-5-beta-steroid 4-dehydrogenase [EC:1.3.1.3]	XP_004008143.1//PREDICTED: 3-oxo-5-beta-steroid 4-dehydrogenase [Ovis aries]
BGI_novel_G003542	2347	30	0	-5.89757	1.28066e-08	1.01972e-08	Down	NA	GO:0016021//integral component of membrane	NA	NA	NA	XP_015326907.1//PREDICTED: uncharacterized protein LOC785804 isoform X2 [Bos taurus]
BGI_novel_G001408	6714	0	29.56	5.8949	1.46951e-08	1.16613e-08	Up	NA	NA	NA	NA	K08111//glypican 5;K00308//N1-acetylpolyamine oxidase [EC:1.5.3.13]	XP_012770936.1//hypothetical protein, conserved [Babesia bigemina]
101110773	1755	9740.71	167.23	-5.8548	0	0	Down	LOC101110773	GO:0005737//cytoplasm	GO:0003746//translation elongation factor activity;GO:0005525//GTP binding;GO:0003924//GTPase activity	NA	K03231//elongation factor 1-alpha	XP_014953624.1//PREDICTED: elongation factor 1-alpha 1-like [Ovis aries]
101122359	1771	29.06	0	-5.85164	2.14869e-08	1.68858e-08	Down	HSD17B13	GO:0005811//lipid droplet	NA	GO:0046889//positive regulation of lipid biosynthetic process	K15734//all-trans-retinol dehydrogenase (NAD+) [EC:1.1.1.105]	XP_005984271.1//PREDICTED: 17-beta-hydroxysteroid dehydrogenase 13 isoform X1 [Pantholops hodgsonii];XP_004010028.1//PREDICTED: 17-beta-hydroxysteroid dehydrogenase 13 [Ovis aries]
BGI_novel_G002802	3705	28.85	0	-5.84118	2.41289e-08	1.89291e-08	Down	NA	NA	NA	NA	K16349//natural cytotoxicity triggering receptor 3 ligand 1;K14211//elastin;K10838//xeroderma pigmentosum group C-complementing protein;K00308//N1-acetylpolyamine oxidase [EC:1.5.3.13]	XP_011998573.1//PREDICTED: NXPE family member 4-like, partial [Ovis aries musimon]
BGI_novel_G000326	4635	28.62	0	-5.82963	2.74008e-08	2.13845e-08	Down	NA	NA	NA	NA	K09228//KRAB domain-containing zinc finger protein;K08111//glypican 5	ELR61013.1//hypothetical protein M91_09415, partial [Bos mutus]
101109217	3022	114	2	-5.82357	1.38186e-28	2.34741e-28	Down	ITIH3	NA	NA	NA	K19014//inter-alpha-trypsin inhibitor heavy chain H1	XP_007118049.1//PREDICTED: inter-alpha-trypsin inhibitor heavy chain H3 [Physeter catodon]
BGI_novel_G001412	9587	28.15	0	-5.80574	3.55494e-08	2.75368e-08	Down	NA	NA	NA	NA	K08111//glypican 5;K14211//elastin	CAA10770.1//reverse transcriptase-like [Bos taurus]
101119796	2225	28	0	-5.79803	3.86349e-08	2.98319e-08	Down	LOC101119796	NA	NA	NA	K00522//ferritin heavy chain [EC:1.16.3.2]	XP_011961874.2//PREDICTED: ferritin heavy chain-like isoform X1 [Ovis aries]
101110727	2029	28	0	-5.79803	3.86349e-08	2.98319e-08	Down	LOC101110727	GO:0016021//integral component of membrane	GO:0020037//heme binding;GO:0005506//iron ion binding;GO:0016712//oxidoreductase activity, acting on paired donors, with incorporation or reduction of molecular oxygen, reduced flavin or flavoprotein as one donor, and incorporation of one atom of oxygen	NA	K07424//cytochrome P450 family 3 subfamily A [EC:1.14.14.1]	XP_005956274.1//PREDICTED: cytochrome P450 3A28-like [Pantholops hodgsonii];XP_011959957.2//PREDICTED: cytochrome P450 3A28 isoform X1 [Ovis aries]
106991902	1637	28	0	-5.79803	3.86349e-08	2.98319e-08	Down	LOC106991902	NA	NA	NA	K04358//fibroblast growth factor;K15196//transcription factor IIIB 90 kDa subunit	XP_014333125.1//PREDICTED: inosine triphosphate pyrophosphatase isoform X4 [Bos mutus]
106991164	399	0	26.88	5.75778	6.53908e-08	4.98107e-08	Up	LOC106991164	NA	NA	NA	K09228//KRAB domain-containing zinc finger protein	XP_019819656.1//PREDICTED: zinc finger protein 708-like [Bos indicus]
BGI_novel_G002919	5276	27.1	0	-5.7509	6.37528e-08	4.86097e-08	Down	NA	NA	NA	NA	K14611//solute carrier family 23 (nucleobase transporter), member 1/2;K14211//elastin;K00308//N1-acetylpolyamine oxidase [EC:1.5.3.13]	XP_012770936.1//hypothetical protein, conserved [Babesia bigemina]
101119087	2020	26.56	0	-5.72186	8.62069e-08	6.5165e-08	Down	LOC101119087	NA	NA	NA	K08206//MFS transporter, OCT family, solute carrier family 22 (organic anion/cation transporter), member 9/10/19/24/25	XP_004264297.1//PREDICTED: solute carrier family 22 member 9 isoform X1 [Orcinus orca]
105615733	672	26.25	0	-5.70492	1.02554e-07	7.71353e-08	Down	LOC105615733	NA	NA	NA	K01317//acrosin [EC:3.4.21.10];K12495//IQ motif and SEC7 domain-containing protein;K19041//E3 ubiquitin-protein ligase RNF38/44 [EC:2.3.2.27];K09309//homeobox protein Nkx-1	NP_001009459.1//small proline-rich protein type II [Ovis aries]
BGI_novel_G000354	14653	0	25.9	5.7042	1.13516e-07	8.50666e-08	Up	NA	NA	NA	NA	K12852//116 kDa U5 small nuclear ribonucleoprotein component;K04487//cysteine desulfurase [EC:2.8.1.7]	XP_012770936.1//hypothetical protein, conserved [Babesia bigemina]
BGI_novel_G002597	4195	26.21	0	-5.70272	1.0488e-07	7.88005e-08	Down	NA	GO:0005768//endosome;GO:0005923//bicellular tight junction;GO:0005802//trans-Golgi network;GO:0005886//plasma membrane	NA	GO:0007030//Golgi organization	K06105//tight junction protein 4	XP_011969337.1//PREDICTED: tight junction-associated protein 1 isoform X1 [Ovis aries musimon]
105604929	1129	1399.94	26.75	-5.70036	0	0	Down	LOC105604929	GO:0016021//integral component of membrane;GO:0005746//mitochondrial respiratory chain	GO:0004129//cytochrome-c oxidase activity	NA	K02270//cytochrome c oxidase subunit 7a	XP_004006045.1//PREDICTED: cytochrome c oxidase subunit 7A-related protein, mitochondrial [Ovis aries]
BGI_novel_G001985	3832	0	25.78	5.6975	1.21474e-07	9.0815e-08	Up	NA	GO:0016021//integral component of membrane	GO:0004930//G-protein coupled receptor activity	GO:0001580//detection of chemical stimulus involved in sensory perception of bitter taste	K11433//histone-lysine N-methyltransferase SETMAR [EC:2.1.1.43];K08474//taste receptor type 2	XP_017917463.1//PREDICTED: uncharacterized protein LOC108637964 [Capra hircus]
101108999	484	26	0	-5.69112	1.17996e-07	8.83194e-08	Down	FABP1	GO:0070062//extracellular exosome;GO:0005654//nucleoplasm;GO:0005829//cytosol;GO:0005737//cytoplasm	GO:0016209//antioxidant activity;GO:0003682//chromatin binding;GO:0005504//fatty acid binding;GO:0005215//transporter activity	GO:0043154//negative regulation of cysteine-type endopeptidase activity involved in apoptotic process;GO:0071456//cellular response to hypoxia;GO:0070301//cellular response to hydrogen peroxide	K08750//fatty acid-binding protein 1, liver	XP_004005947.1//PREDICTED: fatty acid-binding protein, liver [Ovis aries]
BGI_novel_G003323	357	51.65	1	-5.68137	8.32701e-14	8.69349e-14	Down	NA	NA	NA	NA	K06553//pre-B lymphocyte gene;K06554//immunoglobulin lambda-like polypeptide 1	AAB95470.1//immunoglobulin V lambda chain, partial [Ovis aries]
101112989	2534	25.03	0	-5.63626	2.03734e-07	1.49905e-07	Down	LOC101112989	NA	GO:0003676//nucleic acid binding	NA	K09228//KRAB domain-containing zinc finger protein	XP_007505752.1//PREDICTED: zinc finger protein 497 [Monodelphis domestica];XP_008174482.1//PREDICTED: zinc finger protein 436-like [Chrysemys picta bellii];XP_011950222.2//PREDICTED: zinc finger protein 582 isoform X1 [Ovis aries]
101119629	889	25	0	-5.63453	2.07215e-07	1.5236e-07	Down	LOC101119629	GO:0005576//extracellular region;GO:0005581//collagen trimer	NA	NA	K06237//collagen, type IV, alpha	XP_003986529.1//PREDICTED: collagen alpha-1(X) chain [Felis catus]
BGI_novel_G003073	639	25	0	-5.63453	2.07215e-07	1.5236e-07	Down	NA	NA	NA	NA	K21100//beta-defensin 4	XP_019808811.1//PREDICTED: uncharacterized protein LOC109553285 [Bos indicus]
101112561	2800	25	0	-5.63453	2.07215e-07	1.5236e-07	Down	AOC1	GO:0070062//extracellular exosome;GO:0005615//extracellular space;GO:0005923//bicellular tight junction;GO:0005886//plasma membrane	GO:0004872//receptor activity;GO:0042803//protein homodimerization activity;GO:0052597//diamine oxidase activity;GO:0008131//primary amine oxidase activity;GO:0005509//calcium ion binding;GO:0005507//copper ion binding;GO:0008144//drug binding;GO:0008270//zinc ion binding;GO:0008201//heparin binding;GO:0048038//quinone binding;GO:0032403//protein complex binding	GO:0046677//response to antibiotic;GO:0042493//response to drug;GO:0097185//cellular response to azide;GO:0071420//cellular response to histamine;GO:0035874//cellular response to copper ion starvation;GO:0071280//cellular response to copper ion;GO:0055114//oxidation-reduction process;GO:0009308//amine metabolic process	K11182//diamine oxidase [EC:1.4.3.22]	XP_014950622.1//PREDICTED: LOW QUALITY PROTEIN: amiloride-sensitive amine oxidase [copper-containing] isoform X1 [Ovis aries]
105604728	1240	0	24.02	5.59549	3.29983e-07	2.38935e-07	Up	LOC105604728	NA	NA	NA	K01623//fructose-bisphosphate aldolase, class I [EC:4.1.2.13]	XP_011959748.1//PREDICTED: late cornified envelope-like proline-rich protein 1 [Ovis aries]
100037689	2776	24	0	-5.57564	3.65125e-07	2.63266e-07	Down	G6PC	GO:0016021//integral component of membrane;GO:0005789//endoplasmic reticulum membrane	GO:0042301//phosphate ion binding;GO:0004346//glucose-6-phosphatase activity;GO:0016773//phosphotransferase activity, alcohol group as acceptor	GO:0010468//regulation of gene expression;GO:0005980//glycogen catabolic process;GO:0051156//glucose 6-phosphate metabolic process;GO:0006641//triglyceride metabolic process;GO:0006094//gluconeogenesis;GO:0035264//multicellular organism growth;GO:0042593//glucose homeostasis;GO:0008202//steroid metabolic process;GO:0015760//glucose-6-phosphate transport;GO:0042632//cholesterol homeostasis;GO:0046…	K01084//glucose-6-phosphatase [EC:3.1.3.9]	XP_004013000.1//PREDICTED: glucose-6-phosphatase isoform X1 [Ovis aries];XP_012041527.1//PREDICTED: glucose-6-phosphatase isoform X2 [Ovis aries]
101119393	1923	24	0	-5.57564	3.65125e-07	2.63266e-07	Down	LOC101119393	GO:0043231//intracellular membrane-bounded organelle;GO:0016021//integral component of membrane	GO:0015020//glucuronosyltransferase activity	GO:0008152//metabolic process	K00699//glucuronosyltransferase [EC:2.4.1.17]	XP_017905016.1//PREDICTED: UDP-glucuronosyltransferase 2A1 isoform X2 [Capra hircus];XP_004009928.1//PREDICTED: UDP-glucuronosyltransferase 2C1-like isoform X1 [Ovis aries]
101114192	1606	0	23.52	5.56514	4.3918e-07	3.15046e-07	Up	C5H19orf24	NA	NA	NA	NA	XP_012034647.1//PREDICTED: uncharacterized membrane protein C19orf24 homolog [Ovis aries]
101105987	810	23.82	0	-5.56478	4.04468e-07	2.90772e-07	Down	LOC101105987	NA	NA	NA	K04525//serpin peptidase inhibitor, clade A	XP_011963546.1//PREDICTED: serpin A3-1-like, partial [Ovis aries]
BGI_novel_G001269	1058	23.7	0	-5.55749	4.33052e-07	3.10792e-07	Down	NA	NA	NA	NA	K10784//T cell receptor alpha chain V region	AAA63519.1//This CDS feature is included to show the translation of the corresponding C_region. Presently translation qualifiers on C_region features are illegal, partial [Ovis aries]
101105610	2597	23.46	0	-5.54281	4.965e-07	3.54677e-07	Down	LOC101105610	GO:0016021//integral component of membrane	GO:0016705//oxidoreductase activity, acting on paired donors, with incorporation or reduction of molecular oxygen;GO:0020037//heme binding;GO:0005506//iron ion binding;GO:0004497//monooxygenase activity	NA	K07425//alkane 1-monooxygenase [EC:1.14.15.3];K17687//alkane 1-monooxygenase [EC:1.14.15.3]	XP_012028152.1//PREDICTED: cytochrome P450 4A24-like isoform X2 [Ovis aries musimon];XP_006052571.1//PREDICTED: cytochrome P450 4A11-like isoform X1 [Bubalus bubalis];XP_011989081.2//PREDICTED: cytochrome P450 4A11-like isoform X1 [Ovis aries];XP_011989419.1//PREDICTED: taurochenodeoxycholic 6 alpha-hydroxylase-like isoform X1 [Ovis aries]
BGI_novel_G000290	7618	0	23	5.53288	5.91796e-07	4.19955e-07	Up	NA	NA	NA	NA	NA	XP_012031712.1//PREDICTED: EF-hand calcium-binding domain-containing protein 1-like isoform X3 [Ovis aries]
101116760	1620	23.15	0	-5.52362	5.92581e-07	4.20371e-07	Down	APOA5	GO:0072562//blood microparticle;GO:0034364//high-density lipoprotein particle;GO:0042627//chylomicron;GO:0034361//very-low-density lipoprotein particle	GO:0035473//lipase binding;GO:0031210//phosphatidylcholine binding;GO:0015485//cholesterol binding;GO:0017127//cholesterol transporter activity;GO:0060228//phosphatidylcholine-sterol O-acyltransferase activator activity;GO:0008201//heparin binding;GO:0060230//lipoprotein lipase activator activity;GO:0050750//low-density lipoprotein particle receptor binding	GO:0019433//triglyceride catabolic process;GO:0010898//positive regulation of triglyceride catabolic process;GO:0046470//phosphatidylcholine metabolic process;GO:0042246//tissue regeneration;GO:0033344//cholesterol efflux;GO:0034372//very-low-density lipoprotein particle remodeling;GO:0010902//positive regulation of very-low-density lipoprotein particle remodeling;GO:0070328//triglyceride homeost…	K09025//apolipoprotein A-V	XP_014956330.1//PREDICTED: LOW QUALITY PROTEIN: apolipoprotein A-V [Ovis aries]
101122919	1919	0	22.76	5.51775	6.79359e-07	4.79939e-07	Up	MURC	GO:0005901//caveola;GO:0030018//Z disc;GO:0005829//cytosol;GO:0042383//sarcolemma;GO:0005886//plasma membrane;GO:0005737//cytoplasm	NA	GO:0030154//cell differentiation;GO:0045944//positive regulation of transcription from RNA polymerase II promoter;GO:0006351//transcription, DNA-templated;GO:0007517//muscle organ development	K19387//polymerase I and transcript release factor	XP_004004098.1//PREDICTED: muscle-related coiled-coil protein [Ovis aries]
101107889	1688	23.05	0	-5.51737	6.27427e-07	4.44095e-07	Down	LYPD3	GO:0005615//extracellular space	NA	NA	NA	XP_004015350.1//PREDICTED: ly6/PLAUR domain-containing protein 3 [Ovis aries]
101119231	1632	276	6	-5.51424	1.30766e-66	4.49459e-66	Down	VTN	NA	NA	NA	K06251//vitronectin	XP_011998146.1//PREDICTED: vitronectin isoform X2 [Ovis aries musimon];XP_004013271.1//PREDICTED: vitronectin isoform X1 [Ovis aries]
BGI_novel_G002997	6082	22.75	0	-5.49847	7.4491e-07	5.24259e-07	Down	NA	NA	NA	NA	K14456//2-acylglycerol O-acyltransferase 3 [EC:2.3.1.20 2.3.1.22]	XP_020731743.1//2-acylglycerol O-acyltransferase 3-like isoform X1 [Odocoileus virginianus texanus]
BGI_novel_G001265	1112	22.2	0	-5.46316	1.02125e-06	7.12249e-07	Down	NA	NA	NA	NA	K10784//T cell receptor alpha chain V region	XP_005978035.1//PREDICTED: uncharacterized protein LOC102317669 [Pantholops hodgsonii]
101109489	2923	133	3	-5.461	5.5765e-33	1.06671e-32	Down	ITIH1	NA	NA	NA	K19014//inter-alpha-trypsin inhibitor heavy chain H1	XP_007174821.1//PREDICTED: inter-alpha-trypsin inhibitor heavy chain H1 isoform X2 [Balaenoptera acutorostrata scammoni]
BGI_novel_G001409	4936	22.14	0	-5.45926	1.05709e-06	7.36268e-07	Down	NA	GO:0005576//extracellular region	NA	NA	K05748//WAS protein family, member 2;K03099//son of sevenless	KFD55923.1//hypothetical protein M513_03047 [Trichuris suis]
101117846	3541	0	21.18	5.41395	1.69417e-06	1.16221e-06	Up	MAN2B2	NA	NA	NA	K12312//epididymis-specific alpha-mannosidase [EC:3.2.1.24]	XP_014952138.1//PREDICTED: epididymis-specific alpha-mannosidase isoform X1 [Ovis aries];XP_014961548.1//PREDICTED: epididymis-specific alpha-mannosidase-like isoform X3 [Ovis aries musimon]
101117638	1526	0	21.17	5.41327	1.70404e-06	1.16861e-06	Up	LOC101117638	GO:0005737//cytoplasm	GO:0003746//translation elongation factor activity;GO:0005525//GTP binding;GO:0003924//GTPase activity	NA	K03231//elongation factor 1-alpha	XP_012040812.1//PREDICTED: elongation factor 1-alpha 1-like isoform X1 [Ovis aries]
105606058	621	21.29	0	-5.40278	1.72556e-06	1.18311e-06	Down	LOC105606058	NA	NA	NA	K06230//zinc finger protein GLI3	XP_011968456.1//PREDICTED: transcriptional activator GLI3 isoform X3 [Ovis aries musimon]
BGI_novel_G001838	11233	21.24	0	-5.39939	1.77618e-06	1.21637e-06	Down	NA	NA	NA	NA	K08474//taste receptor type 2	CAA10770.1//reverse transcriptase-like [Bos taurus]
BGI_novel_G001334	5812	21.1	0	-5.38985	1.92604e-06	1.31558e-06	Down	NA	NA	NA	NA	K08111//glypican 5;K08291//G protein-coupled receptor kinase [EC:2.7.11.16];K10408//dynein heavy chain, axonemal	CDJ82682.1//RNA-directed DNA polymerase (reverse transcriptase) domain containing protein [Haemonchus contortus]
BGI_novel_G000596	9928	21.03	0	-5.38505	2.00571e-06	1.36793e-06	Down	NA	GO:0005886//plasma membrane;GO:0031225//anchored component of membrane;GO:0005578//proteinaceous extracellular matrix	GO:0043395//heparan sulfate proteoglycan binding	NA	K09228//KRAB domain-containing zinc finger protein;K08111//glypican 5	CAA10770.1//reverse transcriptase-like [Bos taurus]
101104482	6375	21	0	-5.38299	2.04086e-06	1.39145e-06	Down	LOC101104482	NA	NA	NA	K03910//alpha-2-macroglobulin	XP_005680940.2//PREDICTED: pregnancy zone protein [Capra hircus]
101118941	1246	54	2154	5.32724	0	0	Up	C1QL4	GO:0031012//extracellular matrix;GO:0005576//extracellular region;GO:0005581//collagen trimer	NA	GO:0050673//epithelial cell proliferation;GO:0048593//camera-type eye morphogenesis;GO:0060322//head development;GO:0048570//notochord morphogenesis;GO:0030903//notochord development;GO:0014028//notochord formation	K19479//collagen, type X, alpha;K06237//collagen, type IV, alpha	XP_020369783.1//LOW QUALITY PROTEIN: uncharacterized protein LOC109914588 [Rhincodon typus]
BGI_novel_G002505	1388	20.14	0	-5.32267	3.36348e-06	2.25458e-06	Down	NA	GO:0005654//nucleoplasm;GO:0005615//extracellular space;GO:0045121//membrane raft;GO:0016021//integral component of membrane	GO:0005125//cytokine activity;GO:0019911//structural constituent of myelin sheath	GO:0042552//myelination;GO:0001766//membrane raft polarization;GO:0008104//protein localization;GO:0006935//chemotaxis	NA	NP_001039823.1//CKLF-like MARVEL transmembrane domain-containing protein 8 [Bos taurus]
101111083	961	40.23	1	-5.32088	5.09998e-11	4.64538e-11	Down	LOC101111083	NA	NA	NA	K04525//serpin peptidase inhibitor, clade A	XP_004022991.3//PREDICTED: serpin A3-5-like isoform X1, partial [Ovis aries]
101123664	1692	201	5	-5.3198	8.5626e-49	2.26041e-48	Down	FGG	GO:0005577//fibrinogen complex	GO:0030674//protein binding, bridging;GO:0005102//receptor binding	GO:0051258//protein polymerization;GO:0007165//signal transduction;GO:0030168//platelet activation	K03905//fibrinogen gamma chain	XP_006061633.1//PREDICTED: fibrinogen gamma-B chain-like isoform X2 [Bubalus bubalis];XP_006061632.1//PREDICTED: fibrinogen gamma-B chain-like isoform X1 [Bubalus bubalis]
BGI_novel_G001986	3363	20.09	0	-5.31908	3.46292e-06	2.31879e-06	Down	NA	NA	NA	NA	K11433//histone-lysine N-methyltransferase SETMAR [EC:2.1.1.43]	XP_017917463.1//PREDICTED: uncharacterized protein LOC108637964 [Capra hircus]
100913164	4960	20	0	-5.31261	3.64948e-06	2.43932e-06	Down	EHF	GO:0005654//nucleoplasm;GO:0005794//Golgi apparatus	GO:0000978//RNA polymerase II proximal promoter sequence-specific DNA binding;GO:0001077//transcriptional activator activity, RNA polymerase II proximal promoter sequence-specific DNA binding	GO:0050673//epithelial cell proliferation;GO:0030855//epithelial cell differentiation	K17102//ETS homologous factor	XP_011951609.1//PREDICTED: ETS homologous factor isoform X5 [Ovis aries];XP_011989601.1//PREDICTED: ETS homologous factor isoform X7 [Ovis aries musimon];XP_011951605.1//PREDICTED: ETS homologous factor isoform X3 [Ovis aries];XP_011951603.1//PREDICTED: ETS homologous factor isoform X1 [Ovis aries];XP_011951604.1//PREDICTED: ETS homologous factor isoform X2 [Ovis aries]
BGI_novel_G003118	467	20	0	-5.31261	3.64948e-06	2.43932e-06	Down	NA	NA	NA	NA	K16349//natural cytotoxicity triggering receptor 3 ligand 1;K14211//elastin;K10838//xeroderma pigmentosum group C-complementing protein;K00308//N1-acetylpolyamine oxidase [EC:1.5.3.13]	ELR50988.1//hypothetical protein M91_11147, partial [Bos mutus]
101117764	1889	20	0	-5.31261	3.64948e-06	2.43932e-06	Down	LOC101117764	NA	NA	NA	K00699//glucuronosyltransferase [EC:2.4.1.17]	XP_004009923.1//PREDICTED: UDP-glucuronosyltransferase 2B4-like [Ovis aries]
780499	8342	19.91	0	-5.3061	3.84622e-06	2.56486e-06	Down	XDH	NA	GO:0016614//oxidoreductase activity, acting on CH-OH group of donors;GO:0009055//electron transfer activity;GO:0051537//2 iron, 2 sulfur cluster binding;GO:0004855//xanthine oxidase activity;GO:0005506//iron ion binding;GO:0050660//flavin adenine dinucleotide binding;GO:0004854//xanthine dehydrogenase activity;GO:0043546//molybdopterin cofactor binding	NA	K00106//xanthine dehydrogenase/oxidase [EC:1.17.1.4 1.17.3.2]	XP_004006094.1//PREDICTED: xanthine dehydrogenase/oxidase isoform X1 [Ovis aries];XP_020751197.1//xanthine dehydrogenase/oxidase [Odocoileus virginianus texanus];AAD17937.1//xanthine:oxygen oxidoreductase, partial [Syncerus caffer]
100534645	2297	19.9	0	-5.30537	3.86873e-06	2.57909e-06	Down	UGT1A3	GO:0016021//integral component of membrane	GO:0015020//glucuronosyltransferase activity	GO:0008152//metabolic process	K00699//glucuronosyltransferase [EC:2.4.1.17]	NP_001192077.1//UDP-glucuronosyltransferase 1-3 precursor [Ovis aries]
BGI_novel_G001264	1054	0	19.34	5.28284	4.97127e-06	3.28155e-06	Up	NA	NA	NA	NA	K10784//T cell receptor alpha chain V region	AAA63519.1//This CDS feature is included to show the translation of the corresponding C_region. Presently translation qualifiers on C_region features are illegal, partial [Ovis aries]
101117817	5022	31	1192	5.2743	2.49719e-281	3.68336e-280	Up	CHAT	NA	NA	NA	K00623//choline O-acetyltransferase [EC:2.3.1.6]	XP_010852747.1//PREDICTED: choline O-acetyltransferase [Bison bison bison]
106991236	1315	0	19	5.25725	6.07458e-06	3.97543e-06	Up	LOC106991236	NA	NA	NA	NA	NA
BGI_novel_G000594	1421	0	19	5.25725	6.07458e-06	3.97543e-06	Up	NA	NA	NA	NA	K16349//natural cytotoxicity triggering receptor 3 ligand 1;K10838//xeroderma pigmentosum group C-complementing protein;K00308//N1-acetylpolyamine oxidase [EC:1.5.3.13]	ELR49073.1//hypothetical protein M91_10594, partial [Bos mutus]
105615685	4044	19.19	0	-5.25296	5.86099e-06	3.84201e-06	Down	LOC105615685	NA	NA	NA	K10744//ribonuclease H2 subunit B;K07756//inositol-hexakisphosphate 5-kinase [EC:2.7.4.21];K04726//BH3 interacting domain death agonist;K10279//F-box and leucine-rich repeat protein 13	XP_014947175.1//PREDICTED: LOW QUALITY PROTEIN: uncharacterized protein LOC105615685 [Ovis aries]
BGI_novel_G000328	7741	0	18.9	5.24964	6.44405e-06	4.2107e-06	Up	NA	NA	NA	NA	K03994//complement component 5	XP_014637589.1//PREDICTED: complement C5-like [Ceratotherium simum simum]
101114092	545	0	18.83	5.24428	6.71615e-06	4.38306e-06	Up	LOC101114092	NA	NA	NA	K02893//large subunit ribosomal protein L23Ae	XP_014336048.1//PREDICTED: 60S ribosomal protein L23a isoform X3 [Bos mutus]
101117918	2942	19	0	-5.2386	6.55242e-06	4.2793e-06	Down	OLR1	GO:0070062//extracellular exosome;GO:0005654//nucleoplasm;GO:0016021//integral component of membrane;GO:0005886//plasma membrane;GO:0043235//receptor complex	GO:0005041//low-density lipoprotein receptor activity;GO:0030246//carbohydrate binding;GO:0042802//identical protein binding	NA	K08763//oxidised low-density lipoprotein receptor 1	XP_012030794.1//PREDICTED: oxidized low-density lipoprotein receptor 1 isoform X1 [Ovis aries];XP_004006920.1//PREDICTED: oxidized low-density lipoprotein receptor 1 isoform X2 [Ovis aries]
BGI_novel_G000079	1453	18.89	0	-5.23023	6.98989e-06	4.55325e-06	Down	NA	NA	NA	NA	K10744//ribonuclease H2 subunit B;K04257//olfactory receptor;K06724//neuropilin 1	XP_012038303.2//PREDICTED: LOW QUALITY PROTEIN: uncharacterized protein LOC105615893 [Ovis aries]
BGI_novel_G001241	1056	0	18.64	5.22965	7.51481e-06	4.88363e-06	Up	NA	NA	NA	NA	K10784//T cell receptor alpha chain V region	AAA63519.1//This CDS feature is included to show the translation of the corresponding C_region. Presently translation qualifiers on C_region features are illegal, partial [Ovis aries]
BGI_novel_G001845	17824	18.67	0	-5.21333	7.95562e-06	5.15686e-06	Down	NA	GO:0016021//integral component of membrane	GO:0004930//G-protein coupled receptor activity	GO:0001580//detection of chemical stimulus involved in sensory perception of bitter taste	K08474//taste receptor type 2	CAA10770.1//reverse transcriptase-like [Bos taurus]
105602878	1172	0	18.43	5.21331	8.51002e-06	5.50551e-06	Up	LOC105602878	NA	NA	NA	NA	NA
105611645	544	18.51	0	-5.20091	8.7419e-06	5.64974e-06	Down	LOC105611645	GO:0045261//proton-transporting ATP synthase complex, catalytic core F(1);GO:0031012//extracellular matrix;GO:0070062//extracellular exosome;GO:0005753//mitochondrial proton-transporting ATP synthase complex;GO:0008180//COP9 signalosome;GO:0043209//myelin sheath;GO:0005886//plasma membrane	GO:0003723//RNA binding;GO:0005524//ATP binding;GO:0043532//angiostatin binding;GO:0042288//MHC class I protein binding;GO:0046933//proton-transporting ATP synthase activity, rotational mechanism	GO:0001937//negative regulation of endothelial cell proliferation;GO:0015986//ATP synthesis coupled proton transport;GO:0043536//positive regulation of blood vessel endothelial cell migration;GO:0006629//lipid metabolic process	K02132//F-type H+-transporting ATPase subunit alpha	XP_014394759.1//PREDICTED: LOW QUALITY PROTEIN: ATP synthase subunit alpha, mitochondrial [Myotis brandtii]
443335	2858	37	1	-5.20013	3.25692e-10	2.84223e-10	Down	AGTR2	GO:0005622//intracellular;GO:0016021//integral component of membrane	GO:0004945//angiotensin type II receptor activity	GO:0051000//positive regulation of nitric-oxide synthase activity;GO:0035556//intracellular signal transduction;GO:0007166//cell surface receptor signaling pathway;GO:0010459//negative regulation of heart rate;GO:0045893//positive regulation of transcription, DNA-templated;GO:0035566//regulation of metanephros size;GO:2001238//positive regulation of extrinsic apoptotic signaling pathway;GO:005138…	K04167//angiotensin II receptor type 2	XP_011962878.1//PREDICTED: type-2 angiotensin II receptor [Ovis aries]
105615362	1703	18.38	0	-5.19074	9.43839e-06	6.08e-06	Down	LOC105615362	NA	NA	NA	K14570//RNA exonuclease 1 [EC:3.1.-.-]	XP_014949008.1//PREDICTED: RNA exonuclease 1 homolog isoform X3 [Ovis aries musimon]
BGI_novel_G000590	1584	18.36	0	-5.18917	9.55042e-06	6.15092e-06	Down	NA	NA	NA	NA	K16349//natural cytotoxicity triggering receptor 3 ligand 1;K10838//xeroderma pigmentosum group C-complementing protein;K00308//N1-acetylpolyamine oxidase [EC:1.5.3.13]	ELR59748.1//hypothetical protein M91_15431, partial [Bos mutus]
101111118	255	0	18	5.17925	1.09847e-05	7.02249e-06	Up	PTH2	GO:0005576//extracellular region	NA	GO:0007218//neuropeptide signaling pathway	NA	XP_014961705.1//PREDICTED: tuberoinfundibular peptide of 39 residues isoform X2 [Ovis aries musimon]
101102105	904	36	1	-5.1606	5.80412e-10	4.99892e-10	Down	LOC101102105	GO:0070062//extracellular exosome;GO:0005794//Golgi apparatus;GO:0001533//cornified envelope;GO:0005737//cytoplasm;GO:0048471//perinuclear region of cytoplasm	GO:0005198//structural molecule activity	GO:0018149//peptide cross-linking;GO:0030216//keratinocyte differentiation	K19926//zona pellucida sperm-binding protein 1	XP_012025065.1//PREDICTED: cornifin alpha [Ovis aries musimon];XP_004002567.1//PREDICTED: cornifin-A [Ovis aries]
105611974	1588	18	0	-5.1606	1.18139e-05	7.52752e-06	Down	LOC105611974	NA	NA	NA	K08694//speedy	XP_012012484.2//PREDICTED: putative speedy protein E7 [Ovis aries musimon]
101114921	5171	18	0	-5.1606	1.18139e-05	7.52752e-06	Down	ABCC6	GO:0005634//nucleus;GO:0016021//integral component of membrane;GO:0005886//plasma membrane	GO:0005524//ATP binding;GO:0042626//ATPase activity, coupled to transmembrane movement of substances	GO:0055085//transmembrane transport	K05669//ATP-binding cassette, subfamily C (CFTR/MRP), member 6	XP_011959544.1//PREDICTED: multidrug resistance-associated protein 6 isoform X1 [Ovis aries]
101119640	2889	18	0	-5.1606	1.18139e-05	7.52752e-06	Down	UGT2A1	NA	NA	NA	K00699//glucuronosyltransferase [EC:2.4.1.17]	XP_012035487.1//PREDICTED: UDP-glucuronosyltransferase 2A1 isoform X2 [Ovis aries];XP_007193618.1//PREDICTED: LOW QUALITY PROTEIN: UDP-glucuronosyltransferase 2A3 [Balaenoptera acutorostrata scammoni]
BGI_novel_G002995	3376	17.89	0	-5.15176	1.26087e-05	8.01452e-06	Down	NA	NA	NA	NA	K14456//2-acylglycerol O-acyltransferase 3 [EC:2.3.1.20 2.3.1.22]	XP_020731760.1//2-acylglycerol O-acyltransferase 3-like isoform X2 [Odocoileus virginianus texanus]
105605699	1126	17.64	0	-5.13146	1.46222e-05	9.24889e-06	Down	LOC105605699	NA	GO:0051015//actin filament binding	NA	K04437//filamin	XP_014960206.1//PREDICTED: filamin-A-like [Ovis aries]
BGI_novel_G000247	2978	174.83	5.05	-5.1042	2.41539e-42	5.67124e-42	Down	NA	GO:0034388//Pwp2p-containing subcomplex of 90S preribosome;GO:0032040//small-subunit processome	GO:0030515//snoRNA binding	GO:0000462//maturation of SSU-rRNA from tricistronic rRNA transcript (SSU-rRNA, 5.8S rRNA, LSU-rRNA)	K14557//U3 small nucleolar RNA-associated protein 6	NP_001092610.1//U3 small nucleolar RNA-associated protein 6 homolog [Bos taurus]
105609546	3962	0	17	5.09679	1.99518e-05	1.24803e-05	Up	LOC105609546	NA	NA	NA	NA	NA
780502	3238	0	17	5.09679	1.99518e-05	1.24803e-05	Up	TYR	GO:0043231//intracellular membrane-bounded organelle;GO:0016021//integral component of membrane;GO:0042470//melanosome;GO:0048471//perinuclear region of cytoplasm	GO:0046872//metal ion binding;GO:0005507//copper ion binding;GO:0046982//protein heterodimerization activity;GO:0042803//protein homodimerization activity;GO:0016491//oxidoreductase activity;GO:0004503//monophenol monooxygenase activity	GO:0042438//melanin biosynthetic process;GO:0043473//pigmentation;GO:0008283//cell proliferation;GO:0048538//thymus development	K00505//tyrosinase [EC:1.14.18.1]	XP_014958383.1//PREDICTED: tyrosinase isoform X1 [Ovis aries];NP_001123499.1//tyrosinase precursor [Ovis aries]
101118963	1122	0	16.95	5.09254	2.05587e-05	1.28471e-05	Up	LOC101118963	NA	NA	NA	K09228//KRAB domain-containing zinc finger protein	XP_012509047.1//PREDICTED: LOW QUALITY PROTEIN: zinc finger protein 134-like [Propithecus coquereli]
101114018	1554	3215.05	93.77	-5.09025	0	0	Down	LOC101114018	GO:0005737//cytoplasm	GO:0003746//translation elongation factor activity;GO:0005525//GTP binding;GO:0003924//GTPase activity	NA	K03231//elongation factor 1-alpha	XP_012040812.1//PREDICTED: elongation factor 1-alpha 1-like isoform X1 [Ovis aries]
101108533	1772	0	18.46	5.07815	8.87578e-06	5.73276e-06	Up	LOC101108533	GO:0016021//integral component of membrane	NA	NA	NA	XP_004002924.1//PREDICTED: cell cycle control protein 50C [Ovis aries]
100568285	1718	578	17	-5.07814	1.45375e-135	9.75502e-135	Down	CYP2E1	GO:0031090//organelle membrane;GO:0005789//endoplasmic reticulum membrane	GO:0008395//steroid hydroxylase activity;GO:0020037//heme binding;GO:0005506//iron ion binding;GO:0016712//oxidoreductase activity, acting on paired donors, with incorporation or reduction of molecular oxygen, reduced flavin or flavoprotein as one donor, and incorporation of one atom of oxygen;GO:0008392//arachidonic acid epoxygenase activity	GO:0019373//epoxygenase P450 pathway	K07415//cytochrome P450 family 2 subfamily E polypeptide 1 [EC:1.14.13.-]	XP_006178891.1//PREDICTED: cytochrome P450 2E1 [Camelus ferus]
BGI_novel_G001883	795	17	0	-5.07814	2.13938e-05	1.33479e-05	Down	NA	NA	NA	NA	K13194//double stranded RNA-specific editase B [EC:3.5.-.-]	XP_011995419.1//PREDICTED: double-stranded RNA-specific editase B2 [Ovis aries musimon]
BGI_novel_G002313	7668	16.91	0	-5.07048	2.25733e-05	1.40533e-05	Down	NA	NA	NA	NA	K09228//KRAB domain-containing zinc finger protein;K08111//glypican 5	XP_012770936.1//hypothetical protein, conserved [Babesia bigemina]
105605869	188	0	16.52	5.05546	2.66136e-05	1.64554e-05	Up	LOC105605869	NA	NA	NA	NA	NA
105607825	2745	16.6	0	-5.04379	2.71641e-05	1.6781e-05	Down	LOC105607825	NA	NA	NA	K20164//DENN domain-containing protein 5	XP_017521735.1//PREDICTED: protein FAM60A-like [Manis javanica]
443510	782	99	3	-5.03507	1.24796e-24	1.89462e-24	Down	SPP2	GO:0031012//extracellular matrix;GO:0070062//extracellular exosome;GO:0005576//extracellular region	NA	GO:0046849//bone remodeling	NA	NP_001009453.1//secreted phosphoprotein 24 precursor [Ovis aries];XP_012027928.1//PREDICTED: secreted phosphoprotein 24 isoform X1 [Ovis aries]
BGI_novel_G000487	14455	16.39	0	-5.02542	3.08014e-05	1.89301e-05	Down	NA	NA	NA	NA	K08474//taste receptor type 2	ELR47876.1//hypothetical protein M91_20604 [Bos mutus]
106990101	1546	726.34	23468.4	5.02325	0	0	Up	LOC106990101	GO:0070062//extracellular exosome;GO:0005874//microtubule;GO:0015630//microtubule cytoskeleton;GO:0005881//cytoplasmic microtubule;GO:0043209//myelin sheath;GO:0005737//cytoplasm;GO:0045121//membrane raft;GO:0005829//cytosol	GO:0031625//ubiquitin protein ligase binding;GO:0005198//structural molecule activity;GO:0005200//structural constituent of cytoskeleton;GO:0005525//GTP binding;GO:0003725//double-stranded RNA binding;GO:0003924//GTPase activity	GO:0043687//post-translational protein modification;GO:0000226//microtubule cytoskeleton organization;GO:0051301//cell division;GO:0018410//C-terminal protein amino acid modification;GO:0007017//microtubule-based process;GO:0071353//cellular response to interleukin-4;GO:0030705//cytoskeleton-dependent intracellular transport	K07374//tubulin alpha	EHH20696.1//Tubulin alpha-ubiquitous chain, partial [Macaca mulatta]
101110604	1568	4	128	5.00932	1.63075e-31	3.02433e-31	Up	UTS2R	NA	NA	NA	K04241//urotensin 2 receptor	XP_014954377.1//PREDICTED: LOW QUALITY PROTEIN: urotensin-2 receptor [Ovis aries]
BGI_novel_G002450	12654	16.1	0	-4.99967	3.66509e-05	2.23579e-05	Down	NA	NA	NA	NA	K00308//N1-acetylpolyamine oxidase [EC:1.5.3.13]	XP_012770936.1//hypothetical protein, conserved [Babesia bigemina]
101102207	2582	16	0	-4.99068	3.89192e-05	2.36822e-05	Down	OTC	GO:0005759//mitochondrial matrix;GO:0005743//mitochondrial inner membrane;GO:0005739//mitochondrion	GO:0016597//amino acid binding;GO:0004585//ornithine carbamoyltransferase activity	GO:0097272//ammonia homeostasis;GO:0042450//arginine biosynthetic process via ornithine;GO:0019240//citrulline biosynthetic process;GO:0006593//ornithine catabolic process;GO:0000050//urea cycle	K00611//ornithine carbamoyltransferase [EC:2.1.3.3]	XP_011961892.1//PREDICTED: ornithine carbamoyltransferase, mitochondrial isoform X2 [Ovis aries];XP_005954328.1//PREDICTED: ornithine carbamoyltransferase, mitochondrial [Pantholops hodgsonii]
106990232	978	16	0	-4.99068	3.89192e-05	2.36822e-05	Down	LOC106990232	NA	NA	NA	K08399//leucine-rich repeat-containing G protein-coupled receptor 6	XP_014954597.1//PREDICTED: leucine-rich repeat-containing G-protein coupled receptor 6-like isoform X1 [Ovis aries]
BGI_novel_G003062	3743	15.99	0	-4.98978	3.91538e-05	2.38181e-05	Down	NA	NA	NA	NA	K12852//116 kDa U5 small nuclear ribonucleoprotein component;K08111//glypican 5;K14211//elastin	CAA10770.1//reverse transcriptase-like [Bos taurus]
BGI_novel_G002634	1363	0	15.7	4.98202	4.36465e-05	2.64292e-05	Up	NA	NA	NA	NA	K02920//large subunit ribosomal protein L36e	EPY85062.1//ribosomal protein L36-like protein [Camelus ferus]
BGI_novel_G000468	6124	0	15.68	4.98018	4.41782e-05	2.67383e-05	Up	NA	NA	NA	NA	K09228//KRAB domain-containing zinc finger protein;K05691//catenin alpha	CAA10770.1//reverse transcriptase-like [Bos taurus]
105611154	8493	15.8	0	-4.97253	4.3892e-05	2.65702e-05	Down	LOC105611154	NA	NA	NA	K19912//synaptotagmin-12;K15143//mediator of RNA polymerase II transcription subunit 30	XP_004019761.2//PREDICTED: synaptotagmin-12 isoform X1 [Ovis aries]
BGI_novel_G001806	6166	0	15.57	4.97002	4.72216e-05	2.85067e-05	Up	NA	NA	NA	NA	K09228//KRAB domain-containing zinc finger protein;K08111//glypican 5	XP_012770936.1//hypothetical protein, conserved [Babesia bigemina]
101102273	5135	34.73	1.11	-4.95823	1.40043e-09	1.18012e-09	Down	C8A	GO:0070062//extracellular exosome;GO:0072562//blood microparticle;GO:0005579//membrane attack complex	NA	GO:0006956//complement activation;GO:0006955//immune response	K03997//complement component 8 subunit alpha	XP_004002064.1//PREDICTED: complement component C8 alpha chain [Ovis aries]
BGI_novel_G000622	1056	18.44	0	-4.95666	1.02333e-05	6.56464e-06	Down	NA	NA	NA	NA	K09228//KRAB domain-containing zinc finger protein;K05691//catenin alpha	XP_012770481.1//hypothetical protein, conserved [Babesia bigemina]
BGI_novel_G002073	1585	0	15.38	4.95231	5.2988e-05	3.18496e-05	Up	NA	NA	NA	NA	K08474//taste receptor type 2	ELR61013.1//hypothetical protein M91_09415, partial [Bos mutus]
BGI_novel_G001199	5105	15.58	0	-4.9523	5.01101e-05	3.01813e-05	Down	NA	NA	NA	NA	K02898//large subunit ribosomal protein L26e	XP_012035839.2//PREDICTED: 60S ribosomal protein L26 isoform X1 [Ovis aries]
101123562	7105	2	61	4.94006	8.48505e-16	9.6221e-16	Up	SIM1	GO:0005634//nucleus	GO:0003677//DNA binding;GO:0003700//DNA binding transcription factor activity;GO:0046983//protein dimerization activity	GO:0006351//transcription, DNA-templated	K09100//single-minded	XP_004011296.1//PREDICTED: single-minded homolog 1 isoform X1 [Ovis aries]
BGI_novel_G001277	2467	5	152	4.93532	5.85395e-37	1.22942e-36	Up	NA	NA	NA	NA	K08111//glypican 5;K10784//T cell receptor alpha chain V region	DAA25659.1//TPA: hypothetical protein BOS_10449 [Bos taurus]
BGI_novel_G000089	4286	15.34	0	-4.9299	5.79179e-05	3.46825e-05	Down	NA	NA	NA	NA	K07756//inositol-hexakisphosphate 5-kinase [EC:2.7.4.21];K17086//transmembrane 9 superfamily member 2/4	XP_010174935.1//PREDICTED: retrovirus-related Pol polyprotein from transposon 17.6, partial [Antrostomus carolinensis]
101113641	1488	61	2	-4.92141	1.08691e-15	1.22641e-15	Down	FETUB	GO:0070062//extracellular exosome;GO:0005615//extracellular space	GO:0008191//metalloendopeptidase inhibitor activity;GO:0004869//cysteine-type endopeptidase inhibitor activity	GO:0007339//binding of sperm to zona pellucida	K03898//kininogen	XP_004003110.1//PREDICTED: fetuin-B [Ovis aries]
101105989	1002	0	15	4.91621	6.67552e-05	3.97526e-05	Up	LOC101105989	NA	NA	NA	K06549//sialic acid binding Ig-like lectin 5/14	XP_014960771.1//PREDICTED: LOW QUALITY PROTEIN: sialic acid-binding Ig-like lectin 6 [Ovis aries]
101107723	1065	0	14.93	4.90947	6.96623e-05	4.1332e-05	Up	CMTM2	NA	NA	NA	NA	XP_004015096.1//PREDICTED: CKLF-like MARVEL transmembrane domain-containing protein 2 [Ovis aries]
101112555	2242	59.75	2	-4.89154	2.24811e-15	2.5036e-15	Down	LOC101112555	NA	NA	NA	K07605//type II keratin, basic	OWK16812.1//KRT75 [Cervus elaphus hippelaphus];XP_012029611.1//PREDICTED: LOW QUALITY PROTEIN: keratin, type II cytoskeletal 75 isoform X1 [Ovis aries];XP_008530335.1//PREDICTED: keratin, type II cytoskeletal 75-like isoform X1 [Equus przewalskii];XP_012004038.1//PREDICTED: keratin, type II cytoskeletal 75 isoform X2 [Ovis aries musimon]
BGI_novel_G001415	3545	14.91	0	-4.88889	7.51269e-05	4.44243e-05	Down	NA	NA	NA	NA	K19719//collagen, type II, alpha;K08111//glypican 5;K19721//collagen, type V/XI/XXIV/XXVII, alpha	XP_012770936.1//hypothetical protein, conserved [Babesia bigemina]
101119301	3164	0	14.7	4.88707	8.01493e-05	4.7297e-05	Up	PGLYRP2	GO:0070062//extracellular exosome	GO:0008745//N-acetylmuramoyl-L-alanine amidase activity;GO:0008270//zinc ion binding;GO:0042834//peptidoglycan binding;GO:0016019//peptidoglycan receptor activity	GO:0050727//regulation of inflammatory response;GO:0032827//negative regulation of natural killer cell differentiation involved in immune response;GO:0016045//detection of bacterium;GO:0044117//growth of symbiont in host;GO:0050830//defense response to Gram-positive bacterium;GO:0009253//peptidoglycan catabolic process;GO:0032689//negative regulation of interferon-gamma production	K01446//peptidoglycan recognition protein	XP_004008509.1//PREDICTED: N-acetylmuramoyl-L-alanine amidase [Ovis aries]
101107590	14025	89	3	-4.88145	3.98991e-22	5.63428e-22	Down	APOB	NA	NA	NA	K14462//apolipoprotein B	XP_017911079.1//PREDICTED: apolipoprotein B-100 [Capra hircus];XP_012788379.1//PREDICTED: LOW QUALITY PROTEIN: apolipoprotein B-100 [Sorex araneus]
BGI_novel_G002886	16097	0	14.39	4.85632	9.68663e-05	5.66546e-05	Up	NA	NA	NA	NA	K00308//N1-acetylpolyamine oxidase [EC:1.5.3.13]	XP_012770936.1//hypothetical protein, conserved [Babesia bigemina]
BGI_novel_G001983	4041	14.42	0	-4.84068	0.000101166	5.90439e-05	Down	NA	GO:0016021//integral component of membrane	GO:0004930//G-protein coupled receptor activity	GO:0001580//detection of chemical stimulus involved in sensory perception of bitter taste	K11433//histone-lysine N-methyltransferase SETMAR [EC:2.1.1.43];K08474//taste receptor type 2	XP_017917463.1//PREDICTED: uncharacterized protein LOC108637964 [Capra hircus]
BGI_novel_G000005	16218	20965.3	593959	4.83361	0	0	Up	NA	GO:0005743//mitochondrial inner membrane;GO:0016021//integral component of membrane;GO:0070469//respiratory chain	GO:0008137//NADH dehydrogenase (ubiquinone) activity	GO:0042773//ATP synthesis coupled electron transport	K02256//cytochrome c oxidase subunit 1 [EC:1.9.3.1];K03883//NADH-ubiquinone oxidoreductase chain 5 [EC:1.6.5.3]	YP_009114211.1//NADH dehydrogenase subunit 5 (mitochondrion) [Ovis vignei]
101105114	2004	999	35	-4.82573	1.72578e-229	2.0527e-228	Down	LOC101105114	GO:0016021//integral component of membrane	GO:0016705//oxidoreductase activity, acting on paired donors, with incorporation or reduction of molecular oxygen;GO:0020037//heme binding;GO:0005506//iron ion binding;GO:0004497//monooxygenase activity	NA	K07426//cytochrome P450 family 4 subfamily B polypeptide 1 [EC:1.14.14.1]	XP_004001990.1//PREDICTED: cytochrome P450 4B1 [Ovis aries]
BGI_novel_G002688	10600	14.26	0	-4.82458	0.00011152	6.48533e-05	Down	NA	NA	NA	NA	K05691//catenin alpha;K08474//taste receptor type 2	ELR52962.1//hypothetical protein M91_10256, partial [Bos mutus]
101117163	2280	14.24	0	-4.82255	0.000112887	6.55884e-05	Down	LOC101117163	NA	NA	NA	K00699//glucuronosyltransferase [EC:2.4.1.17]	XP_020729196.1//UDP-glucuronosyltransferase 2B4-like [Odocoileus virginianus texanus];XP_006042349.1//PREDICTED: UDP-glucuronosyltransferase 2B18-like isoform X1 [Bubalus bubalis];XP_005896133.1//PREDICTED: UDP-glucuronosyltransferase 2B4 isoform X2 [Bos mutus];XP_004009920.1//PREDICTED: UDP-glucuronosyltransferase 2B4-like isoform X1 [Ovis aries]
101115398	1673	0	14	4.81668	0.000123023	7.11378e-05	Up	LOC101115398	NA	NA	NA	K13865//solute carrier family 7 (cationic amino acid transporter), member 3	XP_004015916.1//PREDICTED: cationic amino acid transporter 3-like [Ovis aries]
BGI_novel_G000065	8130	0	14	4.81668	0.000123023	7.11378e-05	Up	NA	GO:0016021//integral component of membrane	GO:0004930//G-protein coupled receptor activity	GO:0001580//detection of chemical stimulus involved in sensory perception of bitter taste	K08474//taste receptor type 2	NP_001040099.1//bitter taste receptor Bota-T2R65A [Bos taurus]
105616675	3360	0	14	4.81668	0.000123023	7.11378e-05	Up	LOC105616675	NA	NA	NA	K17707//dedicator of cytokinesis protein 5	NA
BGI_novel_G003103	2633	0	14	4.81668	0.000123023	7.11378e-05	Up	NA	NA	NA	NA	K08474//taste receptor type 2;K17086//transmembrane 9 superfamily member 2/4	ELR57135.1//Syntaxin-binding protein 5 [Bos mutus]
BGI_novel_G001988	3591	14.16	0	-4.81443	0.00011853	6.8728e-05	Down	NA	GO:0016021//integral component of membrane	GO:0004930//G-protein coupled receptor activity	GO:0001580//detection of chemical stimulus involved in sensory perception of bitter taste	K11433//histone-lysine N-methyltransferase SETMAR [EC:2.1.1.43];K08474//taste receptor type 2	XP_017917463.1//PREDICTED: uncharacterized protein LOC108637964 [Capra hircus]
101113476	1066	14	0	-4.79803	0.000130689	7.53844e-05	Down	LOC101113476	NA	NA	NA	K19739//calcium homeostasis modulator protein 2	XP_011963571.1//PREDICTED: protein FAM26F-like [Ovis aries]
101109896	4511	2.29	62.43	4.77814	5.58685e-16	6.38357e-16	Up	SLC25A34	NA	NA	NA	K15117//solute carrier family 25, member 34/35	XP_004013843.1//PREDICTED: LOW QUALITY PROTEIN: solute carrier family 25 member 34 isoform X1 [Ovis aries]
BGI_novel_G002226	3268	114.8	4.19	-4.76671	7.31431e-28	1.22248e-27	Down	NA	NA	NA	NA	K08810//triple functional domain protein [EC:2.7.11.1]	XP_014964189.1//PREDICTED: triple functional domain protein isoform X1 [Ovis aries musimon]
BGI_novel_G000661	3134	127.83	4.67	-4.76534	7.82717e-31	1.41753e-30	Down	NA	NA	NA	NA	K08111//glypican 5	CAA10770.1//reverse transcriptase-like [Bos taurus]
BGI_novel_G001807	2466	6.56	176.55	4.75956	3.54792e-42	8.29652e-42	Up	NA	NA	NA	NA	K09228//KRAB domain-containing zinc finger protein;K05691//catenin alpha;K08111//glypican 5	XP_012770936.1//hypothetical protein, conserved [Babesia bigemina]
101102711	5144	13.49	0	-4.7445	0.000178572	0.00010128	Down	LOC101102711	GO:0005622//intracellular	GO:0061630//ubiquitin protein ligase activity;GO:0008092//cytoskeletal protein binding;GO:0004842//ubiquitin-protein transferase activity	GO:0007399//nervous system development;GO:0010989//negative regulation of low-density lipoprotein particle clearance;GO:0045732//positive regulation of protein catabolic process;GO:0042632//cholesterol homeostasis;GO:0032803//regulation of low-density lipoprotein particle receptor catabolic process;GO:0042787//protein ubiquitination involved in ubiquitin-dependent protein catabolic process;GO:003…	K10637//E3 ubiquitin-protein ligase MYLIP [EC:2.3.2.27]	XP_004023180.3//PREDICTED: E3 ubiquitin-protein ligase MYLIP, partial [Ovis aries]
101122087	3540	11.08	289	4.71436	1.13392e-67	3.94241e-67	Up	LOC101122087	NA	GO:0005525//GTP binding;GO:0003924//GTPase activity	NA	K20899//guanylate-binding protein 1/3/4/7	XP_004022852.2//PREDICTED: guanylate-binding protein 7-like [Ovis aries]
101106610	1346	52.57	2	-4.70684	1.49883e-13	1.54567e-13	Down	LOC101106610	NA	GO:0016491//oxidoreductase activity	NA	K04119//aldo-keto reductase family 1 member C3 [EC:1.1.1.51 1.1.1.188 1.1.1.213 1.1.1.357]	XP_011988381.1//PREDICTED: dihydrodiol dehydrogenase 3-like isoform X1 [Ovis aries musimon];XP_020757445.1//dihydrodiol dehydrogenase 3-like isoform X1 [Odocoileus virginianus texanus];XP_012044008.1//PREDICTED: dihydrodiol dehydrogenase 3-like isoform X4 [Ovis aries];XP_020733375.1//prostaglandin F synthase 1-like isoform X1 [Odocoileus virginianus texanus];XP_011988388.1//PREDICTED: prostagland…
101110649	645	13.1	0	-4.70217	0.000226934	0.000127191	Down	LOC101110649	NA	NA	NA	K02880//large subunit ribosomal protein L17e	XP_005983921.1//PREDICTED: 60S ribosomal protein L17-like [Pantholops hodgsonii]
BGI_novel_G001403	10518	13.07	0	-4.69886	0.000231164	0.000129401	Down	NA	NA	NA	NA	K08111//glypican 5;K00308//N1-acetylpolyamine oxidase [EC:1.5.3.13]	XP_012770936.1//hypothetical protein, conserved [Babesia bigemina]
BGI_novel_G002714	831	13	0	-4.69112	0.000241349	0.000134709	Down	NA	NA	NA	NA	K00699//glucuronosyltransferase [EC:2.4.1.17]	XP_017905010.1//PREDICTED: UDP-glucuronosyltransferase 2B4-like [Capra hircus]
101118075	2749	13	0	-4.69112	0.000241349	0.000134709	Down	NR1I2	GO:0016604//nuclear body;GO:0045111//intermediate filament cytoskeleton	GO:0003707//steroid hormone receptor activity;GO:0001228//transcriptional activator activity, RNA polymerase II transcription regulatory region sequence-specific DNA binding;GO:0000977//RNA polymerase II regulatory region sequence-specific DNA binding;GO:0008144//drug binding;GO:0008270//zinc ion binding;GO:0004879//nuclear receptor activity	GO:0045892//negative regulation of transcription, DNA-templated;GO:0042738//exogenous drug catabolic process;GO:0046618//drug export;GO:0006805//xenobiotic metabolic process;GO:0042908//xenobiotic transport	K08540//pregnane X receptor	XP_011950548.1//PREDICTED: nuclear receptor subfamily 1 group I member 2 isoform X1 [Ovis aries];XP_005675038.2//PREDICTED: nuclear receptor subfamily 1 group I member 2, partial [Capra hircus]
101118459	1674	13	0	-4.69112	0.000241349	0.000134709	Down	LOC101118459	NA	NA	NA	K07604//type I keratin, acidic	XP_014954266.1//PREDICTED: LOW QUALITY PROTEIN: keratin, type I cytoskeletal 14 [Ovis aries]
101117044	2706	13	0	-4.69112	0.000241349	0.000134709	Down	LOC101117044	NA	NA	NA	K06237//collagen, type IV, alpha;K17630//Ras GTPase-activating protein 4	ELR58448.1//Uroplakin-3b-like protein, partial [Bos mutus];XP_014959710.1//PREDICTED: LOW QUALITY PROTEIN: uroplakin-3b-like protein isoform X1 [Ovis aries]
101117208	3260	13	0	-4.69112	0.000241349	0.000134709	Down	GPR87	NA	NA	NA	K08389//G protein-coupled receptor 87	XP_004003298.1//PREDICTED: G-protein coupled receptor 87 [Ovis aries]
106990122	653	12.94	0	-4.68444	0.000250441	0.000139587	Down	LOC106990122	NA	GO:0016491//oxidoreductase activity	NA	K04119//aldo-keto reductase family 1 member C3 [EC:1.1.1.51 1.1.1.188 1.1.1.213 1.1.1.357]	XP_004014368.1//PREDICTED: dihydrodiol dehydrogenase 3-like isoform X1 [Ovis aries];XP_017912809.1//PREDICTED: dihydrodiol dehydrogenase 3-like [Capra hircus];XP_014955180.1//PREDICTED: prostaglandin F synthase 1-like isoform X3 [Ovis aries];XP_012044013.1//PREDICTED: prostaglandin F synthase 1-like isoform X2 [Ovis aries];NP_001033673.1//aldo-keto reductase family 1, member C3 (3-alpha hydroxyst…
101108249	1921	12.93	0	-4.68333	0.00025199	0.000140376	Down	LOC101108249	NA	NA	NA	K12028//tripartite motif-containing protein 59	XP_004016058.2//PREDICTED: tripartite motif-containing protein 59 [Ovis aries]
BGI_novel_G002396	3725	12.91	0	-4.68109	0.000255117	0.00014203	Down	NA	NA	NA	NA	K17584//phosphorylated CTD-interacting factor 1;K14740//metallothionein 3;K14211//elastin;K10838//xeroderma pigmentosum group C-complementing protein;K00308//N1-acetylpolyamine oxidase [EC:1.5.3.13]	EDM08583.1//rCG24705 [Rattus norvegicus]
BGI_novel_G001127	3409	44.08	1.71	-4.67873	1.40948e-11	1.31741e-11	Down	NA	NA	NA	NA	K07756//inositol-hexakisphosphate 5-kinase [EC:2.7.4.21];K04726//BH3 interacting domain death agonist;K01679//fumarate hydratase, class II [EC:4.2.1.2]	XP_014960364.1//PREDICTED: protein NYNRIN-like [Ovis aries]
101106789	551	0	12.49	4.65202	0.000312838	0.000172406	Up	LOC101106789	NA	NA	NA	NA	XP_012045873.1//PREDICTED: phospholipase A2 inhibitor and Ly6/PLAUR domain-containing protein-like isoform X1 [Ovis aries];XP_012045874.1//PREDICTED: phospholipase A2 inhibitor and Ly6/PLAUR domain-containing protein-like isoform X2 [Ovis aries]
101108047	5169	9	220	4.62076	1.44629e-51	3.99642e-51	Up	CCKAR	GO:0005887//integral component of plasma membrane	GO:0042277//peptide binding;GO:0004951//cholecystokinin receptor activity	GO:0046883//regulation of hormone secretion;GO:0007586//digestion;GO:0032870//cellular response to hormone stimulus;GO:0007409//axonogenesis;GO:0030900//forebrain development;GO:0001764//neuron migration;GO:0007631//feeding behavior;GO:0038188//cholecystokinin signaling pathway;GO:1901652//response to peptide	K04194//cholecystokinin A receptor	XP_004009804.3//PREDICTED: cholecystokinin receptor type A isoform X1 [Ovis aries]
101114033	470	372.69	9100.92	4.61929	0	0	Up	LOC101114033	GO:0015934//large ribosomal subunit	GO:0003735//structural constituent of ribosome	GO:0006412//translation	K02880//large subunit ribosomal protein L17e	XP_005983921.1//PREDICTED: 60S ribosomal protein L17-like [Pantholops hodgsonii];AAH03896.2//Rpl17 protein, partial [Mus musculus]
BGI_novel_G001213	4156	0	12.15	4.61221	0.000386685	0.0002113	Up	NA	NA	NA	NA	K08111//glypican 5;K00308//N1-acetylpolyamine oxidase [EC:1.5.3.13]	XP_012770936.1//hypothetical protein, conserved [Babesia bigemina]
BGI_novel_G003502	434	12.28	0	-4.60892	0.000376653	0.000205978	Down	NA	NA	NA	NA	K00901//diacylglycerol kinase (ATP) [EC:2.7.1.107]	XP_014951813.1//PREDICTED: LOW QUALITY PROTEIN: diacylglycerol kinase theta isoform X1 [Ovis aries]
BGI_novel_G003001	2827	12.26	0	-4.60656	0.000381355	0.000208459	Down	NA	NA	NA	NA	K14456//2-acylglycerol O-acyltransferase 3 [EC:2.3.1.20 2.3.1.22]	OWK11562.1//hypothetical protein Celaphus_00007226, partial [Cervus elaphus hippelaphus]
BGI_novel_G003147	1986	12.19	0	-4.5983	0.000398285	0.000217357	Down	NA	NA	NA	NA	K01273//membrane dipeptidase [EC:3.4.13.19];K17935//sorting nexin-29	CDJ82682.1//RNA-directed DNA polymerase (reverse transcriptase) domain containing protein [Haemonchus contortus]
100125616	1275	0	12	4.59429	0.000424675	0.000230882	Up	TNMD	GO:0016021//integral component of membrane	NA	GO:0001937//negative regulation of endothelial cell proliferation;GO:0001886//endothelial cell morphogenesis;GO:0016525//negative regulation of angiogenesis	K04590//vasoactive intestinal peptide receptor 2	XP_004022554.1//PREDICTED: tenomodulin [Ovis aries]
101116113	2029	0	12	4.59429	0.000424675	0.000230882	Up	BRDT	NA	NA	NA	K11724//bromodomain testis-specific protein	XP_005678191.2//PREDICTED: bromodomain testis-specific protein [Capra hircus];XP_012031418.1//PREDICTED: bromodomain testis-specific protein [Ovis aries]
105612846	2393	12	0	-4.57564	0.000448187	0.00024306	Down	LOC105612846	NA	NA	NA	NA	ABR01162.1//endonuclease/reverse transcriptase [Sus scrofa]
105607399	681	12	0	-4.57564	0.000448187	0.00024306	Down	LOC105607399	NA	NA	NA	NA	XP_005969108.1//PREDICTED: vitamin K-dependent protein Z [Pantholops hodgsonii]
101107921	1856	12	0	-4.57564	0.000448187	0.00024306	Down	TEKT5	GO:0036126//sperm flagellum;GO:0005634//nucleus	NA	GO:0060294//cilium movement involved in cell motility;GO:0030317//flagellated sperm motility;GO:0060271//cilium assembly	K18632//tektin-5	XP_005984706.1//PREDICTED: tektin-5 [Pantholops hodgsonii]
101121013	3395	12	0	-4.57564	0.000448187	0.00024306	Down	TMPRSS11A	NA	NA	NA	K09750//transmembrane protease serine 11A [EC:3.4.21.-]	XP_006079897.1//PREDICTED: transmembrane protease serine 11A isoform X1 [Bubalus bubalis];XP_012035464.1//PREDICTED: transmembrane protease serine 11A isoform X3 [Ovis aries];XP_012035463.1//PREDICTED: transmembrane protease serine 11A isoform X2 [Ovis aries];XP_012035462.1//PREDICTED: transmembrane protease serine 11A isoform X1 [Ovis aries]
BGI_novel_G000205	385	0	11.82	4.57248	0.000475304	0.000257214	Up	NA	GO:0016020//membrane;GO:0070062//extracellular exosome;GO:0005730//nucleolus;GO:0005925//focal adhesion;GO:0022625//cytosolic large ribosomal subunit	GO:0003729//mRNA binding;GO:0003677//DNA binding;GO:0042803//protein homodimerization activity	GO:0006364//rRNA processing;GO:0042273//ribosomal large subunit biogenesis	K02937//large subunit ribosomal protein L7e	ABC84240.1//RPL7, partial [Bos taurus]
106991478	16244	11.96	0	-4.57082	0.000459477	0.000248948	Down	LOC106991478	NA	NA	NA	K06797//cadherin 4, type 1, R-cadherin;K14740//metallothionein 3	XP_011981301.1//PREDICTED: AP-3 complex subunit mu-2 isoform X2 [Ovis aries musimon]
101116715	507	11.94	0	-4.56841	0.00046523	0.000252	Down	LOC101116715	NA	GO:0046872//metal ion binding	NA	K19867//LIM domain-binding protein 3	XP_004023095.2//PREDICTED: PDZ and LIM domain protein 2-like [Ovis aries]
BGI_novel_G003650	691	11.93	0	-4.5672	0.000468134	0.000253486	Down	NA	NA	NA	NA	K10838//xeroderma pigmentosum group C-complementing protein;K08450//G protein-coupled receptor 56	XP_014401033.1//PREDICTED: G-protein coupled receptor 56 isoform X2 [Myotis brandtii]
105602994	2690	11.74	0	-4.54404	0.00052694	0.00028375	Down	LOC105602994	NA	NA	NA	K14316//nuclear pore complex protein Nup121	XP_011953578.1//PREDICTED: LOW QUALITY PROTEIN: putative POM121-like protein 1-like isoform X1 [Ovis aries]
101104237	593	11.68	0	-4.53665	0.000547028	0.000294117	Down	LOC101104237	NA	NA	NA	K02898//large subunit ribosomal protein L26e	DAA23039.1//TPA: ribosomal protein L26-like [Bos taurus]
101111178	2277	186.77	8	-4.5358	1.88315e-43	4.52911e-43	Down	LOC101111178	NA	NA	NA	K07605//type II keratin, basic	XP_012031416.1//PREDICTED: keratin, type II cytoskeletal 6A-like [Ovis aries];XP_012029607.1//PREDICTED: LOW QUALITY PROTEIN: keratin, type II cytoskeletal 6A isoform X1 [Ovis aries];XP_012029608.1//PREDICTED: LOW QUALITY PROTEIN: keratin, type II cytoskeletal 5 isoform X1 [Ovis aries];XP_005958810.1//PREDICTED: keratin, type II cytoskeletal 6A-like isoform X1 [Pantholops hodgsonii]
BGI_novel_G003466	2273	11.56	0	-4.52175	0.000589568	0.000315915	Down	NA	NA	NA	NA	K06712//butyrophilin;K10580//ubiquitin-conjugating enzyme E2 N [EC:2.3.2.23];K01520//dUTP pyrophosphatase [EC:3.6.1.23];K04004//complement factor H	XP_006046872.1//PREDICTED: sodium/hydrogen exchanger 7, partial [Bubalus bubalis]
105615656	371	0	11.14	4.487	0.000728668	0.000386426	Up	LOC105615656	GO:0005634//nucleus;GO:0016602//CCAAT-binding factor complex;GO:0032993//protein-DNA complex	GO:0043565//sequence-specific DNA binding;GO:0070491//repressing transcription factor binding;GO:0046982//protein heterodimerization activity;GO:0000980//RNA polymerase II distal enhancer sequence-specific DNA binding;GO:0003700//DNA binding transcription factor activity	GO:1990830//cellular response to leukemia inhibitory factor;GO:0006355//regulation of transcription, DNA-templated;GO:0045893//positive regulation of transcription, DNA-templated	K08065//nuclear transcription Y subunit beta	XP_006004190.1//PREDICTED: nuclear transcription factor Y subunit beta isoform X1 [Latimeria chalumnae]
BGI_novel_G001762	11889	0	11.05	4.4753	0.000771226	0.000407425	Up	NA	NA	NA	NA	K08111//glypican 5	CAA10770.1//reverse transcriptase-like [Bos taurus]
105604092	3312	0	11	4.46875	0.000795952	0.000419751	Up	LOC105604092	NA	NA	NA	K06797//cadherin 4, type 1, R-cadherin;K16349//natural cytotoxicity triggering receptor 3 ligand 1;K00308//N1-acetylpolyamine oxidase [EC:1.5.3.13]	XP_014955275.1//PREDICTED: cadherin-4 isoform X1 [Ovis aries]
BGI_novel_G001258	1049	11.12	0	-4.46576	0.000776448	0.00040991	Down	NA	NA	NA	NA	K10784//T cell receptor alpha chain V region	AAA63519.1//This CDS feature is included to show the translation of the corresponding C_region. Presently translation qualifiers on C_region features are illegal, partial [Ovis aries]
BGI_novel_G002906	4920	0	10.95	4.46218	0.000821483	0.000432566	Up	NA	NA	NA	NA	K05703//tyrosine-protein kinase Fyn [EC:2.7.10.2];K12852//116 kDa U5 small nuclear ribonucleoprotein component;K08111//glypican 5	XP_012770936.1//hypothetical protein, conserved [Babesia bigemina]
105615728	828	44.14	2	-4.45469	2.1924e-11	2.0294e-11	Down	LOC105615728	GO:0001533//cornified envelope	NA	NA	K10737//DNA helicase MCM8 [EC:3.6.4.12]	XP_012037056.1//PREDICTED: small proline-rich protein 2E-like [Ovis aries]
105605785	551	24.04	1.09	-4.45371	7.85923e-07	5.52202e-07	Down	LOC105605785	NA	NA	NA	K02988//small subunit ribosomal protein S5	XP_017910314.1//PREDICTED: 28S ribosomal protein S5, mitochondrial [Capra hircus]
101115247	7856	44	2	-4.45011	2.3828e-11	2.19985e-11	Down	DSG3	GO:0070062//extracellular exosome;GO:0016021//integral component of membrane;GO:0005886//plasma membrane	GO:0005509//calcium ion binding	GO:0007156//homophilic cell adhesion via plasma membrane adhesion molecules	K07598//desmoglein 3	XP_004020501.1//PREDICTED: desmoglein-3 isoform X1 [Ovis aries];XP_011958821.1//PREDICTED: desmoglein-3 isoform X2 [Ovis aries]
BGI_novel_G003441	338	22	1	-4.45011	2.31523e-06	1.57275e-06	Down	NA	NA	NA	NA	K03006//DNA-directed RNA polymerase II subunit RPB1 [EC:2.7.7.6];K15297//regulating synaptic membrane exocytosis protein 2	XP_018577804.1//PREDICTED: uncharacterized protein DDB_G0271670-like [Anoplophora glabripennis]
101114652	3042	11	0	-4.45011	0.000837171	0.000440314	Down	SLC17A2	GO:0016021//integral component of membrane	NA	GO:0055085//transmembrane transport	K12300//MFS transporter, ACS family, solute carrier family 17 (sodium-dependent inorganic phosphate cotransporter), member 1/2/3/4	XP_014412699.1//PREDICTED: sodium-dependent phosphate transport protein 3 isoform X2 [Camelus ferus];XP_006198650.2//PREDICTED: sodium-dependent phosphate transport protein 3 isoform X3 [Vicugna pacos];XP_011956531.1//PREDICTED: sodium-dependent phosphate transport protein 3 isoform X2 [Ovis aries];XP_017901139.1//PREDICTED: sodium-dependent phosphate transport protein 3 isoform X2 [Capra hircus]
105609375	1304	11	0	-4.45011	0.000837171	0.000440314	Down	LOC105609375	NA	NA	NA	NA	NA
101106941	1234	11	0	-4.45011	0.000837171	0.000440314	Down	LOC101106941	GO:0009986//cell surface;GO:0005576//extracellular region	GO:0017134//fibroblast growth factor binding	GO:0045743//positive regulation of fibroblast growth factor receptor signaling pathway;GO:0008284//positive regulation of cell proliferation	NA	XP_004010053.1//PREDICTED: fibroblast growth factor-binding protein 1 [Ovis aries]
101120331	1871	11	0	-4.45011	0.000837171	0.000440314	Down	SULT1E1	NA	GO:0008146//sulfotransferase activity	NA	K01016//estrone sulfotransferase [EC:2.8.2.4]	XP_004009932.1//PREDICTED: estrogen sulfotransferase [Ovis aries]
BGI_novel_G001687	3238	11	0	-4.45011	0.000837171	0.000440314	Down	NA	NA	NA	NA	K09228//KRAB domain-containing zinc finger protein;K05691//catenin alpha	XP_012770481.1//hypothetical protein, conserved [Babesia bigemina]
105609021	5020	5	108.05	4.44295	8.76622e-26	1.37269e-25	Up	LOC105609021	GO:0016021//integral component of membrane	GO:0004930//G-protein coupled receptor activity	GO:0001580//detection of chemical stimulus involved in sensory perception of bitter taste	K08474//taste receptor type 2	XP_020933481.1//uncharacterized protein LOC110257410 [Sus scrofa];XP_011981301.1//PREDICTED: AP-3 complex subunit mu-2 isoform X2 [Ovis aries musimon]
105616378	3641	10.83	0	-4.42764	0.000931554	0.000487201	Down	LOC105616378	NA	NA	NA	K00276//primary-amine oxidase [EC:1.4.3.21]	XP_005909247.1//PREDICTED: primary amine oxidase, liver isozyme [Bos mutus];XP_019836442.1//PREDICTED: primary amine oxidase, liver isozyme [Bos indicus]
101114959	740	0	10.67	4.42481	0.000980647	0.000511566	Up	LOC101114959	NA	GO:0004519//endonuclease activity;GO:0003676//nucleic acid binding	NA	K16631//angiogenin [EC:3.1.27.-]	XP_014952394.1//PREDICTED: angiogenin-2-like [Ovis aries]
101119659	797	0	10.62	4.41803	0.00101221	0.000527249	Up	LOC101119659	GO:0005854//nascent polypeptide-associated complex	NA	NA	K03626//nascent polypeptide-associated complex subunit alpha	KYO46380.1//nascent polypeptide-associated complex subunit alpha [Alligator mississippiensis];XP_004013962.2//PREDICTED: nascent polypeptide-associated complex subunit alpha-like isoform X1 [Ovis aries]
BGI_novel_G003432	1425	10.68	0	-4.40752	0.00102379	0.000532884	Down	NA	NA	NA	NA	K20002//SNARE-associated protein Snapin	OWK13860.1//hypothetical protein Celaphus_00000583 [Cervus elaphus hippelaphus]
105611013	12093	10.67	0	-4.40617	0.00103026	0.000536119	Down	LOC105611013	NA	NA	NA	K16349//natural cytotoxicity triggering receptor 3 ligand 1;K00308//N1-acetylpolyamine oxidase [EC:1.5.3.13]	XP_019808420.1//PREDICTED: peroxisomal N(1)-acetyl-spermine/spermidine oxidase isoform X5 [Bos indicus]
BGI_novel_G002928	2126	0	10.52	4.40439	0.00107847	0.000559458	Up	NA	NA	NA	NA	K05643//ATP-binding cassette, subfamily A (ABC1), member 3	XP_014963896.1//PREDICTED: ATP-binding cassette sub-family A member 3 [Ovis aries musimon]
101116051	548	1	21	4.40164	3.8692e-06	2.57909e-06	Up	FABP6	NA	NA	NA	K08755//fatty acid-binding protein 6, ileal (gastrotropin)	XP_010853615.1//PREDICTED: gastrotropin [Bison bison bison]
101113620	3177	21	1	-4.38299	4.25086e-06	2.82369e-06	Down	TPH1	GO:0005737//cytoplasm	GO:0004510//tryptophan 5-monooxygenase activity;GO:0005506//iron ion binding	GO:0060749//mammary gland alveolus development;GO:0009072//aromatic amino acid family metabolic process;GO:0042427//serotonin biosynthetic process;GO:0045600//positive regulation of fat cell differentiation;GO:0046849//bone remodeling	K00502//tryptophan 5-monooxygenase [EC:1.14.16.4]	XP_019667707.1//PREDICTED: tryptophan 5-hydroxylase 1 isoform X2 [Felis catus];XP_001250152.1//PREDICTED: tryptophan 5-hydroxylase 1 isoform X2 [Bos taurus]
BGI_novel_G003572	407	271.83	13	-4.3768	1.89873e-61	6.11434e-61	Down	NA	GO:0005634//nucleus;GO:0005737//cytoplasm	GO:0042802//identical protein binding;GO:0005509//calcium ion binding;GO:0004668//protein-arginine deiminase activity	GO:0036414//histone citrullination	K01481//protein-arginine deiminase [EC:3.5.3.15]	XP_020733658.1//protein-arginine deiminase type-3 [Odocoileus virginianus texanus]
105605158	683	0	10.27	4.36969	0.00126407	0.00065099	Up	LOC105605158	NA	NA	NA	K07936//GTP-binding nuclear protein Ran	XP_011961173.1//PREDICTED: GTP-binding nuclear protein Ran-like [Ovis aries]
101115268	3309	3	61	4.3551	4.12892e-15	4.547e-15	Up	SLC5A7	GO:0030425//dendrite;GO:0030424//axon;GO:0031594//neuromuscular junction;GO:0043025//neuronal cell body;GO:0043204//perikaryon;GO:0005887//integral component of plasma membrane;GO:0016021//integral component of membrane;GO:0005886//plasma membrane;GO:0045202//synapse	GO:0005307//choline:sodium symporter activity;GO:0033265//choline binding;GO:0005215//transporter activity	GO:0055085//transmembrane transport;GO:0007271//synaptic transmission, cholinergic;GO:0008292//acetylcholine biosynthetic process;GO:0007274//neuromuscular synaptic transmission;GO:0015871//choline transport	K14387//solute carrier family 5 (high affinity choline transporter), member 7	XP_004005968.1//PREDICTED: high affinity choline transporter 1 [Ovis aries]
101106820	1926	63	1263	4.33468	7.38577e-279	1.06702e-277	Up	MPZ	GO:0005887//integral component of plasma membrane;GO:0043209//myelin sheath;GO:0005886//plasma membrane	NA	GO:0042552//myelination;GO:0098742//cell-cell adhesion via plasma-membrane adhesion molecules;GO:0098743//cell aggregation	K06770//myelin protein zero	XP_004003770.3//PREDICTED: LOW QUALITY PROTEIN: myelin protein P0 isoform X1 [Ovis aries]
BGI_novel_G003623	1030	0	10.01	4.33269	0.0014917	0.000761835	Up	NA	NA	NA	NA	K08063//regulatory factor X-associated protein;K10744//ribonuclease H2 subunit B;K04257//olfactory receptor;K01312//trypsin [EC:3.4.21.4];K06724//neuropilin 1	XP_012038303.2//PREDICTED: LOW QUALITY PROTEIN: uncharacterized protein LOC105615893 [Ovis aries]
101103784	591	0	10	4.33125	0.00150125	0.000766029	Up	LOC101103784	GO:0005758//mitochondrial intermembrane space;GO:0005739//mitochondrion;GO:0070469//respiratory chain	GO:0009055//electron transfer activity;GO:0046872//metal ion binding;GO:0020037//heme binding	GO:0043280//positive regulation of cysteine-type endopeptidase activity involved in apoptotic process;GO:2001244//positive regulation of intrinsic apoptotic signaling pathway;GO:0006123//mitochondrial electron transport, cytochrome c to oxygen;GO:0042743//hydrogen peroxide metabolic process;GO:0055114//oxidation-reduction process;GO:0006122//mitochondrial electron transport, ubiquinol to cytochro…	K08738//cytochrome c	NP_001071431.1//cytochrome c 2 [Bos taurus]
101106355	1662	0	10	4.33125	0.00150125	0.000766029	Up	DMRTC2	NA	NA	NA	K19493//doublesex- and mab-3-related transcription factor 7	XP_012045848.1//PREDICTED: doublesex- and mab-3-related transcription factor C2 [Ovis aries]
101115073	2205	0	10	4.33125	0.00150125	0.000766029	Up	LOC101115073	NA	NA	NA	K06752//major histocompatibility complex, class II	XP_014958132.1//PREDICTED: rano class II histocompatibility antigen, A beta chain isoform X2 [Ovis aries];XP_014958131.1//PREDICTED: rano class II histocompatibility antigen, A beta chain isoform X1 [Ovis aries]
100192317	1058	0	10	4.33125	0.00150125	0.000766029	Up	MMP7	GO:0031012//extracellular matrix	GO:0004222//metalloendopeptidase activity;GO:0008270//zinc ion binding	NA	K01397//matrix metalloproteinase-7 (matrilysin, uterine) [EC:3.4.24.23]	NP_001129963.1//matrilysin precursor [Ovis aries]
101112102	707	0	9.95	4.32402	0.00154991	0.000789203	Up	LOC101112102	GO:0016020//membrane;GO:0070062//extracellular exosome;GO:0005634//nucleus;GO:0015934//large ribosomal subunit;GO:0005925//focal adhesion;GO:0022625//cytosolic large ribosomal subunit;GO:0005829//cytosol;GO:0005739//mitochondrion	GO:0003723//RNA binding;GO:0003735//structural constituent of ribosome	GO:0000184//nuclear-transcribed mRNA catabolic process, nonsense-mediated decay;GO:0006364//rRNA processing;GO:0045471//response to ethanol;GO:0000470//maturation of LSU-rRNA;GO:0006614//SRP-dependent cotranslational protein targeting to membrane;GO:0006413//translational initiation;GO:0006412//translation;GO:0019083//viral transcription	K02865//large subunit ribosomal protein L10Ae	NP_112327.1//60S ribosomal protein L10a [Rattus norvegicus]
BGI_novel_G002891	15779	0	9.95	4.32402	0.00154991	0.000789203	Up	NA	NA	NA	NA	K00308//N1-acetylpolyamine oxidase [EC:1.5.3.13]	XP_012770936.1//hypothetical protein, conserved [Babesia bigemina]
BGI_novel_G000712	3597	10.01	0	-4.31405	0.00156354	0.000795635	Down	NA	NA	NA	NA	K09228//KRAB domain-containing zinc finger protein;K05691//catenin alpha;K14740//metallothionein 3	XP_012770481.1//hypothetical protein, conserved [Babesia bigemina]
BGI_novel_G002261	615	20	1	-4.31261	7.82148e-06	5.07302e-06	Down	NA	NA	NA	NA	K13627//solute carrier family 12 (potassium/chloride transporter), member 7	ELR57139.1//Solute carrier family 12 member 7, partial [Bos mutus]
105602260	2293	10	0	-4.31261	0.00157349	0.00079999	Down	LOC105602260	GO:0005622//intracellular;GO:0005737//cytoplasm	GO:0003746//translation elongation factor activity;GO:0005525//GTP binding;GO:0003676//nucleic acid binding;GO:0003924//GTPase activity	GO:0006355//regulation of transcription, DNA-templated	K09228//KRAB domain-containing zinc finger protein;K03231//elongation factor 1-alpha;K05691//catenin alpha	XP_012040812.1//PREDICTED: elongation factor 1-alpha 1-like isoform X1 [Ovis aries]
101107125	482	10	0	-4.31261	0.00157349	0.00079999	Down	KRTDAP	NA	NA	NA	NA	XP_004015265.1//PREDICTED: keratinocyte differentiation-associated protein isoform X1 [Ovis aries];XP_004015266.1//PREDICTED: keratinocyte differentiation-associated protein isoform X2 [Ovis aries]
BGI_novel_G001752	390	10	0	-4.31261	0.00157349	0.00079999	Down	NA	NA	NA	NA	NA	XP_011962216.1//PREDICTED: uncharacterized protein LOC105605488 [Ovis aries]
106991737	1771	10	0	-4.31261	0.00157349	0.00079999	Down	LOC106991737	NA	NA	NA	NA	NA
BGI_novel_G003233	497	10	0	-4.31261	0.00157349	0.00079999	Down	NA	NA	NA	NA	K07987//retinoic acid early transcript 1	XP_010839115.1//PREDICTED: NKG2D ligand 4 [Bison bison bison]
BGI_novel_G003417	357	10	0	-4.31261	0.00157349	0.00079999	Down	NA	NA	NA	NA	K13863//solute carrier family 7 (cationic amino acid transporter), member 1	XP_017912097.1//PREDICTED: high affinity cationic amino acid transporter 1 isoform X1 [Capra hircus]
101107126	1864	10	0	-4.31261	0.00157349	0.00079999	Down	CD177	NA	NA	NA	K06552//CD177 antigen	XP_014955507.1//PREDICTED: CD177 antigen isoform X2 [Ovis aries];XP_014955506.1//PREDICTED: CD177 antigen isoform X1 [Ovis aries]
101119895	788	10	0	-4.31261	0.00157349	0.00079999	Down	LOC101119895	NA	NA	NA	K06237//collagen, type IV, alpha	XP_006639244.1//PREDICTED: collagen alpha-1(VIII) chain [Lepisosteus oculatus]
106990976	1101	29.59	580.9	4.30443	6.33588e-129	4.05789e-128	Up	LOC106990976	NA	NA	NA	NA	NA
443389	696	1051	20492.2	4.29456	0	0	Up	TTR	GO:0070062//extracellular exosome;GO:0005615//extracellular space	GO:0070324//thyroid hormone binding;GO:0042802//identical protein binding;GO:0005179//hormone activity	GO:0070327//thyroid hormone transport;GO:0042572//retinol metabolic process	K20731//transthyretin	NP_001009800.1//transthyretin precursor [Ovis aries]
BGI_novel_G002624	1721	39	2	-4.27608	4.71028e-10	4.07959e-10	Down	NA	NA	NA	NA	K04358//fibroblast growth factor;K13751//solute carrier family 24 (sodium/potassium/calcium exchanger), member 3;K14211//elastin	XP_014959394.1//PREDICTED: elastin isoform X1 [Ovis aries]
101122504	1892	19	1	-4.2386	1.44221e-05	9.12505e-06	Down	LOC101122504	NA	NA	NA	NA	XP_012002173.1//PREDICTED: T-complex protein 11 X-linked protein 2-like [Ovis aries musimon]
101109482	4614	96.17	5.09	-4.23053	1.78812e-22	2.55125e-22	Down	LOC101109482	NA	NA	NA	K12321//guanylate cyclase 2D/E [EC:4.6.1.2]	XP_014956298.1//PREDICTED: LOW QUALITY PROTEIN: olfactory guanylyl cyclase GC-D-like isoform X1 [Ovis aries];XP_014956573.1//PREDICTED: LOW QUALITY PROTEIN: leucine-rich repeat-containing protein 32 [Ovis aries]
100422803	1587	54	1001	4.22166	1.7807e-218	2.01212e-217	Up	PITX3	GO:0005634//nucleus	GO:0043565//sequence-specific DNA binding;GO:0003700//DNA binding transcription factor activity	GO:0007275//multicellular organism development	K09357//paired-like homeodomain transcription factor 3	OWK08076.1//hypothetical protein Celaphus_00008620 [Cervus elaphus hippelaphus]
101104980	3346	3	55	4.20572	1.49128e-13	1.53814e-13	Up	SLC17A8	GO:0030672//synaptic vesicle membrane;GO:0016021//integral component of membrane	GO:0005313//L-glutamate transmembrane transporter activity	GO:0055085//transmembrane transport	K12302//MFS transporter, ACS family, solute carrier family 17 (sodium-dependent inorganic phosphate cotransporter), member 6/7/8	XP_004006700.1//PREDICTED: vesicular glutamate transporter 3 [Ovis aries]
101113136	1589	21.88	1.18	-4.20343	3.41628e-06	2.28852e-06	Down	LOC101113136	NA	NA	NA	K12650//TRAF family member-associated NF-kappa-B activator	XP_014960640.1//PREDICTED: TRAF family member-associated NF-kappa-B activator, partial [Ovis aries]
101121195	2889	36	2	-4.1606	2.84678e-09	2.36029e-09	Down	PNMAL1	NA	NA	NA	K17561//coiled-coil domain-containing protein 8;K02183//calmodulin	XP_017918681.1//PREDICTED: LOW QUALITY PROTEIN: PNMA-like protein 1 [Capra hircus]
101110374	912	18	1	-4.1606	2.66498e-05	1.64745e-05	Down	CABP4	NA	GO:0005509//calcium ion binding;GO:0005246//calcium channel regulator activity	GO:0007165//signal transduction;GO:0007601//visual perception	K02183//calmodulin	EPY87523.1//calcium-binding protein 4-like protein [Camelus ferus]
101119509	1554	53.84	3	-4.15632	3.80417e-13	3.84412e-13	Down	LOC101119509	GO:0005615//extracellular space;GO:0031410//cytoplasmic vesicle;GO:0042583//chromaffin granule	GO:0004867//serine-type endopeptidase inhibitor activity	NA	K04525//serpin peptidase inhibitor, clade A	XP_011954394.1//PREDICTED: serpin A3-8 isoform X1 [Ovis aries];XP_017921866.1//PREDICTED: serpin A3-8 isoform X1 [Capra hircus]
101122833	2944	2	35	4.13861	4.4288e-09	3.61978e-09	Up	CHRNB3	NA	NA	NA	K04814//nicotinic acetylcholine receptor beta-3	XP_011961409.1//PREDICTED: neuronal acetylcholine receptor subunit beta-3 [Ovis aries]
101106243	2122	37.11	2.18	-4.08009	2.00422e-09	1.67599e-09	Down	LOC101106243	GO:0016021//integral component of membrane	NA	NA	K03006//DNA-directed RNA polymerase II subunit RPB1 [EC:2.7.7.6];K00286//pyrroline-5-carboxylate reductase [EC:1.5.1.2]	XP_004023076.1//PREDICTED: myeloid-associated differentiation marker-like isoform X1 [Ovis aries]
101106815	1130	34	2	-4.07814	9.47574e-09	7.60626e-09	Down	C1H3orf80	GO:0016021//integral component of membrane	NA	NA	K13171//serine/arginine repetitive matrix protein 1	XP_004003257.1//PREDICTED: uncharacterized membrane protein C3orf80 homolog [Ovis aries]
105605076	3703	17	1	-4.07814	4.93486e-05	2.97368e-05	Down	LOC105605076	NA	GO:0003677//DNA binding	NA	K14611//solute carrier family 23 (nucleobase transporter), member 1/2;K14740//metallothionein 3;K14211//elastin;K00308//N1-acetylpolyamine oxidase [EC:1.5.3.13]	XP_010345502.1//PREDICTED: tigger transposable element-derived protein 1 [Saimiri boliviensis boliviensis]
101108641	2312	17	1	-4.07814	4.93486e-05	2.97368e-05	Down	KRT79	GO:0070062//extracellular exosome;GO:0045095//keratin filament	GO:0005198//structural molecule activity;GO:0019899//enzyme binding	NA	K07605//type II keratin, basic	XP_012004590.1//PREDICTED: keratin, type II cytoskeletal 79 isoform X2 [Ovis aries musimon];XP_020750680.1//keratin, type II cytoskeletal 79 isoform X2 [Odocoileus virginianus texanus]
BGI_novel_G000028	7733	121.27	7.14	-4.07683	2.24418e-27	3.69231e-27	Down	NA	NA	NA	NA	K09228//KRAB domain-containing zinc finger protein;K05691//catenin alpha	XP_010818946.1//PREDICTED: catenin alpha-3 isoform X2 [Bos taurus]
101116251	2445	36.64	2.17	-4.06833	2.61169e-09	2.17107e-09	Down	KCNC3	GO:0008076//voltage-gated potassium channel complex	GO:0005249//voltage-gated potassium channel activity	GO:0051260//protein homooligomerization	K04889//potassium voltage-gated channel Shaw-related subfamily C member 3	XP_014955765.1//PREDICTED: LOW QUALITY PROTEIN: potassium voltage-gated channel subfamily C member 3 isoform X1 [Ovis aries]
101118205	9779	36	596	4.05857	4.53657e-128	2.8967e-127	Up	PAPPA2	GO:0070062//extracellular exosome	GO:0008237//metallopeptidase activity;GO:0008270//zinc ion binding	GO:0060349//bone morphogenesis	K08647//pappalysin-2 [EC:3.4.24.-]	XP_004013872.1//PREDICTED: pappalysin-2 isoform X1 [Ovis aries];XP_005690968.2//PREDICTED: pappalysin-2 [Capra hircus]
BGI_novel_G000785	2082	8.49	140.52	4.05819	1.43797e-31	2.67071e-31	Up	NA	NA	NA	NA	K09228//KRAB domain-containing zinc finger protein;K05691//catenin alpha	XP_012770936.1//hypothetical protein, conserved [Babesia bigemina]
101110777	2113	33	2	-4.03507	1.73028e-08	1.36689e-08	Down	LOC101110777	GO:0005576//extracellular region	GO:0030414//peptidase inhibitor activity	NA	K02599//Notch 1;K03910//alpha-2-macroglobulin	XP_012040692.1//PREDICTED: WAP four-disulfide core domain protein 18-like [Ovis aries]
101112021	2705	9	146	4.02922	1.33411e-32	2.53588e-32	Up	CLIC6	NA	NA	NA	K05026//chloride intracellular channel protein 6	XP_013819571.2//PREDICTED: chloride intracellular channel protein 6 [Capra hircus]
101107414	9210	6	97	4.02427	3.39421e-22	4.80271e-22	Up	DMRTA1	GO:0005634//nucleus	GO:0046872//metal ion binding;GO:0043565//sequence-specific DNA binding;GO:0003700//DNA binding transcription factor activity;GO:0042803//protein homodimerization activity	GO:0060179//male mating behavior;GO:0001541//ovarian follicle development	K19491//doublesex- and mab-3-related transcription factor 4/5	XP_004004458.1//PREDICTED: LOW QUALITY PROTEIN: doublesex- and mab-3-related transcription factor A1 [Ovis aries]
101119678	1503	249	4016	4.02086	0	0	Up	DLK1	NA	NA	NA	K06051//delta;K06052//jagged-1;K21635//jagged-2	XP_014957539.1//PREDICTED: LOW QUALITY PROTEIN: protein delta homolog 1 isoform X1 [Ovis aries]
BGI_novel_G000041	1282	3.01	48	4.00452	1.01202e-11	9.54371e-12	Up	NA	NA	NA	NA	K06797//cadherin 4, type 1, R-cadherin;K16349//natural cytotoxicity triggering receptor 3 ligand 1	XP_010812528.1//PREDICTED: UPF0545 protein C22orf39 homolog isoform X1 [Bos taurus]
101119272	1310	16	1	-3.99068	9.15713e-05	5.37216e-05	Down	TMEM61	NA	NA	NA	K19985//exocyst complex component 6	DAA31217.1//TPA: hypothetical protein BOS_3569 [Bos taurus];XP_012009216.1//PREDICTED: LOW QUALITY PROTEIN: transmembrane protein 61 isoform X1 [Ovis aries]
101103400	1067	732.55	46.24	-3.97639	4.72973e-154	3.61893e-153	Down	LOC101103400	GO:0000793//condensed chromosome;GO:0005634//nucleus;GO:0005615//extracellular space;GO:0005623//cell;GO:0000790//nuclear chromatin;GO:0005737//cytoplasm;GO:0048471//perinuclear region of cytoplasm	GO:0003677//DNA binding;GO:0001158//enhancer sequence-specific DNA binding;GO:0044378//non-sequence-specific DNA binding, bending;GO:0003690//double-stranded DNA binding;GO:0003697//single-stranded DNA binding;GO:0019904//protein domain specific binding;GO:0097100//supercoiled DNA binding;GO:0008144//drug binding;GO:0008134//transcription factor binding;GO:0008301//DNA binding, bending;GO:0000400…	GO:0050829//defense response to Gram-negative bacterium;GO:0072091//regulation of stem cell proliferation;GO:0032496//response to lipopolysaccharide;GO:0010629//negative regulation of gene expression;GO:0007283//spermatogenesis;GO:0008584//male gonad development;GO:0032392//DNA geometric change;GO:0006357//regulation of transcription from RNA polymerase II promoter;GO:0051103//DNA ligation involv…	K11295//high mobility group protein B2	NP_999228.1//high mobility group protein B2 [Sus scrofa]
BGI_novel_G002968	10471	108.75	1689.96	3.96722	0	0	Up	NA	NA	NA	NA	K01273//membrane dipeptidase [EC:3.4.13.19];K08111//glypican 5;K12562//amphiphysin	XP_020739621.1//craniofacial development protein 2-like [Odocoileus virginianus texanus]
101110202	1734	31.43	2	-3.96475	4.45788e-08	3.43168e-08	Down	LOC101110202	GO:0031090//organelle membrane;GO:0005789//endoplasmic reticulum membrane	GO:0020037//heme binding;GO:0005506//iron ion binding;GO:0070330//aromatase activity;GO:0004497//monooxygenase activity	NA	K07424//cytochrome P450 family 3 subfamily A [EC:1.14.14.1]	XP_017895377.1//PREDICTED: cytochrome P450 3A24 isoform X1 [Capra hircus]
BGI_novel_G001086	864	2	31.01	3.96398	4.97338e-08	3.8169e-08	Up	NA	NA	NA	NA	K08111//glypican 5	CAA10770.1//reverse transcriptase-like [Bos taurus]
105605952	669	48.35	3.08	-3.96319	1.15541e-11	1.08555e-11	Down	LOC105605952	GO:0030315//T-tubule;GO:0036126//sperm flagellum;GO:0030018//Z disc;GO:0016021//integral component of membrane	GO:0050998//nitric-oxide synthase binding;GO:0005524//ATP binding;GO:0030346//protein phosphatase 2B binding;GO:0005388//calcium-transporting ATPase activity;GO:0036487//nitric-oxide synthase inhibitor activity;GO:0005516//calmodulin binding	GO:0010751//negative regulation of nitric oxide mediated signal transduction;GO:1903243//negative regulation of cardiac muscle hypertrophy in response to stress;GO:1901205//negative regulation of adrenergic receptor signaling pathway involved in heart process;GO:0051599//response to hydrostatic pressure;GO:0006357//regulation of transcription from RNA polymerase II promoter;GO:0006874//cellular c…	K05850//Ca2+ transporting ATPase, plasma membrane [EC:3.6.3.8]	XP_011963535.1//PREDICTED: plasma membrane calcium-transporting ATPase 4-like [Ovis aries]
106990863	1130	0	10.34	3.95725	0.00165128	0.000837083	Up	LOC106990863	NA	NA	NA	NA	XP_019811633.1//PREDICTED: ATP-binding cassette sub-family B member 7, mitochondrial isoform X2 [Bos indicus]
101109601	1576	92	6	-3.92928	1.011e-20	1.36492e-20	Down	LOC101109601	NA	NA	NA	K20027//palmitoyltransferase ZDHHC1/11 [EC:2.3.1.225]	XP_014703971.1//PREDICTED: probable palmitoyltransferase ZDHHC11 [Equus asinus];XP_004022953.1//PREDICTED: probable palmitoyltransferase ZDHHC11B isoform X1, partial [Ovis aries]
101104001	2234	183	12	-3.92141	1.54774e-39	3.41603e-39	Down	CSTL1	NA	GO:0004869//cysteine-type endopeptidase inhibitor activity	NA	K13899//cystatin-C;K13904//cystatin-8	XP_004014753.1//PREDICTED: cystatin-like 1 [Ovis aries]
105603158	3657	1	15	3.91621	0.000158431	9.04631e-05	Up	LOC105603158	NA	NA	NA	K06840//semaphorin 3;K20804//E3 ubiquitin-protein ligase RNF34 [EC:2.3.2.27]	EHH60632.1//hypothetical protein EGM_12032, partial [Macaca fascicularis];KGL97725.1//hypothetical protein N301_01220, partial [Charadrius vociferus]
100302349	1363	1	15	3.91621	0.000158431	9.04631e-05	Up	POU5F1	GO:0005634//nucleus	GO:0043565//sequence-specific DNA binding;GO:0003700//DNA binding transcription factor activity	GO:0006351//transcription, DNA-templated	K09367//POU domain transcription factor, class 5	XP_004019017.1//PREDICTED: POU domain, class 5, transcription factor 1 [Ovis aries]
105614774	1731	1	15	3.91621	0.000158431	9.04631e-05	Up	LOC105614774	NA	NA	NA	K04257//olfactory receptor	XP_012030189.1//PREDICTED: LOW QUALITY PROTEIN: olfactory receptor 6C4-like [Ovis aries]
BGI_novel_G000074	2763	15.02	1	-3.89949	0.000168163	9.57263e-05	Down	NA	NA	GO:0016747//transferase activity, transferring acyl groups other than amino-acyl groups	GO:0008152//metabolic process	K08764//sterol carrier protein 2 [EC:2.3.1.176]	XP_012783443.1//PREDICTED: non-specific lipid-transfer protein [Ochotona princeps]
105616725	1344	30	2	-3.89757	1.05659e-07	7.93576e-08	Down	COL20A1	NA	NA	NA	K08133//collagen, type XIV, alpha;K08132//collagen, type XII, alpha	XP_012044229.2//PREDICTED: collagen alpha-1(XX) chain [Ovis aries]
101112008	4001	15	1	-3.89757	0.000170265	9.68533e-05	Down	TRIM10	NA	NA	NA	K12002//tripartite motif-containing protein 10	XP_020744526.1//tripartite motif-containing protein 10 isoform X1 [Odocoileus virginianus texanus]
105605527	820	15	1	-3.89757	0.000170265	9.68533e-05	Down	LOC105605527	NA	NA	NA	K11251//histone H2A	XP_011962423.1//PREDICTED: LOW QUALITY PROTEIN: histone H2A-Bbd type 2/3 [Ovis aries]
105604874	4140	15	1	-3.89757	0.000170265	9.68533e-05	Down	LOC105604874	NA	NA	NA	K10955//mucin-2	XP_020137208.1//mucin-17 [Microcebus murinus]
101111590	2064	132	9	-3.86515	9.80829e-29	1.6729e-28	Down	HMGCS2	GO:0005743//mitochondrial inner membrane	GO:0004421//hydroxymethylglutaryl-CoA synthase activity	GO:0008299//isoprenoid biosynthetic process;GO:0016126//sterol biosynthetic process	K01641//hydroxymethylglutaryl-CoA synthase [EC:2.3.3.10]	XP_006216205.1//PREDICTED: hydroxymethylglutaryl-CoA synthase, mitochondrial [Vicugna pacos]
443369	1685	1802.23	123	-3.86373	0	0	Down	PADI3	GO:0005634//nucleus;GO:0005737//cytoplasm	GO:0042802//identical protein binding;GO:0005509//calcium ion binding;GO:0004668//protein-arginine deiminase activity	GO:0018101//protein citrullination;GO:0036414//histone citrullination	K01481//protein-arginine deiminase [EC:3.5.3.15]	XP_017910187.1//PREDICTED: protein-arginine deiminase type-3 [Capra hircus];XP_010825031.1//PREDICTED: protein-arginine deiminase type-3 [Bos taurus];NP_001009791.1//protein-arginine deiminase type-3 [Ovis aries]
101108992	2555	5	72	3.85732	1.79293e-16	2.08591e-16	Up	ARX	GO:0016021//integral component of membrane	GO:0003682//chromatin binding	GO:0010468//regulation of gene expression	K09452//homeobox protein aristaless-related	XP_003722448.1//proteophosphoglycan ppg4 [Leishmania major strain Friedlin];ADK77973.1//aristaless-related homeobox protein [Notamacropus eugenii]
105606007	2135	29.59	2.04	-3.84915	1.4516e-07	1.08051e-07	Down	LOC105606007	NA	NA	NA	K10955//mucin-2;K06817//podocalyxin-like	XP_011963623.1//PREDICTED: podocalyxin-like isoform X1 [Ovis aries];PAA48590.1//hypothetical protein BOX15_Mlig003285g2 [Macrostomum lignano]
101101895	4943	203	14	-3.84866	3.70749e-43	8.8696e-43	Down	WDR72	NA	NA	NA	K04867//voltage-dependent calcium channel gamma-2;K18643//katanin p80 WD40 repeat-containing subunit B1	XP_010607360.1//PREDICTED: WD repeat-containing protein 72 isoform X5 [Fukomys damarensis];XP_012036912.1//PREDICTED: WD repeat-containing protein 72 isoform X1 [Ovis aries];ELR46809.1//WD repeat-containing protein 72, partial [Bos mutus];XP_005981299.1//PREDICTED: WD repeat-containing protein 72 [Pantholops hodgsonii]
106990409	3343	29	2	-3.84866	1.93282e-07	1.42462e-07	Down	LOC106990409	NA	NA	NA	NA	NA
106990978	2061	29	2	-3.84866	1.93282e-07	1.42462e-07	Down	LOC106990978	NA	NA	NA	K19719//collagen, type II, alpha;K16628//collagen, type VII, alpha;K19720//collagen, type III, alpha	XP_014949298.1//PREDICTED: proline-rich protein 36-like [Ovis aries]
101115576	2341	145.91	10.18	-3.83195	2.04639e-31	3.78952e-31	Down	LOC101115576	NA	NA	NA	K04525//serpin peptidase inhibitor, clade A	XP_004018190.2//PREDICTED: serpin A3-5 [Ovis aries]
105614707	905	1	14.12	3.82899	0.000274835	0.000152405	Up	LOC105614707	NA	NA	NA	K11433//histone-lysine N-methyltransferase SETMAR [EC:2.1.1.43]	XP_016816516.1//PREDICTED: LOW QUALITY PROTEIN: histone-lysine N-methyltransferase SETMAR [Pan troglodytes]
106990169	746	1	14	3.81668	0.00029631	0.000163739	Up	LOC106990169	GO:0005622//intracellular	GO:0003676//nucleic acid binding	GO:0006355//regulation of transcription, DNA-templated	K09228//KRAB domain-containing zinc finger protein;K05691//catenin alpha	XP_012770481.1//hypothetical protein, conserved [Babesia bigemina];ELR50351.1//hypothetical protein M91_11577, partial [Bos mutus]
BGI_novel_G002575	5655	17.47	1.24	-3.80714	5.68101e-05	3.40514e-05	Down	NA	NA	NA	NA	K04960//inositol 1,4,5-triphosphate receptor type 3	XP_011967546.1//PREDICTED: inositol 1,4,5-trisphosphate receptor type 3 [Ovis aries musimon]
101102774	5952	28	2	-3.79803	3.53675e-07	2.55243e-07	Down	SI	GO:0070062//extracellular exosome;GO:0016021//integral component of membrane	GO:0004553//hydrolase activity, hydrolyzing O-glycosyl compounds;GO:0030246//carbohydrate binding	GO:0005975//carbohydrate metabolic process	K01203//sucrase-isomaltase [EC:3.2.1.48 3.2.1.10]	XP_004003244.1//PREDICTED: sucrase-isomaltase, intestinal isoform X1 [Ovis aries]
101122966	2972	14	1	-3.79803	0.000317207	0.000174722	Down	CFHR5	NA	NA	NA	K04004//complement factor H	XP_010829438.1//PREDICTED: coagulation factor XIII B chain [Bison bison bison];XP_012043250.1//PREDICTED: complement factor H-related protein 5 isoform X2 [Ovis aries]
105605099	1502	17	233	3.78605	4.69899e-49	1.24462e-48	Up	SLC18A3	GO:0005887//integral component of plasma membrane;GO:0030122//AP-2 adaptor complex;GO:0030121//AP-1 adaptor complex	GO:0042166//acetylcholine binding;GO:0005277//acetylcholine transmembrane transporter activity	NA	K14636//MFS transporter, DHA1 family, solute carrier family 18 (vesicular acetylcholine transporter), member 3	XP_014959794.1//PREDICTED: vesicular acetylcholine transporter isoform X1 [Ovis aries]
BGI_novel_G003109	1075	54.98	4	-3.77151	1.09046e-12	1.07495e-12	Down	NA	NA	NA	NA	K01106//inositol-1,4,5-trisphosphate 5-phosphatase [EC:3.1.3.56];K06531//poliovirus receptor-related protein 2;K14211//elastin;K10838//xeroderma pigmentosum group C-complementing protein;K00308//N1-acetylpolyamine oxidase [EC:1.5.3.13]	CAA10770.1//reverse transcriptase-like [Bos taurus]
101106037	7775	15	202	3.76064	1.42761e-42	3.37072e-42	Up	FOXA1	GO:0005634//nucleus;GO:0005654//nucleoplasm;GO:0001650//fibrillar center;GO:0005902//microvillus	GO:0001228//transcriptional activator activity, RNA polymerase II transcription regulatory region sequence-specific DNA binding;GO:0000981//RNA polymerase II transcription factor activity, sequence-specific DNA binding;GO:0019904//protein domain specific binding;GO:0043565//sequence-specific DNA binding;GO:0044212//transcription regulatory region DNA binding;GO:0008134//transcription factor bindi…	GO:0045666//positive regulation of neuron differentiation;GO:0042445//hormone metabolic process;GO:0006338//chromatin remodeling;GO:0060740//prostate gland epithelium morphogenesis;GO:0042593//glucose homeostasis;GO:0000122//negative regulation of transcription from RNA polymerase II promoter;GO:0060738//epithelial-mesenchymal signaling involved in prostate gland development;GO:0043065//positive …	K09387//forkhead box protein A1, hepatocyte nuclear factor 3-alpha	XP_017922001.1//PREDICTED: hepatocyte nuclear factor 3-alpha [Capra hircus];XP_011954233.1//PREDICTED: LOW QUALITY PROTEIN: hepatocyte nuclear factor 3-alpha isoform X1 [Ovis aries]
BGI_novel_G003077	693	89.89	1192.18	3.73862	4.94789e-241	6.10313e-240	Up	NA	GO:0016021//integral component of membrane	GO:0008270//zinc ion binding	NA	K19607//X-linked retinitis pigmentosa GTPase regulator	KPP75843.1//acidic leucine-rich nuclear phosphoprotein 32 family member B-like [Scleropages formosus]
443390	507	26	342.63	3.72939	1.48891e-70	5.34702e-70	Up	OXT	GO:0005615//extracellular space;GO:0005576//extracellular region;GO:0005737//cytoplasm	GO:0005185//neurohypophyseal hormone activity	GO:0009612//response to mechanical stimulus;GO:0043207//response to external biotic stimulus;GO:0032094//response to food;GO:0043627//response to estrogen	K05243//oxytocin-neurophysin 1	XP_006042791.1//PREDICTED: oxytocin-neurophysin 1 [Bubalus bubalis]
BGI_novel_G000693	1258	20.69	1.58	-3.70161	1.4367e-05	9.0911e-06	Down	NA	NA	NA	NA	K05175//gamma-aminobutyric acid receptor subunit alpha;K07756//inositol-hexakisphosphate 5-kinase [EC:2.7.4.21];K04726//BH3 interacting domain death agonist;K14284//nuclear RNA export factor	XP_014947175.1//PREDICTED: LOW QUALITY PROTEIN: uncharacterized protein LOC105615685 [Ovis aries]
105611720	2833	1.03	13.28	3.69786	0.000491129	0.000265415	Up	LOC105611720	NA	NA	NA	K20800//protein DPCD	XP_012022330.1//PREDICTED: protein DPCD [Ovis aries]
101116868	2176	52	4	-3.69112	6.39993e-12	6.09806e-12	Down	BCL11B	NA	NA	NA	K22046//B-cell lymphoma/leukemia 11B	XP_017921991.1//PREDICTED: B-cell lymphoma/leukemia 11B isoform X1 [Capra hircus];XP_014957303.1//PREDICTED: LOW QUALITY PROTEIN: B-cell lymphoma/leukemia 11B [Ovis aries];XP_017921992.1//PREDICTED: B-cell lymphoma/leukemia 11B isoform X2 [Capra hircus]
106990844	432	13	1	-3.69112	0.000592061	0.000317063	Down	LOC106990844	NA	NA	NA	NA	NA
101107527	1055	13	1	-3.69112	0.000592061	0.000317063	Down	OTP	GO:0005634//nucleus	GO:0043565//sequence-specific DNA binding	GO:0021979//hypothalamus cell differentiation;GO:0021879//forebrain neuron differentiation;GO:0007275//multicellular organism development;GO:0006355//regulation of transcription, DNA-templated;GO:0021985//neurohypophysis development;GO:0006351//transcription, DNA-templated;GO:0002052//positive regulation of neuroblast proliferation	K09452//homeobox protein aristaless-related	XP_014952239.1//PREDICTED: LOW QUALITY PROTEIN: homeobox protein orthopedia isoform X1 [Ovis aries]
BGI_novel_G000558	4766	33.52	2.58	-3.69026	3.47434e-08	2.69355e-08	Down	NA	NA	NA	NA	K19475//WAS/WASL-interacting protein	XP_003722448.1//proteophosphoglycan ppg4 [Leishmania major strain Friedlin]
101103862	1781	12.89	1	-3.67886	0.0006342	0.000338569	Down	LOC101103862	NA	NA	NA	K13963//serpin B	XP_004020625.1//PREDICTED: serpin B4-like [Ovis aries];XP_017895159.1//PREDICTED: serpin B3 [Capra hircus]
BGI_novel_G003451	613	54.76	4.27	-3.67149	1.96664e-12	1.91659e-12	Down	NA	NA	NA	NA	K14740//metallothionein 3;K16349//natural cytotoxicity triggering receptor 3 ligand 1;K10838//xeroderma pigmentosum group C-complementing protein;K00308//N1-acetylpolyamine oxidase [EC:1.5.3.13]	XP_019808420.1//PREDICTED: peroxisomal N(1)-acetyl-spermine/spermidine oxidase isoform X5 [Bos indicus]
BGI_novel_G003350	614	82.69	6.51	-3.65766	5.8613e-18	7.21995e-18	Down	NA	NA	NA	NA	K06553//pre-B lymphocyte gene;K06554//immunoglobulin lambda-like polypeptide 1	XP_005959731.1//PREDICTED: uncharacterized protein LOC102337103 [Pantholops hodgsonii]
105605039	7381	2	25	3.65318	1.92355e-06	1.31402e-06	Up	LOC105605039	NA	NA	NA	K04358//fibroblast growth factor	XP_011952107.2//PREDICTED: fibroblast growth factor 18 isoform X1 [Ovis aries]
100144764	3685	176	14	-3.64275	2.74935e-36	5.67424e-36	Down	PIGR	NA	NA	NA	K13073//polymeric immunoglobulin receptor	XP_012042360.1//PREDICTED: polymeric immunoglobulin receptor isoform X1 [Ovis aries]
101111225	3353	12	0	-3.63453	0.00103116	0.000536455	Down	LOC101111225	NA	NA	NA	K04257//olfactory receptor	XP_022362854.1//olfactory receptor 4D9 [Enhydra lutris kenyoni]
101104635	3262	184	15	-3.60735	1.34705e-37	2.86612e-37	Down	SLC38A11	GO:0016021//integral component of membrane	NA	NA	K14997//solute carrier family 38 (sodium-coupled neutral amino acid transporter), member 11	XP_011990821.1//PREDICTED: putative sodium-coupled neutral amino acid transporter 11 isoform X2 [Ovis aries];XP_011990831.1//PREDICTED: putative sodium-coupled neutral amino acid transporter 11 isoform X3 [Ovis aries];XP_004004697.1//PREDICTED: putative sodium-coupled neutral amino acid transporter 11 isoform X1 [Ovis aries]
BGI_novel_G002225	3430	117.26	9.57	-3.60573	1.47511e-24	2.23625e-24	Down	NA	NA	NA	NA	K08810//triple functional domain protein [EC:2.7.11.1]	XP_006077673.1//PREDICTED: triple functional domain protein-like [Bubalus bubalis]
101119133	1170	43	519	3.60265	2.64846e-103	1.34393e-102	Up	RLN3	NA	NA	NA	K22000//relaxin 3	XP_005682316.2//PREDICTED: relaxin-3 [Capra hircus]
101122297	2549	1	12	3.59429	0.00104237	0.000541976	Up	OVOL2	GO:0005634//nucleus	GO:0001228//transcriptional activator activity, RNA polymerase II transcription regulatory region sequence-specific DNA binding;GO:0046872//metal ion binding;GO:0003677//DNA binding;GO:0003682//chromatin binding;GO:0044212//transcription regulatory region DNA binding;GO:0003700//DNA binding transcription factor activity	GO:0010944//negative regulation of transcription by competitive promoter binding;GO:0010837//regulation of keratinocyte proliferation;GO:0045893//positive regulation of transcription, DNA-templated;GO:0001842//neural fold formation;GO:0060214//endocardium formation;GO:0045617//negative regulation of keratinocyte differentiation;GO:0048557//embryonic digestive tract morphogenesis;GO:0008285//negat…	K09228//KRAB domain-containing zinc finger protein;K09216//ovo	XP_004270448.1//PREDICTED: transcription factor Ovo-like 2 [Orcinus orca]
106990098	513	5342.88	439.97	-3.59282	0	0	Down	RPL30	GO:0005840//ribosome	GO:0003735//structural constituent of ribosome	GO:0006412//translation	K02908//large subunit ribosomal protein L30e	OPJ83691.1//60S ribosomal protein L30 [Patagioenas fasciata monilis];XP_022267313.1//60S ribosomal protein L30-like [Canis lupus familiaris]
101104814	989	124.99	10.33	-3.58758	5.62626e-26	8.85391e-26	Down	AKAP14	GO:0005930//axoneme;GO:0005952//cAMP-dependent protein kinase complex	GO:0034237//protein kinase A regulatory subunit binding	NA	K16530//A-kinase anchor protein 14	XP_015325636.1//PREDICTED: A-kinase anchor protein 14 isoform X3 [Bos taurus];XP_011962844.1//PREDICTED: A-kinase anchor protein 14 isoform X1 [Ovis aries]
101103963	1444	12	1	-3.57564	0.00110697	0.000573026	Down	GPR182	GO:0005622//intracellular;GO:0016021//integral component of membrane	GO:0004930//G-protein coupled receptor activity	GO:0035556//intracellular signal transduction	K04242//adrenomedullin receptor	AAI49401.1//GPR182 protein, partial [Bos taurus];XP_012014714.1//PREDICTED: G-protein coupled receptor 182 isoform X2 [Ovis aries musimon]
BGI_novel_G001487	1037	40.03	3.39	-3.5524	2.80455e-09	2.3271e-09	Down	NA	NA	NA	NA	K15985//cAMP-dependent protein kinase inhibitor alpha	XP_012039292.1//PREDICTED: cAMP-dependent protein kinase inhibitor alpha isoform X2 [Ovis aries]
101121307	2164	267.71	22.81	-3.54361	3.36004e-53	9.53433e-53	Down	ACSM3	GO:0005759//mitochondrial matrix	GO:0015645//fatty acid ligase activity	GO:0006633//fatty acid biosynthetic process	K01896//medium-chain acyl-CoA synthetase [EC:6.2.1.2]	XP_014708919.1//PREDICTED: acyl-coenzyme A synthetase ACSM3, mitochondrial [Equus asinus];XP_011959597.1//PREDICTED: acyl-coenzyme A synthetase ACSM3, mitochondrial isoform X2 [Ovis aries];XP_006177354.1//PREDICTED: acyl-coenzyme A synthetase ACSM3, mitochondrial isoform X1 [Camelus ferus];XP_004020867.1//PREDICTED: acyl-coenzyme A synthetase ACSM3, mitochondrial isoform X1 [Ovis aries]
105603775	2842	138.66	1586.61	3.52565	1.55865e-306	2.53542e-305	Up	LOC105603775	NA	NA	NA	K06751//major histocompatibility complex, class I	XP_014960763.1//PREDICTED: BOLA class I histocompatibility antigen, alpha chain BL3-6-like isoform X2 [Ovis aries]
101105481	2470	1.82	20.77	3.52181	1.86801e-05	1.17172e-05	Up	LOC101105481	NA	NA	NA	K20899//guanylate-binding protein 1/3/4/7	XP_014960744.1//PREDICTED: guanylate-binding protein 1-like isoform X1 [Ovis aries]
BGI_novel_G000551	816	23	2	-3.51424	7.26674e-06	4.72679e-06	Down	NA	NA	NA	NA	K19721//collagen, type V/XI/XXIV/XXVII, alpha	XP_006062644.1//PREDICTED: collagen alpha-1(V) chain, partial [Bubalus bubalis]
100303605	2233	229.88	20	-3.51349	1.21478e-45	3.06248e-45	Down	KRT5	NA	NA	NA	K07605//type II keratin, basic	XP_012029608.1//PREDICTED: LOW QUALITY PROTEIN: keratin, type II cytoskeletal 5 isoform X1 [Ovis aries];XP_005958810.1//PREDICTED: keratin, type II cytoskeletal 6A-like isoform X1 [Pantholops hodgsonii]
105613550	1563	667.13	7471.66	3.49471	0	0	Up	LOC105613550	GO:0005737//cytoplasm	GO:0003746//translation elongation factor activity;GO:0005525//GTP binding;GO:0003924//GTPase activity	NA	K03231//elongation factor 1-alpha	XP_012040812.1//PREDICTED: elongation factor 1-alpha 1-like isoform X1 [Ovis aries]
106991408	1650	2	22.3	3.48829	9.94648e-06	6.39299e-06	Up	LOC106991408	NA	NA	NA	K18633//mitotic-spindle organizing protein 1	XP_014953913.1//PREDICTED: LOW QUALITY PROTEIN: mitotic-spindle organizing protein 1-like [Ovis aries]
101107607	6930	372	33	-3.48544	2.70429e-72	9.88567e-72	Down	AK9	NA	NA	NA	K18533//adenylate/nucleoside-diphosphate kinase [EC:2.7.4.3 2.7.4.6]	XP_012038013.1//PREDICTED: adenylate kinase 9 [Ovis aries]
101113601	1419	653	58	-3.48364	2.10515e-125	1.31629e-124	Down	LOC101113601	GO:0005737//cytoplasm	GO:0008270//zinc ion binding;GO:0004089//carbonate dehydratase activity	GO:0006730//one-carbon metabolic process	K01672//carbonic anhydrase [EC:4.2.1.1]	XP_012039570.2//PREDICTED: carbonic anhydrase 1 isoform X1 [Ovis aries]
105603275	1646	11.23	1	-3.47996	0.00179415	0.000905194	Down	LOC105603275	NA	NA	NA	K17086//transmembrane 9 superfamily member 2/4	XP_006079101.1//PREDICTED: uncharacterized protein LOC102400648 isoform X1 [Bubalus bubalis];DAA17378.1//TPA: hypothetical protein BOS_20580 [Bos taurus];ELR53443.1//Pre-mRNA 3'-end-processing factor FIP1 [Bos mutus]
101108701	4074	31	343.04	3.47736	4.11917e-67	1.42354e-66	Up	DMRTA2	NA	NA	NA	K19491//doublesex- and mab-3-related transcription factor 4/5	XP_004002005.2//PREDICTED: LOW QUALITY PROTEIN: doublesex- and mab-3-related transcription factor A2 [Ovis aries]
443329	912	1	11	3.46875	0.00195998	0.000983058	Up	GH	GO:0030141//secretory granule;GO:0005634//nucleus;GO:0005615//extracellular space;GO:0005802//trans-Golgi network;GO:0005886//plasma membrane	GO:0046872//metal ion binding;GO:0005131//growth hormone receptor binding;GO:0005179//hormone activity	GO:0032930//positive regulation of superoxide anion generation;GO:0032094//response to food;GO:0010960//magnesium ion homeostasis;GO:0042538//hyperosmotic salinity response;GO:0055074//calcium ion homeostasis;GO:0030073//insulin secretion;GO:0032869//cellular response to insulin stimulus;GO:1903408//positive regulation of sodium:potassium-exchanging ATPase activity;GO:0040018//positive regulation…	K05438//growth hormone	XP_005220867.1//PREDICTED: somatotropin isoform X1 [Bos taurus];NP_001009315.2//somatotropin precursor [Ovis aries]
101113219	518	17736.7	1595.25	-3.46556	0	0	Down	LOC101113219	NA	NA	NA	K02973//small subunit ribosomal protein S23e	EFB25891.1//hypothetical protein PANDA_004337, partial [Ailuropoda melanoleuca]
105616212	507	9	98	3.45411	2.80859e-20	3.74306e-20	Up	LOC105616212	NA	NA	NA	NA	NA
105605868	565	22	2	-3.45011	1.32949e-05	8.43546e-06	Down	LOC105605868	NA	NA	NA	K04550//low-density lipoprotein receptor-related protein 1 (alpha-2-macroglobulin receptor)	XP_014945201.1//PREDICTED: apical endosomal glycoprotein isoform X2 [Ovis aries musimon]
BGI_novel_G003597	2943	153.22	14	-3.44278	1.59297e-30	2.85226e-30	Down	NA	NA	NA	NA	K06237//collagen, type IV, alpha	XP_017902530.1//PREDICTED: NAC-alpha domain-containing protein 1 isoform X2 [Capra hircus]
105604659	5157	771	71	-3.43152	5.94699e-146	4.31055e-145	Down	LOC105604659	NA	NA	NA	K16628//collagen, type VII, alpha	XP_005961840.1//PREDICTED: uncharacterized protein LOC102323303, partial [Pantholops hodgsonii];XP_014959373.1//PREDICTED: uncharacterized protein LOC105604659 [Ovis aries]
105612789	6868	2	21	3.40164	2.19217e-05	1.36652e-05	Up	LOC105612789	NA	NA	NA	K14211//elastin;K00308//N1-acetylpolyamine oxidase [EC:1.5.3.13]	XP_019808420.1//PREDICTED: peroxisomal N(1)-acetyl-spermine/spermidine oxidase isoform X5 [Bos indicus]
101117723	2147	21.09	2	-3.38916	2.30269e-05	1.43217e-05	Down	PRSS22	NA	NA	NA	K09626//brain-specific serine protease 4 [EC:3.4.21.-]	XP_005960527.1//PREDICTED: brain-specific serine protease 4 [Pantholops hodgsonii];XP_020766105.1//brain-specific serine protease 4, partial [Odocoileus virginianus texanus];XP_014959515.1//PREDICTED: LOW QUALITY PROTEIN: brain-specific serine protease 4 isoform X1 [Ovis aries]
BGI_novel_G000021	12817	31.18	2.97	-3.38276	2.69963e-07	1.96895e-07	Down	NA	NA	NA	NA	K09228//KRAB domain-containing zinc finger protein;K05691//catenin alpha	ELR61013.1//hypothetical protein M91_09415, partial [Bos mutus]
BGI_novel_G000387	3885	262	25.05	-3.37736	3.32939e-50	8.99554e-50	Down	NA	NA	NA	NA	K16349//natural cytotoxicity triggering receptor 3 ligand 1;K10838//xeroderma pigmentosum group C-complementing protein	ELR59748.1//hypothetical protein M91_15431, partial [Bos mutus]
101115078	3753	51	5	-3.34117	5.98796e-11	5.42842e-11	Down	CLCA2	GO:0005634//nucleus;GO:0016021//integral component of membrane;GO:0030054//cell junction;GO:0005886//plasma membrane	GO:0015276//ligand-gated ion channel activity;GO:0005229//intracellular calcium activated chloride channel activity	NA	K05028//calcium-activated chloride channel regulator 2	XP_004002204.2//PREDICTED: calcium-activated chloride channel regulator 2 [Ovis aries]
BGI_novel_G003293	423	6.6	66.07	3.33278	8.35656e-14	8.72291e-14	Up	NA	GO:0005730//nucleolus;GO:0022625//cytosolic large ribosomal subunit;GO:0005737//cytoplasm	GO:0003735//structural constituent of ribosome;GO:0008097//5S rRNA binding	GO:0006412//translation;GO:0000027//ribosomal large subunit assembly	K02932//large subunit ribosomal protein L5e	XP_006744235.1//PREDICTED: 60S ribosomal protein L5-like [Leptonychotes weddellii]
101118024	742	2	20	3.33125	4.02322e-05	2.44553e-05	Up	LOC101118024	NA	NA	NA	NA	XP_012035671.1//PREDICTED: placenta-specific gene 8 protein-like [Ovis aries]
BGI_novel_G003040	1837	176.5	1762.88	3.32952	0	0	Up	NA	NA	NA	NA	K04368//mitogen-activated protein kinase kinase 1 [EC:2.7.12.2]	XP_017909105.1//PREDICTED: dual specificity mitogen-activated protein kinase kinase 1 isoform X2 [Capra hircus]
105608603	8280	16.38	163	3.32419	1.10937e-31	2.06405e-31	Up	LOC105608603	GO:0016020//membrane	GO:0005044//scavenger receptor activity	NA	K13912//deleted in malignant brain tumors 1 protein	XP_014950435.1//PREDICTED: deleted in malignant brain tumors 1 protein isoform X2 [Ovis aries];XP_014950436.1//PREDICTED: deleted in malignant brain tumors 1 protein isoform X1 [Ovis aries]
101111385	2401	893	8866	3.32087	0	0	Up	CBLN1	GO:0045202//synapse	GO:0042803//protein homodimerization activity	GO:1900454//positive regulation of long term synaptic depression;GO:0009306//protein secretion;GO:0090394//negative regulation of excitatory postsynaptic potential;GO:0051965//positive regulation of synapse assembly;GO:0007157//heterophilic cell-cell adhesion via plasma membrane cell adhesion molecules;GO:0021707//cerebellar granule cell differentiation	K05747//Wiskott-Aldrich syndrome protein;K18744//caprin-2	XP_012045127.1//PREDICTED: cerebellin-1 isoform X1 [Ovis aries];XP_007538640.1//PREDICTED: cerebellin-1 [Erinaceus europaeus]
105608429	1125	3	29.78	3.32063	5.62314e-07	3.99812e-07	Up	LOC105608429	NA	NA	NA	K14570//RNA exonuclease 1 [EC:3.1.-.-]	XP_014948742.1//PREDICTED: RNA exonuclease 1 homolog [Ovis aries]
BGI_novel_G003148	10010	134.32	1330.38	3.31742	4.96388e-245	6.20755e-244	Up	NA	GO:0045277//respiratory chain complex IV;GO:0005743//mitochondrial inner membrane;GO:0016021//integral component of membrane;GO:0005750//mitochondrial respiratory chain complex III;GO:0005751//mitochondrial respiratory chain complex IV	GO:0020037//heme binding;GO:0005506//iron ion binding;GO:0004129//cytochrome-c oxidase activity	GO:0006119//oxidative phosphorylation;GO:0009060//aerobic respiration	K02256//cytochrome c oxidase subunit 1 [EC:1.9.3.1]	AFN06203.1//cytochrome c oxidase subunit I (mitochondrion) [Ovis ammon hodgsoni]
101110524	1308	30	3	-3.31261	5.70846e-07	4.05498e-07	Down	LOC101110524	NA	NA	NA	K02599//Notch 1	XP_004013241.1//PREDICTED: WAP four-disulfide core domain protein 18-like [Ovis aries]
106990161	1477	3	29.21	3.29275	7.90079e-07	5.54937e-07	Up	LOC106990161	NA	NA	NA	K16477//ninein-like protein	XP_014960696.1//PREDICTED: ninein-like protein [Ovis aries]
BGI_novel_G002283	891	49	5	-3.28346	1.92764e-10	1.70263e-10	Down	NA	NA	NA	NA	K14611//solute carrier family 23 (nucleobase transporter), member 1/2;K10838//xeroderma pigmentosum group C-complementing protein;K00308//N1-acetylpolyamine oxidase [EC:1.5.3.13]	XP_011981301.1//PREDICTED: AP-3 complex subunit mu-2 isoform X2 [Ovis aries musimon]
BGI_novel_G001038	5391	76.88	7.9	-3.27336	1.65718e-15	1.85466e-15	Down	NA	NA	NA	NA	K09228//KRAB domain-containing zinc finger protein;K05691//catenin alpha;K08111//glypican 5	CAA10770.1//reverse transcriptase-like [Bos taurus]
101122139	1539	19.25	2	-3.25746	6.97881e-05	4.14028e-05	Down	LOC101122139	NA	NA	NA	K00286//pyrroline-5-carboxylate reductase [EC:1.5.1.2]	XP_014957266.1//PREDICTED: LOW QUALITY PROTEIN: myeloid-associated differentiation marker-like isoform X1 [Ovis aries]
BGI_novel_G003403	392	2.11	20	3.25401	4.80367e-05	2.89766e-05	Up	NA	NA	NA	NA	K06553//pre-B lymphocyte gene;K10180//T-box protein 6;K06554//immunoglobulin lambda-like polypeptide 1	XP_005959730.1//PREDICTED: uncharacterized protein LOC102336767 [Pantholops hodgsonii]
101116892	935	76.24	8	-3.24315	2.80117e-15	3.10423e-15	Down	LOC101116892	NA	NA	NA	K04525//serpin peptidase inhibitor, clade A	XP_011963751.1//PREDICTED: serpin A3-1-like [Ovis aries]
105604241	409	3.72	34.53	3.2238	1.04098e-07	7.82495e-08	Up	LOC105604241	NA	NA	NA	NA	NA
101122622	6028	2.99	27.49	3.21001	2.16597e-06	1.47469e-06	Up	ZNF792	NA	NA	NA	K09228//KRAB domain-containing zinc finger protein	XP_007471156.1//PREDICTED: zinc finger protein 792 [Lipotes vexillifer]
101113077	1628	500	4577	3.20373	0	0	Up	LOC101113077	GO:0070062//extracellular exosome;GO:0043209//myelin sheath;GO:0005737//cytoplasm	GO:0015485//cholesterol binding;GO:0005504//fatty acid binding;GO:0005215//transporter activity	GO:0061024//membrane organization	K08753//fatty acid-binding protein 4, adipocyte	ELR55314.1//Myelin P2 protein, partial [Bos mutus]
101122814	1526	139	15	-3.20273	2.75358e-26	4.3735e-26	Down	HPD	GO:0005789//endoplasmic reticulum membrane;GO:0000139//Golgi membrane	GO:0046872//metal ion binding;GO:0003868//4-hydroxyphenylpyruvate dioxygenase activity	GO:0009072//aromatic amino acid family metabolic process;GO:0006572//tyrosine catabolic process;GO:0006559//L-phenylalanine catabolic process	K00457//4-hydroxyphenylpyruvate dioxygenase [EC:1.13.11.27]	XP_004017393.1//PREDICTED: 4-hydroxyphenylpyruvate dioxygenase [Ovis aries]
BGI_novel_G001894	3769	38	344	3.18766	1.18766e-62	3.87982e-62	Up	NA	GO:0045121//membrane raft;GO:0005887//integral component of plasma membrane	GO:0042802//identical protein binding;GO:0016492//G-protein coupled neurotensin receptor activity	GO:0008344//adult locomotory behavior;GO:0043066//negative regulation of apoptotic process	K04211//neurotensin receptor 1	XP_007185271.1//PREDICTED: neurotensin receptor type 1 [Balaenoptera acutorostrata scammoni]
101108448	2293	128	14	-3.18332	3.2658e-24	4.89464e-24	Down	FBXL18	NA	NA	NA	K10284//F-box and leucine-rich repeat protein 18	XP_014959431.1//PREDICTED: F-box/LRR-repeat protein 18 isoform X1 [Ovis aries]
BGI_novel_G001059	8439	57.33	6.28	-3.18113	1.10819e-11	1.04211e-11	Down	NA	NA	NA	NA	K08474//taste receptor type 2	CAA10770.1//reverse transcriptase-like [Bos taurus]
101116018	1432	13	117	3.17925	2.21863e-22	3.15623e-22	Up	LOC101116018	NA	NA	NA	NA	XP_004021941.2//PREDICTED: uncharacterized protein LOC101116018 [Ovis aries];XP_010799132.1//PREDICTED: allergen Bos d 2-like [Bos taurus]
105616835	983	2	18	3.17925	0.000135135	7.78213e-05	Up	LOC105616835	NA	NA	NA	NA	NA
101107271	3569	39.81	4.4	-3.16823	1.61161e-08	1.27553e-08	Down	PPP1R26	NA	GO:0004864//protein phosphatase inhibitor activity;GO:0019902//phosphatase binding	GO:0010923//negative regulation of phosphatase activity	K17565//protein phosphatase 1 regulatory subunit 26	XP_014949292.1//PREDICTED: LOW QUALITY PROTEIN: protein phosphatase 1 regulatory subunit 26 [Ovis aries]
101116173	2351	18	2	-3.1606	0.000147928	8.47875e-05	Down	ACCSL	NA	NA	NA	K00815//tyrosine aminotransferase [EC:2.6.1.5];K00814//alanine transaminase [EC:2.6.1.2]	XP_005960389.1//PREDICTED: probable inactive 1-aminocyclopropane-1-carboxylate synthase-like protein 2 [Pantholops hodgsonii]
100191064	655	1.47	12.95	3.14839	0.00126737	0.00065253	Up	LOC100191064	NA	NA	NA	K06545//CD163 antigen	XP_014950450.1//PREDICTED: antigen WC1.1 isoform X1 [Ovis aries]
BGI_novel_G002391	1163	4.03	35.26	3.1385	1.0899e-07	8.17815e-08	Up	NA	NA	NA	NA	K12852//116 kDa U5 small nuclear ribonucleoprotein component;K08111//glypican 5;K21121//N-alpha-acetyltransferase 60 [EC:2.3.1.259]	CAA10770.1//reverse transcriptase-like [Bos taurus]
101120129	2108	35.44	4	-3.13798	1.11432e-07	8.35542e-08	Down	SERPINB13	GO:0005615//extracellular space	NA	NA	K13963//serpin B;K13966//serpin B11/12	XP_017894858.1//PREDICTED: serpin B12 [Capra hircus];XP_011959226.1//PREDICTED: serpin B13 isoform X1 [Ovis aries];XP_011959228.1//PREDICTED: serpin B13 isoform X2 [Ovis aries];XP_011959229.1//PREDICTED: serpin B13 isoform X3 [Ovis aries]
101102952	3225	62	7	-3.13752	2.23588e-12	2.17463e-12	Down	CROCC2	NA	NA	NA	K16469//rootletin	XP_014947114.1//PREDICTED: LOW QUALITY PROTEIN: putative ciliary rootlet coiled-coil protein 2 isoform X1 [Ovis aries]
105615969	183	20	173	3.12202	8.34226e-32	1.55533e-31	Up	LOC105615969	NA	NA	NA	K01634//sphinganine-1-phosphate aldolase [EC:4.1.2.27];K09534//DnaJ homolog subfamily C member 14;K00109//2-hydroxyglutarate dehydrogenase [EC:1.1.99.2]	XP_010965357.1//PREDICTED: uncharacterized protein LOC105078493 [Camelus bactrianus]
101107690	3555	35	4	-3.11996	1.4399e-07	1.0723e-07	Down	HK2	GO:0005623//cell	GO:0005524//ATP binding;GO:0004396//hexokinase activity;GO:0005536//glucose binding	GO:0001678//cellular glucose homeostasis;GO:0006096//glycolytic process	K00844//hexokinase [EC:2.7.1.1]	XP_014949962.1//PREDICTED: LOW QUALITY PROTEIN: hexokinase-2 [Ovis aries]
105611150	1083	35	4	-3.11996	1.4399e-07	1.0723e-07	Down	LOC105611150	NA	NA	NA	NA	NA
BGI_novel_G002914	6160	42.98	4.94	-3.11176	5.81765e-09	4.72381e-09	Down	NA	NA	NA	NA	K04855//voltage-dependent calcium channel T type alpha-1H	XP_011999695.1//PREDICTED: voltage-dependent T-type calcium channel subunit alpha-1H-like isoform X3 [Ovis aries musimon]
105604207	4753	27.66	3.19	-3.10685	3.05553e-06	2.05513e-06	Down	LOC105604207	NA	NA	NA	K16500//protocadherin-15	XP_014958749.1//PREDICTED: uncharacterized protein LOC105604207 [Ovis aries]
101113658	3179	4	34	3.09679	2.17978e-07	1.60087e-07	Up	IHH	NA	NA	NA	K11989//indian hedgehog	XP_014948319.1//PREDICTED: indian hedgehog protein isoform X1 [Ovis aries]
BGI_novel_G002848	6451	4.07	34.55	3.09491	1.75477e-07	1.29853e-07	Up	NA	NA	NA	NA	K15196//transcription factor IIIB 90 kDa subunit;K14211//elastin	XP_011989753.1//PREDICTED: EF-hand calcium-binding domain-containing protein 1 isoform X2 [Ovis aries musimon]
BGI_novel_G001943	8772	1.99	16.87	3.09294	0.000263249	0.000146352	Up	NA	NA	NA	NA	K08111//glypican 5;K00308//N1-acetylpolyamine oxidase [EC:1.5.3.13]	CAA10770.1//reverse transcriptase-like [Bos taurus]
BGI_novel_G000587	989	4.8	40.64	3.09112	1.49551e-08	1.18587e-08	Up	NA	NA	NA	NA	K05637//laminin, alpha 1/2	XP_011974138.1//PREDICTED: laminin subunit alpha-1 isoform X8 [Ovis aries musimon]
101122363	1682	34	4	-3.07814	2.57579e-07	1.88188e-07	Down	ARG1	GO:0070062//extracellular exosome;GO:0005634//nucleus;GO:0005737//cytoplasm	GO:0046872//metal ion binding;GO:0004053//arginase activity	GO:0006525//arginine metabolic process;GO:0046007//negative regulation of activated T cell proliferation;GO:0042832//defense response to protozoan;GO:0060336//negative regulation of interferon-gamma-mediated signaling pathway;GO:0000050//urea cycle;GO:2000552//negative regulation of T-helper 2 cell cytokine production;GO:0070965//positive regulation of neutrophil mediated killing of fungus	K01476//arginase [EC:3.5.3.1]	XP_012038299.1//PREDICTED: arginase-1 isoform X1 [Ovis aries];XP_012038300.1//PREDICTED: arginase-1 isoform X2 [Ovis aries]
101117482	2471	34	4	-3.07814	2.57579e-07	1.88188e-07	Down	LOC101117482	NA	NA	NA	K04161//5-hydroxytryptamine receptor 5	XP_014948305.1//PREDICTED: 5-hydroxytryptamine receptor 5B isoform X1 [Ovis aries]
105608741	2783	2	16.73	3.07369	0.000290881	0.000160922	Up	LOC105608741	NA	NA	NA	K09228//KRAB domain-containing zinc finger protein;K08111//glypican 5;K05691//catenin alpha	CAA10770.1//reverse transcriptase-like [Bos taurus]
BGI_novel_G002638	1608	4.12	34.43	3.07227	2.02827e-07	1.49255e-07	Up	NA	GO:0005840//ribosome;GO:0016021//integral component of membrane	GO:0003735//structural constituent of ribosome	GO:0006412//translation	K02920//large subunit ribosomal protein L36e	EPY85062.1//ribosomal protein L36-like protein [Camelus ferus]
101114110	2684	93	11	-3.0704	1.7257e-17	2.09152e-17	Down	SPATA18	GO:0005741//mitochondrial outer membrane	NA	GO:0035695//mitophagy by induced vacuole formation;GO:0035694//mitochondrial protein catabolic process;GO:0006974//cellular response to DNA damage stimulus	K22257//mitochondria-eating protein	XP_014951986.1//PREDICTED: mitochondria-eating protein isoform X3 [Ovis aries];XP_014951984.1//PREDICTED: mitochondria-eating protein isoform X1 [Ovis aries];XP_014951985.1//PREDICTED: mitochondria-eating protein isoform X2 [Ovis aries];XP_014951987.1//PREDICTED: mitochondria-eating protein isoform X4 [Ovis aries]
101118767	2756	58.76	7	-3.06008	1.43378e-11	1.33952e-11	Down	LOC101118767	NA	NA	NA	K08467//G protein-coupled receptor 157	XP_004022844.2//PREDICTED: probable G-protein coupled receptor 157, partial [Ovis aries]
101102973	3447	39.39	4.71	-3.05471	3.28277e-08	2.54972e-08	Down	LOC101102973	NA	NA	NA	K10072//C-type lectin domain family 2 member D	XP_004007615.1//PREDICTED: C-type lectin domain family 2 member D11-like isoform X2 [Ovis aries];XP_012030814.1//PREDICTED: C-type lectin domain family 2 member D11-like isoform X1 [Ovis aries]
BGI_novel_G000268	1252	36.01	4.32	-3.04997	1.29612e-07	9.67501e-08	Down	NA	NA	NA	NA	K08063//regulatory factor X-associated protein;K10744//ribonuclease H2 subunit B;K04257//olfactory receptor;K06724//neuropilin 1	XP_014951721.1//PREDICTED: LOW QUALITY PROTEIN: uncharacterized protein LOC106991207 [Ovis aries]
105606201	1629	25	3	-3.04957	1.08945e-05	6.96625e-06	Down	LOC105606201	NA	NA	NA	NA	XP_019828369.1//PREDICTED: beta-defensin 132 [Bos indicus]
105605780	1768	47.54	5.72	-3.04573	1.34426e-09	1.13448e-09	Down	LOC105605780	NA	NA	NA	K19989//tumor necrosis factor alpha-induced protein 2	XP_011963305.1//PREDICTED: tumor necrosis factor alpha-induced protein 2-like, partial [Ovis aries]
BGI_novel_G002481	5799	863.54	103.95	-3.04505	3.72881e-147	2.72145e-146	Down	NA	NA	NA	NA	K09228//KRAB domain-containing zinc finger protein;K08111//glypican 5	CAA10770.1//reverse transcriptase-like [Bos taurus]
BGI_novel_G001005	6434	2.19	17.75	3.02814	0.00021061	0.000118409	Up	NA	NA	NA	NA	K09228//KRAB domain-containing zinc finger protein;K05691//catenin alpha	CAA10770.1//reverse transcriptase-like [Bos taurus]
101102515	3440	122	15	-3.01452	4.30071e-22	6.06505e-22	Down	LRRC43	NA	NA	NA	K06237//collagen, type IV, alpha;K16628//collagen, type VII, alpha;K13911//basic salivary proline-rich protein 1/2	XP_014961607.1//PREDICTED: leucine-rich repeat-containing protein 43 isoform X3 [Ovis aries musimon];XP_011953152.1//PREDICTED: leucine-rich repeat-containing protein 43 isoform X1 [Ovis aries];XP_014961605.1//PREDICTED: leucine-rich repeat-containing protein 43 isoform X2 [Ovis aries musimon]
105610205	10629	3.13	25.06	3.01047	1.12754e-05	7.19671e-06	Up	LOC105610205	NA	NA	NA	K08111//glypican 5	XP_012770936.1//hypothetical protein, conserved [Babesia bigemina];XP_019811633.1//PREDICTED: ATP-binding cassette sub-family B member 7, mitochondrial isoform X2 [Bos indicus]
105605183	8107	4	32	3.00932	7.00748e-07	4.94167e-07	Up	LOC105605183	NA	NA	NA	K01106//inositol-1,4,5-trisphosphate 5-phosphatase [EC:3.1.3.56];K14740//metallothionein 3;K16349//natural cytotoxicity triggering receptor 3 ligand 1;K10838//xeroderma pigmentosum group C-complementing protein;K00308//N1-acetylpolyamine oxidase [EC:1.5.3.13]	ELR59748.1//hypothetical protein M91_15431, partial [Bos mutus]
101107110	2644	40	5	-2.99068	3.54027e-08	2.74332e-08	Down	NEK5	NA	NA	NA	K08857//NIMA (never in mitosis gene a)-related kinase 1/4/5 [EC:2.7.11.1]	XP_012039888.1//PREDICTED: serine/threonine-protein kinase Nek5 [Ovis aries]
101104808	4395	32	4	-2.99068	8.20544e-07	5.7576e-07	Down	LOC101104808	NA	GO:0016614//oxidoreductase activity, acting on CH-OH group of donors;GO:0009055//electron transfer activity;GO:0051537//2 iron, 2 sulfur cluster binding;GO:0005506//iron ion binding;GO:0050660//flavin adenine dinucleotide binding;GO:0051287//NAD binding	NA	K00157//aldehyde oxidase [EC:1.2.3.1]	XP_005980231.1//PREDICTED: aldehyde oxidase-like [Pantholops hodgsonii]
101114889	3044	16	2	-2.99068	0.000489695	0.000264685	Down	PROKR2	GO:0016021//integral component of membrane;GO:0005886//plasma membrane	GO:0004930//G-protein coupled receptor activity	GO:0007623//circadian rhythm	K08380//prokineticin receptor 2	XP_004014391.1//PREDICTED: prokineticin receptor 2 [Ovis aries]
101120035	2240	16	2	-2.99068	0.000489695	0.000264685	Down	TMPRSS7	NA	NA	NA	K09638//transmembrane protease serine 7 [EC:3.4.21.-]	XP_005674969.2//PREDICTED: transmembrane protease serine 7 [Capra hircus]
101105418	1292	1.68	13.22	2.98551	0.00149001	0.000761031	Up	LOC101105418	NA	GO:0003676//nucleic acid binding	NA	K11276//nucleophosmin 1	NP_001125077.1//nucleophosmin [Pongo abelii]
101108410	1745	7	55	2.98333	9.35283e-11	8.3816e-11	Up	BPIFB1	GO:0005615//extracellular space	GO:0008289//lipid binding	NA	K05399//lipopolysaccharide-binding protein;K14415//tRNA-splicing ligase RtcB [EC:6.5.1.3]	XP_004014542.1//PREDICTED: BPI fold-containing family B member 1 [Ovis aries]
BGI_novel_G002317	10359	274.47	34.72	-2.97349	5.21443e-47	1.33694e-46	Down	NA	GO:0042555//MCM complex;GO:0016021//integral component of membrane;GO:0000790//nuclear chromatin	GO:0003682//chromatin binding	GO:0007062//sister chromatid cohesion;GO:0006261//DNA-dependent DNA replication	K05633//atrophin-1 interacting protein 5 (WW domain containing E3 ubiquitin protein ligase 1) [EC:2.3.2.26];K10838//xeroderma pigmentosum group C-complementing protein	XP_001749094.1//hypothetical protein [Monosiga brevicollis MX1]
BGI_novel_G000554	3144	329	42	-2.9603	9.25765e-56	2.7272e-55	Down	NA	NA	NA	NA	K01106//inositol-1,4,5-trisphosphate 5-phosphatase [EC:3.1.3.56];K16349//natural cytotoxicity triggering receptor 3 ligand 1;K14211//elastin;K10838//xeroderma pigmentosum group C-complementing protein;K00308//N1-acetylpolyamine oxidase [EC:1.5.3.13]	AAI34596.1//PAOX protein [Bos taurus]
BGI_novel_G000380	10406	7.87	60.49	2.95158	1.40464e-11	1.31307e-11	Up	NA	NA	NA	NA	K14827//pre-rRNA-processing protein IPI1;K08111//glypican 5;K11588//methyl CpG binding protein 2	DAA26578.1//TPA: hypothetical protein BOS_9219 [Bos taurus]
BGI_novel_G001602	846	62	8	-2.94487	9.6524e-12	9.11069e-12	Down	NA	NA	NA	NA	K14611//solute carrier family 23 (nucleobase transporter), member 1/2;K06531//poliovirus receptor-related protein 2;K10838//xeroderma pigmentosum group C-complementing protein;K04004//complement factor H;K00308//N1-acetylpolyamine oxidase [EC:1.5.3.13]	XP_014961252.1//PREDICTED: uncharacterized protein LOC106992064 [Ovis aries musimon]
105613108	4852	7.8	59.42	2.93873	2.33952e-11	2.16115e-11	Up	LOC105613108	NA	NA	NA	K19912//synaptotagmin-12;K16349//natural cytotoxicity triggering receptor 3 ligand 1	ELR55573.1//hypothetical protein M91_15722 [Bos mutus]
105608895	5304	205	26.59	-2.93735	3.77797e-35	7.59164e-35	Down	LOC105608895	NA	NA	NA	K10744//ribonuclease H2 subunit B;K07756//inositol-hexakisphosphate 5-kinase [EC:2.7.4.21];K04726//BH3 interacting domain death agonist	XP_012038303.2//PREDICTED: LOW QUALITY PROTEIN: uncharacterized protein LOC105615893 [Ovis aries]
106991655	1424	24.16	3.15	-2.92987	2.22099e-05	1.38394e-05	Down	LOC106991655	NA	GO:0003723//RNA binding	NA	K12741//heterogeneous nuclear ribonucleoprotein A1/A3	XP_012365750.1//PREDICTED: heterogeneous nuclear ribonucleoprotein A1 isoform X2 [Nomascus leucogenys];XP_012001416.1//PREDICTED: LOW QUALITY PROTEIN: heterogeneous nuclear ribonucleoprotein A1-like isoform X2 [Ovis aries musimon]
106990423	1599	23	3	-2.92928	3.50437e-05	2.14146e-05	Down	LOC106990423	NA	NA	NA	NA	XP_012411922.1//PREDICTED: collagen alpha-1(III) chain-like [Trichechus manatus latirostris]
101108373	2504	23	3	-2.92928	3.50437e-05	2.14146e-05	Down	BARD1	NA	NA	NA	K10683//BRCA1-associated RING domain protein 1	XP_012022791.1//PREDICTED: BRCA1-associated RING domain protein 1 isoform X2 [Ovis aries musimon]
106990952	5206	23	3	-2.92928	3.50437e-05	2.14146e-05	Down	LOC106990952	NA	NA	NA	K04970//transient receptor potential cation channel subfamily C member 7	XP_014951539.1//PREDICTED: short transient receptor potential channel 7-like [Ovis aries]
101102522	2538	38	5	-2.91668	1.11152e-07	8.33541e-08	Down	C8B	GO:0070062//extracellular exosome;GO:0005579//membrane attack complex	NA	GO:0006955//immune response	K03998//complement component 8 subunit beta	XP_010854171.1//PREDICTED: complement component C8 beta chain [Bison bison bison];XP_004002065.1//PREDICTED: complement component C8 beta chain [Ovis aries]
101111440	1749	22.73	3	-2.91224	4.1004e-05	2.49005e-05	Down	LOC101111440	GO:0045095//keratin filament	GO:0005198//structural molecule activity	NA	K07605//type II keratin, basic	XP_012004574.1//PREDICTED: keratin, type II cytoskeletal 6A isoform X2 [Ovis aries musimon];OWK16812.1//KRT75 [Cervus elaphus hippelaphus];XP_012029610.1//PREDICTED: keratin, type II cytoskeletal 5-like [Ovis aries]
105601889	2110	53	7	-2.91124	3.79353e-10	3.29823e-10	Down	PROC	NA	NA	NA	K01344//protein C (activated) [EC:3.4.21.69]	XP_014948797.1//PREDICTED: vitamin K-dependent protein C isoform X1 [Ovis aries];XP_005202245.1//PREDICTED: vitamin K-dependent protein C isoform X1 [Bos taurus];XP_017921293.1//PREDICTED: vitamin K-dependent protein C isoform X1 [Capra hircus];XP_014948803.1//PREDICTED: vitamin K-dependent protein C isoform X2 [Ovis aries]
101117676	8976	83	11	-2.90628	4.87467e-15	5.35238e-15	Down	PKHD1L1	NA	NA	NA	K19865//fibrocystin	XP_004011829.1//PREDICTED: fibrocystin-L isoform X1 [Ovis aries];XP_014335905.1//PREDICTED: fibrocystin-L [Bos mutus]
101111962	2674	59	8	-2.87332	5.23165e-11	4.76325e-11	Down	ZNF474	NA	NA	NA	K20840//MFS transporter, PCFT/HCP family, solute carrier family 46, member 3	XP_004008729.1//PREDICTED: zinc finger protein 474 [Ovis aries]
BGI_novel_G003352	2214	14.75	2	-2.87332	0.00103039	0.000536145	Down	NA	NA	NA	NA	K06634//cyclin H;K05853//Ca2+ transporting ATPase, sarcoplasmic/endoplasmic reticulum [EC:3.6.3.8]	XP_020761754.1//developmental and secondary metabolism regulator veA-like [Odocoileus virginianus texanus]
101113645	3203	22.07	3	-2.86973	6.01535e-05	3.59668e-05	Down	LOC101113645	GO:0016021//integral component of membrane	GO:0016705//oxidoreductase activity, acting on paired donors, with incorporation or reduction of molecular oxygen;GO:0020037//heme binding;GO:0005506//iron ion binding;GO:0004497//monooxygenase activity	NA	K17687//alkane 1-monooxygenase [EC:1.14.15.3]	XP_011989419.1//PREDICTED: taurochenodeoxycholic 6 alpha-hydroxylase-like isoform X1 [Ovis aries];XP_011998166.2//PREDICTED: LOW QUALITY PROTEIN: cytochrome P450 4A6-like isoform X2 [Ovis aries musimon]
BGI_novel_G000033	3178	42.18	5.76	-2.8631	3.02032e-08	2.35079e-08	Down	NA	NA	NA	NA	K09228//KRAB domain-containing zinc finger protein;K08111//glypican 5;K05691//catenin alpha	XP_012770481.1//hypothetical protein, conserved [Babesia bigemina]
101116988	2028	19	137	2.85943	1.36945e-23	2.01806e-23	Up	PITX2	GO:0005634//nucleus;GO:0005654//nucleoplasm;GO:0005667//transcription factor complex;GO:0005737//cytoplasm	GO:0000981//RNA polymerase II transcription factor activity, sequence-specific DNA binding;GO:0003677//DNA binding;GO:0001105//RNA polymerase II transcription coactivator activity;GO:0042802//identical protein binding;GO:0031490//chromatin DNA binding;GO:0000976//transcription regulatory region sequence-specific DNA binding;GO:0042803//protein homodimerization activity;GO:0003682//chromatin bindi…	GO:0003171//atrioventricular valve development;GO:0060412//ventricular septum morphogenesis;GO:0043010//camera-type eye development;GO:0060577//pulmonary vein morphogenesis;GO:0060460//left lung morphogenesis;GO:0070986//left/right axis specification;GO:0021983//pituitary gland development;GO:0003253//cardiac neural crest cell migration involved in outflow tract morphogenesis;GO:0001570//vasculog…	K04686//paired-like homeodomain transcription factor 2	XP_012510548.1//PREDICTED: pituitary homeobox 2 isoform X2 [Propithecus coquereli];NP_700476.1//pituitary homeobox 2 isoform a [Homo sapiens];NP_001091460.1//pituitary homeobox 2 [Bos taurus]
105605055	3324	73	10	-2.85857	3.27233e-13	3.32101e-13	Down	LRRC18	NA	NA	NA	K10130//leucine-rich repeats and death domain-containing protein	XP_011989366.2//PREDICTED: leucine-rich repeat-containing protein 18 [Ovis aries musimon]
105615254	2615	516	71	-2.85216	2.46213e-83	1.03109e-82	Down	LOC105615254	NA	NA	NA	NA	NA
105605484	828	29	4	-2.84866	4.60286e-06	3.04823e-06	Down	LOC105605484	NA	NA	NA	NA	NA
BGI_novel_G003325	758	66.6	9.19	-2.84806	3.83364e-12	3.69116e-12	Down	NA	NA	NA	NA	K05658//ATP-binding cassette, subfamily B (MDR/TAP), member 1 [EC:3.6.3.44]	XP_008542886.1//PREDICTED: multidrug resistance protein 1 [Equus przewalskii]
BGI_novel_G001348	808	7	50	2.84582	1.60897e-09	1.3519e-09	Up	NA	NA	NA	NA	K14611//solute carrier family 23 (nucleobase transporter), member 1/2;K04358//fibroblast growth factor;K14211//elastin;K10838//xeroderma pigmentosum group C-complementing protein;K00308//N1-acetylpolyamine oxidase [EC:1.5.3.13]	XP_012039034.1//PREDICTED: EF-hand calcium-binding domain-containing protein 1 isoform X1 [Ovis aries]
101115560	4528	101.01	14	-2.84168	1.3305e-17	1.6203e-17	Down	LKAAEAR1	NA	NA	NA	K04608//metabotropic glutamate receptor 6/7/8;K16682//LIM domain-containing protein;K16628//collagen, type VII, alpha;K06760//contactin 2	XP_005974875.1//PREDICTED: uncharacterized protein C20orf201 homolog [Pantholops hodgsonii];XP_014955244.1//PREDICTED: LOW QUALITY PROTEIN: protein LKAAEAR1 isoform X1 [Ovis aries]
BGI_novel_G002890	11992	18.88	2.63	-2.8344	0.000226239	0.000126846	Down	NA	NA	NA	NA	K14211//elastin	XP_012770936.1//hypothetical protein, conserved [Babesia bigemina]
BGI_novel_G000719	1706	18.82	2.63	-2.82981	0.000234284	0.000131055	Down	NA	GO:0005654//nucleoplasm;GO:0033597//mitotic checkpoint complex;GO:0005829//cytosol;GO:0000776//kinetochore;GO:0000777//condensed chromosome kinetochore;GO:1990298//bub1-bub3 complex	GO:0043130//ubiquitin binding	GO:0051983//regulation of chromosome segregation;GO:0007059//chromosome segregation;GO:0007094//mitotic spindle assembly checkpoint;GO:0042787//protein ubiquitination involved in ubiquitin-dependent protein catabolic process;GO:0008608//attachment of spindle microtubules to kinetochore;GO:0000070//mitotic sister chromatid segregation;GO:0051437//positive regulation of ubiquitin-protein ligase act…	K02180//cell cycle arrest protein BUB3	XP_013212040.1//mitotic checkpoint protein BUB3 isoform X1 [Ictidomys tridecemlineatus]
443213	1870	208.98	29.35	-2.82261	1.82952e-34	3.62454e-34	Down	TAC3	NA	NA	GO:0007217//tachykinin receptor signaling pathway	K05240//tachykinin 2/3	XP_004006611.1//PREDICTED: tachykinin-3 isoform X1 [Ovis aries];XP_012014721.1//PREDICTED: tachykinin-3 isoform X2 [Ovis aries musimon]
101111245	1093	346.28	48.82	-2.81707	7.54736e-56	2.22647e-55	Down	LOC101111245	NA	NA	NA	K18161//NADH dehydrogenase [ubiquinone] 1 alpha subcomplex assembly factor 4	XP_004020910.1//PREDICTED: NADH dehydrogenase [ubiquinone] 1 alpha subcomplex assembly factor 4 [Ovis aries]
101114469	1779	11	77	2.81668	9.50123e-14	9.88677e-14	Up	LOC101114469	NA	NA	NA	K06554//immunoglobulin lambda-like polypeptide 1	XP_014956931.1//PREDICTED: LOW QUALITY PROTEIN: uncharacterized protein LOC101114469 isoform X1 [Ovis aries]
105609364	1544	4	28	2.81668	7.08543e-06	4.61312e-06	Up	LOC105609364	NA	NA	NA	NA	NA
101112671	5348	3	21	2.81668	0.000100487	5.86804e-05	Up	LOC101112671	NA	NA	NA	K04257//olfactory receptor	XP_011951339.1//PREDICTED: olfactory receptor 51E1 isoform X1 [Ovis aries]
106991378	6638	3	21	2.81668	0.000100487	5.86804e-05	Up	LOC106991378	NA	NA	NA	K06797//cadherin 4, type 1, R-cadherin;K16349//natural cytotoxicity triggering receptor 3 ligand 1;K10838//xeroderma pigmentosum group C-complementing protein	ELR59748.1//hypothetical protein M91_15431, partial [Bos mutus]
101103245	3288	2	14	2.81668	0.0014948	0.000763108	Up	SNX31	NA	NA	NA	K17937//sorting nexin-31	XP_011995399.1//PREDICTED: sorting nexin-31 isoform X2 [Ovis aries musimon]
105602152	2468	2	14	2.81668	0.0014948	0.000763108	Up	LOC105602152	NA	NA	NA	NA	NA
105616586	1185	2	14	2.81668	0.0014948	0.000763108	Up	LOC105616586	NA	NA	NA	NA	NA
105611492	3186	78	11	-2.81665	7.92009e-14	8.2755e-14	Down	LOC105611492	NA	NA	NA	K14740//metallothionein 3;K10838//xeroderma pigmentosum group C-complementing protein;K00308//N1-acetylpolyamine oxidase [EC:1.5.3.13]	ELR59748.1//hypothetical protein M91_15431, partial [Bos mutus]
BGI_novel_G000018	4320	42.03	293.42	2.8128	8.02668e-48	2.09102e-47	Up	NA	NA	NA	NA	K08111//glypican 5	CAA10770.1//reverse transcriptase-like [Bos taurus]
BGI_novel_G000030	6158	216.85	30.68	-2.812	1.44334e-35	2.92727e-35	Down	NA	NA	NA	NA	K09228//KRAB domain-containing zinc finger protein;K05691//catenin alpha	XP_010818946.1//PREDICTED: catenin alpha-3 isoform X2 [Bos taurus]
106991203	1228	91.76	13	-2.81003	5.76596e-16	6.58704e-16	Down	LOC106991203	NA	NA	NA	K09228//KRAB domain-containing zinc finger protein;K08063//regulatory factor X-associated protein;K06634//cyclin H;K01831//prostacyclin synthase [EC:5.3.99.4];K18710//histone RNA hairpin-binding protein;K07756//inositol-hexakisphosphate 5-kinase [EC:2.7.4.21];K03178//ubiquitin-activating enzyme E1 [EC:6.2.1.45]	XP_014952229.1//PREDICTED: LOW QUALITY PROTEIN: uncharacterized protein LOC105615805 isoform X1 [Ovis aries];XP_012040600.2//PREDICTED: LOW QUALITY PROTEIN: uncharacterized protein LOC105616289 [Ovis aries]
BGI_novel_G000003	16185	2.97861e+06	422061	-2.80979	0	0	Down	NA	GO:0005743//mitochondrial inner membrane;GO:0016021//integral component of membrane;GO:0070469//respiratory chain	GO:0008137//NADH dehydrogenase (ubiquinone) activity	GO:0042773//ATP synthesis coupled electron transport	K02256//cytochrome c oxidase subunit 1 [EC:1.9.3.1];K03883//NADH-ubiquinone oxidoreductase chain 5 [EC:1.6.5.3]	YP_009114211.1//NADH dehydrogenase subunit 5 (mitochondrion) [Ovis vignei]
101120260	3256	492.53	70.15	-2.80237	3.01942e-78	1.18525e-77	Down	TTC34	NA	NA	NA	K19719//collagen, type II, alpha;K16628//collagen, type VII, alpha;K06236//collagen, type I, alpha	XP_014954754.1//PREDICTED: LOW QUALITY PROTEIN: tetratricopeptide repeat protein 34 [Ovis aries]
BGI_novel_G002605	4864	1946.38	277.72	-2.79977	4.95154e-303	7.99289e-302	Down	NA	GO:0005768//endosome;GO:0005923//bicellular tight junction;GO:0005802//trans-Golgi network;GO:0005886//plasma membrane	NA	GO:0007030//Golgi organization	K06105//tight junction protein 4	XP_011969337.1//PREDICTED: tight junction-associated protein 1 isoform X1 [Ovis aries musimon]
BGI_novel_G001480	1109	12	83	2.7994	1.2781e-14	1.37683e-14	Up	NA	NA	NA	NA	K16349//natural cytotoxicity triggering receptor 3 ligand 1;K14211//elastin;K10838//xeroderma pigmentosum group C-complementing protein;K00308//N1-acetylpolyamine oxidase [EC:1.5.3.13]	ELR59872.1//hypothetical protein M91_19863, partial [Bos mutus]
105611660	5201	161	23	-2.79803	1.03993e-26	1.67143e-26	Down	LOC105611660	NA	NA	NA	K19346//nesprin-2;K11588//methyl CpG binding protein 2	XP_014948252.1//PREDICTED: spermatogenesis-associated protein 31E1-like isoform X1 [Ovis aries]
101105606	2366	56	8	-2.79803	2.80231e-10	2.45295e-10	Down	TMPPE	NA	NA	NA	K10457//kelch-like protein 20;K12309//beta-galactosidase [EC:3.2.1.23]	XP_014957706.1//PREDICTED: transmembrane protein with metallophosphoesterase domain isoform X1 [Ovis aries]
443205	7573	35	5	-2.79803	6.10171e-07	4.32268e-07	Down	SLC2A2	GO:0005903//brush border;GO:0016324//apical plasma membrane;GO:0005911//cell-cell junction;GO:0016021//integral component of membrane;GO:0005737//cytoplasm	GO:0055056//D-glucose transmembrane transporter activity;GO:0033300//dehydroascorbic acid transmembrane transporter activity	NA	K07593//MFS transporter, SP family, solute carrier family 2 (facilitated glucose transporter), member 2	XP_005201725.1//PREDICTED: solute carrier family 2, facilitated glucose transporter member 2 isoform X1 [Bos taurus]
105604778	831	28	4	-2.79803	8.14352e-06	5.27487e-06	Down	LOC105604778	NA	NA	NA	NA	NA
101113263	1244	21	3	-2.79803	0.000111699	6.49335e-05	Down	IZUMO2	GO:0016021//integral component of membrane	NA	NA	NA	NP_001305008.1//izumo sperm-egg fusion protein 2 precursor [Ovis aries]
101112679	2960	21	3	-2.79803	0.000111699	6.49335e-05	Down	TC2N	GO:0005634//nucleus;GO:0005886//plasma membrane	NA	GO:0030193//regulation of blood coagulation;GO:0010468//regulation of gene expression	K17287//tandem C2 domains nuclear protein	XP_004017999.1//PREDICTED: tandem C2 domains nuclear protein isoform X1 [Ovis aries];XP_011954310.1//PREDICTED: tandem C2 domains nuclear protein isoform X2 [Ovis aries]
105607598	2166	14	2	-2.79803	0.0016068	0.000815877	Down	LOC105607598	NA	NA	NA	NA	NA
101109543	2157	14	2	-2.79803	0.0016068	0.000815877	Down	LRRC74A	NA	NA	NA	K07374//tubulin alpha;K10165//nucleotide-binding oligomerization domain-containing protein 2	XP_012037513.1//PREDICTED: leucine-rich repeat-containing protein 74A isoform X1 [Ovis aries];XP_011967095.1//PREDICTED: leucine-rich repeat-containing protein 74A isoform X1 [Ovis aries musimon]
BGI_novel_G003349	1757	14	2	-2.79803	0.0016068	0.000815877	Down	NA	NA	NA	NA	NA	ELR57135.1//Syntaxin-binding protein 5 [Bos mutus]
BGI_novel_G002494	1982	9	62	2.79359	2.8373e-11	2.61259e-11	Up	NA	NA	NA	NA	K06856//immunoglobulin heavy chain	BAC85484.1//unnamed protein product [Homo sapiens]
BGI_novel_G001089	689	13.97	2.01	-2.78774	0.00165916	0.000840707	Down	NA	NA	NA	NA	K05096//FMS-like tyrosine kinase 1 [EC:2.7.10.1];K06712//butyrophilin;K08619//a disintegrin and metalloproteinase with thrombospondin motifs 3 [EC:3.4.24.-];K10279//F-box and leucine-rich repeat protein 13	XP_014949926.1//PREDICTED: LOW QUALITY PROTEIN: uncharacterized protein LOC105614903 [Ovis aries]
101115262	698	25.05	171.07	2.78103	2.78793e-28	4.70562e-28	Up	LOC101115262	NA	GO:0008289//lipid binding	NA	NA	XP_004022873.2//PREDICTED: short palate, lung and nasal epithelium carcinoma-associated protein 2A-like [Ovis aries]
BGI_novel_G002202	7508	77.99	11.33	-2.77382	1.24066e-13	1.2834e-13	Down	NA	NA	NA	NA	K09228//KRAB domain-containing zinc finger protein;K05691//catenin alpha	XP_012770481.1//hypothetical protein, conserved [Babesia bigemina]
BGI_novel_G000476	1060	18	122	2.77014	1.48057e-20	1.9908e-20	Up	NA	NA	NA	NA	K11293//protein HIRA/HIR1	AAB61715.1//unknown [Homo sapiens]
BGI_novel_G002341	785	82	12	-2.76327	3.31252e-14	3.51221e-14	Down	NA	NA	NA	NA	K06553//pre-B lymphocyte gene;K06554//immunoglobulin lambda-like polypeptide 1	AAB95470.1//immunoglobulin V lambda chain, partial [Ovis aries]
101113274	5712	68	10	-2.75621	5.25734e-12	5.03285e-12	Down	IL31RA	NA	NA	NA	K05060//interleukin 6 signal transducer	XP_020759828.1//LOW QUALITY PROTEIN: interleukin-31 receptor subunit alpha [Odocoileus virginianus texanus]
BGI_novel_G001349	670	34	5	-2.75621	1.072e-06	7.46159e-07	Down	NA	NA	NA	NA	NA	XP_014957662.1//PREDICTED: LOW QUALITY PROTEIN: DNA repair protein complementing XP-C cells isoform X1 [Ovis aries]
101111910	2099	625	92	-2.75483	4.47877e-97	2.14864e-96	Down	LOC101111910	GO:0070062//extracellular exosome;GO:0005622//intracellular;GO:0016021//integral component of membrane	GO:0005215//transporter activity	NA	K01019//galactosylceramide sulfotransferase [EC:2.8.2.11];K19625//retinaldehyde-binding protein 1;K17981//mitochondrial fission process protein 1	XP_020762755.1//SEC14-like protein 3 isoform X1 [Odocoileus virginianus texanus]
BGI_novel_G003093	3922	860.44	126.75	-2.75377	7.48754e-133	4.91487e-132	Down	NA	NA	NA	NA	K09228//KRAB domain-containing zinc finger protein;K08111//glypican 5;K05691//catenin alpha	XP_012770936.1//hypothetical protein, conserved [Babesia bigemina]
BGI_novel_G001259	1039	36.73	246.09	2.75348	1.51118e-39	3.33883e-39	Up	NA	NA	NA	NA	K10784//T cell receptor alpha chain V region	AAA63519.1//This CDS feature is included to show the translation of the corresponding C_region. Presently translation qualifiers on C_region features are illegal, partial [Ovis aries]
101104968	3999	3	20	2.74629	0.000179505	0.000101789	Up	FGF16	NA	NA	NA	K04358//fibroblast growth factor	XP_014960197.1//PREDICTED: fibroblast growth factor 16 isoform X1 [Ovis aries]
BGI_novel_G003175	3393	102.89	15.31	-2.73923	2.71542e-17	3.26788e-17	Down	NA	NA	NA	NA	K13219//splicing factor, proline- and glutamine-rich;K14211//elastin;K10838//xeroderma pigmentosum group C-complementing protein;K00308//N1-acetylpolyamine oxidase [EC:1.5.3.13]	XP_014949610.1//PREDICTED: LOW QUALITY PROTEIN: protein PRRC2B isoform X1 [Ovis aries]
443393	2095	4292	641	-2.73393	0	0	Down	ALB	NA	NA	NA	K16141//serum albumin	P02769.4//RecName: Full=Serum albumin; AltName: Full=BSA; AltName: Allergen=Bos d 6; Flags: Precursor;AAI51547.1//ALB protein [Bos taurus]
105604093	2316	33.04	4.94	-2.73231	1.69576e-06	1.16318e-06	Down	LOC105604093	NA	NA	NA	K06002//pepsin A [EC:3.4.23.1]	XP_010838388.1//PREDICTED: endogenous retrovirus group PABLB member 1 Env polyprotein-like [Bison bison bison]
101114266	1697	5	33	2.73179	1.59645e-06	1.09804e-06	Up	LOC101114266	NA	NA	NA	NA	XP_004008180.1//PREDICTED: prolactin-inducible protein homolog [Ovis aries]
105614876	2698	22.18	3.32	-2.73068	8.83123e-05	5.18721e-05	Down	LOC105614876	NA	NA	NA	NA	NA
106991706	5321	20	3	-2.72764	0.000198589	0.000112028	Down	LOC106991706	NA	NA	NA	K04358//fibroblast growth factor;K15196//transcription factor IIIB 90 kDa subunit;K00308//N1-acetylpolyamine oxidase [EC:1.5.3.13]	XP_010815684.2//PREDICTED: transcription factor IIIB 90 kDa subunit isoform X1 [Bos taurus]
101102383	1751	20	3	-2.72764	0.000198589	0.000112028	Down	CLEC4F	GO:0016021//integral component of membrane	NA	NA	K10060//C-type lectin domain family 4 member F	XP_012028994.1//PREDICTED: C-type lectin domain family 4 member F isoform X1 [Ovis aries]
BGI_novel_G001051	1300	118.68	779.76	2.72528	4.71171e-120	2.79686e-119	Up	NA	NA	NA	NA	K04358//fibroblast growth factor	XP_011981301.1//PREDICTED: AP-3 complex subunit mu-2 isoform X2 [Ovis aries musimon]
101121593	1444	74.62	489.8	2.72388	4.37819e-76	1.66792e-75	Up	LOC101121593	GO:0005634//nucleus;GO:0005654//nucleoplasm;GO:0005730//nucleolus;GO:0005829//cytosol;GO:0005737//cytoplasm	GO:0003755//peptidyl-prolyl cis-trans isomerase activity;GO:0051879//Hsp90 protein binding;GO:0030331//estrogen receptor binding;GO:0030544//Hsp70 protein binding;GO:0008134//transcription factor binding	GO:0006457//protein folding;GO:0034389//lipid particle organization;GO:0061077//chaperone-mediated protein folding;GO:0006915//apoptotic process;GO:0000122//negative regulation of transcription from RNA polymerase II promoter;GO:0050714//positive regulation of protein secretion;GO:0043065//positive regulation of apoptotic process;GO:0045070//positive regulation of viral genome replication;GO:0042…	K05864//peptidyl-prolyl isomerase D [EC:5.2.1.8]	XP_014949438.1//PREDICTED: peptidyl-prolyl cis-trans isomerase D-like isoform X1 [Ovis aries]
101105006	2292	106.1	16	-2.71996	1.15622e-17	1.41186e-17	Down	LOC101105006	GO:0016021//integral component of membrane	NA	NA	K07986//UL16 binding protein	XP_006080329.1//PREDICTED: NKG2D ligand 1-like [Bubalus bubalis];XP_014952952.1//PREDICTED: LOW QUALITY PROTEIN: NKG2D ligand 3-like isoform X1 [Ovis aries]
BGI_novel_G002916	1119	251.84	38.01	-2.71873	1.13536e-39	2.51462e-39	Down	NA	NA	NA	NA	K04855//voltage-dependent calcium channel T type alpha-1H	XP_017896249.1//PREDICTED: voltage-dependent T-type calcium channel subunit alpha-1H isoform X1 [Capra hircus]
105605240	7681	19.24	2.91	-2.71569	0.000271613	0.000150724	Down	LOC105605240	GO:0016021//integral component of membrane	GO:0004930//G-protein coupled receptor activity	GO:0001580//detection of chemical stimulus involved in sensory perception of bitter taste	K08474//taste receptor type 2;K17086//transmembrane 9 superfamily member 2/4	XP_005894445.1//PREDICTED: taste receptor type 2 member 42, partial [Bos mutus]
101103396	2326	33	5	-2.71314	1.87906e-06	1.28474e-06	Down	LOC101103396	GO:0005829//cytosol	GO:0008422//beta-glucosidase activity;GO:0004565//beta-galactosidase activity;GO:0017042//glycosylceramidase activity	GO:0046477//glycosylceramide catabolic process;GO:1901657//glycosyl compound metabolic process;GO:0005975//carbohydrate metabolic process	K05350//beta-glucosidase [EC:3.2.1.21]	XP_020956729.1//cytosolic beta-glucosidase [Sus scrofa]
BGI_novel_G001161	7923	26.33	3.99	-2.71292	2.07175e-05	1.29413e-05	Down	NA	GO:0016021//integral component of membrane	GO:0004930//G-protein coupled receptor activity	GO:0001580//detection of chemical stimulus involved in sensory perception of bitter taste	K08474//taste receptor type 2	NP_001040099.1//bitter taste receptor Bota-T2R65A [Bos taurus]
BGI_novel_G002272	1800	14.08	2.14	-2.70864	0.00186829	0.000939755	Down	NA	NA	NA	NA	K09228//KRAB domain-containing zinc finger protein;K08111//glypican 5;K05691//catenin alpha	CAA10770.1//reverse transcriptase-like [Bos taurus]
443036	1225	167	1084	2.70777	5.38731e-165	4.41575e-164	Up	UCN	GO:0005576//extracellular region	GO:0005179//hormone activity	GO:2000252//negative regulation of feeding behavior;GO:0001964//startle response;GO:0010996//response to auditory stimulus;GO:0045944//positive regulation of transcription from RNA polymerase II promoter	K05256//corticotropin-releasing hormone	XP_014949758.1//PREDICTED: urocortin [Ovis aries]
101104815	501	8.3	53.69	2.70279	1.15409e-09	9.77878e-10	Up	LOC101104815	GO:0005634//nucleus;GO:0015934//large ribosomal subunit;GO:0022625//cytosolic large ribosomal subunit;GO:0031672//A band;GO:0005737//cytoplasm;GO:0005844//polysome	GO:0003723//RNA binding;GO:0003735//structural constituent of ribosome;GO:0070180//large ribosomal subunit rRNA binding	GO:1900087//positive regulation of G1/S transition of mitotic cell cycle;GO:0034198//cellular response to amino acid starvation;GO:1990928//response to amino acid starvation;GO:0006412//translation	K02880//large subunit ribosomal protein L17e	XP_005983921.1//PREDICTED: 60S ribosomal protein L17-like [Pantholops hodgsonii]
101117224	8350	72	11	-2.70117	2.16595e-12	2.10823e-12	Down	CFAP47	NA	NA	NA	K10802//high mobility group protein B1	XP_011961867.1//PREDICTED: cilia- and flagella-associated protein 47 isoform X2 [Ovis aries];XP_011961860.1//PREDICTED: cilia- and flagella-associated protein 47 isoform X1 [Ovis aries];XP_015317222.1//PREDICTED: cilia- and flagella-associated protein 47 [Bos taurus]
100534653	3009	46.16	7.08	-2.6955	1.93994e-08	1.5287e-08	Down	CYP2C19	NA	GO:0008395//steroid hydroxylase activity;GO:0016705//oxidoreductase activity, acting on paired donors, with incorporation or reduction of molecular oxygen;GO:0020037//heme binding;GO:0005506//iron ion binding;GO:0004497//monooxygenase activity;GO:0008392//arachidonic acid epoxygenase activity	GO:0019373//epoxygenase P450 pathway	K07413//cytochrome P450 family 2 subfamily C [EC:1.14.14.1]	XP_019808663.1//PREDICTED: cytochrome P450 2C31 [Bos indicus];XP_011957997.1//PREDICTED: cytochrome P450 2C31-like isoform X2 [Ovis aries];NP_001192081.1//cytochrome P450 2C19 [Ovis aries]
101109912	708	788	5031	2.6839	0	0	Up	CARTPT	GO:0030141//secretory granule;GO:0005615//extracellular space	NA	GO:0007186//G-protein coupled receptor signaling pathway;GO:0051971//positive regulation of transmission of nerve impulse;GO:0045777//positive regulation of blood pressure;GO:0009267//cellular response to starvation;GO:0032099//negative regulation of appetite;GO:0032812//positive regulation of epinephrine secretion;GO:0045779//negative regulation of bone resorption;GO:0001678//cellular glucose ho…	K06236//collagen, type I, alpha	XP_014956676.1//PREDICTED: cocaine- and amphetamine-regulated transcript protein [Ovis aries]
BGI_novel_G002329	1717	45	7	-2.67518	3.3166e-08	2.57536e-08	Down	NA	NA	NA	NA	K14740//metallothionein 3;K14211//elastin;K10838//xeroderma pigmentosum group C-complementing protein;K00308//N1-acetylpolyamine oxidase [EC:1.5.3.13]	XP_005225506.1//PREDICTED: peroxisomal N(1)-acetyl-spermine/spermidine oxidase isoform X1 [Bos taurus]
443066	1584	64	10	-2.66875	4.73407e-11	4.31644e-11	Down	ESR2	GO:0005634//nucleus;GO:0005739//mitochondrion	GO:0001046//core promoter sequence-specific DNA binding;GO:0042802//identical protein binding;GO:0030284//estrogen receptor activity;GO:0038052//RNA polymerase II transcription factor activity, estrogen-activated sequence-specific DNA binding;GO:0034056//estrogen response element binding;GO:0043565//sequence-specific DNA binding;GO:0008270//zinc ion binding;GO:0005496//steroid binding;GO:0003700/…	GO:0000122//negative regulation of transcription from RNA polymerase II promoter;GO:0030520//intracellular estrogen receptor signaling pathway;GO:0051091//positive regulation of DNA binding transcription factor activity;GO:0006351//transcription, DNA-templated;GO:0045893//positive regulation of transcription, DNA-templated	K08551//estrogen receptor beta	NP_001009737.1//estrogen receptor beta [Ovis aries];XP_012035989.1//PREDICTED: estrogen receptor beta isoform X1 [Ovis aries]
BGI_novel_G001080	1908	255.06	39.86	-2.6685	2.122e-39	4.67369e-39	Down	NA	NA	NA	NA	K09228//KRAB domain-containing zinc finger protein;K12852//116 kDa U5 small nuclear ribonucleoprotein component;K08291//G protein-coupled receptor kinase [EC:2.7.11.16];K10408//dynein heavy chain, axonemal	ELR55019.1//hypothetical protein M91_00313, partial [Bos mutus]
101107852	1086	91.85	14.41	-2.66289	3.48258e-15	3.84521e-15	Down	LOC101107852	NA	NA	NA	K04573//neurofilament medium polypeptide (neurofilament 3);K22046//B-cell lymphoma/leukemia 11B;K04574//neurofilament heavy polypeptide	XP_014944117.1//PREDICTED: junctional sarcoplasmic reticulum protein 1 isoform X2 [Ovis aries musimon]
BGI_novel_G001418	3868	5.91	37.12	2.66029	5.21847e-07	3.7228e-07	Up	NA	NA	NA	NA	K19719//collagen, type II, alpha;K08111//glypican 5;K19721//collagen, type V/XI/XXIV/XXVII, alpha	XP_012770936.1//hypothetical protein, conserved [Babesia bigemina]
BGI_novel_G001932	1642	19	3	-2.65364	0.000351922	0.000192987	Down	NA	NA	NA	NA	K19912//synaptotagmin-12	XP_011992558.1//PREDICTED: phospholipid transfer protein isoform X3 [Ovis aries musimon]
101109328	4045	8	50	2.65318	6.04232e-09	4.90247e-09	Up	SIM2	GO:0005634//nucleus	GO:0003677//DNA binding;GO:0003700//DNA binding transcription factor activity;GO:0046983//protein dimerization activity	GO:0006351//transcription, DNA-templated	K09100//single-minded	XP_012373441.1//PREDICTED: LOW QUALITY PROTEIN: single-minded homolog 2 [Dasypus novemcinctus];XP_014947258.1//PREDICTED: LOW QUALITY PROTEIN: single-minded homolog 2 isoform X1 [Ovis aries]
105607367	2334	4	25	2.65318	3.91843e-05	2.38343e-05	Up	LOC105607367	NA	NA	NA	K14611//solute carrier family 23 (nucleobase transporter), member 1/2;K09072//musculin (activated B-cell factor-1);K10838//xeroderma pigmentosum group C-complementing protein	XP_005971168.1//PREDICTED: uncharacterized protein LOC102315415 [Pantholops hodgsonii]
BGI_novel_G002600	3889	75.78	11.97	-2.65307	9.5881e-13	9.48432e-13	Down	NA	GO:0005768//endosome;GO:0005923//bicellular tight junction;GO:0005802//trans-Golgi network;GO:0005886//plasma membrane	NA	GO:0007030//Golgi organization	K06105//tight junction protein 4	XP_011969347.1//PREDICTED: tight junction-associated protein 1 isoform X2 [Ovis aries musimon]
101118128	3976	50.7	8.01	-2.65279	5.32147e-09	4.32926e-09	Down	LOC101118128	NA	NA	NA	K09228//KRAB domain-containing zinc finger protein	XP_014964734.1//PREDICTED: zinc finger protein 850-like isoform X3 [Ovis aries musimon];XP_020755820.1//zinc finger protein 418-like isoform X2 [Odocoileus virginianus texanus]
105605079	408	4.49	28.04	2.65202	1.33637e-05	8.47569e-06	Up	LOC105605079	NA	NA	NA	K02865//large subunit ribosomal protein L10Ae	XP_011960977.1//PREDICTED: 60S ribosomal protein L10a-like, partial [Ovis aries]
BGI_novel_G000623	1854	40.01	6.36	-2.64394	2.27053e-07	1.66501e-07	Down	NA	NA	NA	NA	K09228//KRAB domain-containing zinc finger protein;K05691//catenin alpha	XP_012770481.1//hypothetical protein, conserved [Babesia bigemina]
101102455	3411	96.34	15.36	-2.63963	1.02143e-15	1.15376e-15	Down	PIGA	GO:0016021//integral component of membrane;GO:0000506//glycosylphosphatidylinositol-N-acetylglucosaminyltransferase (GPI-GnT) complex	GO:0017176//phosphatidylinositol N-acetylglucosaminyltransferase activity;GO:0016757//transferase activity, transferring glycosyl groups	GO:0006506//GPI anchor biosynthetic process;GO:1990830//cellular response to leukemia inhibitory factor	K03857//phosphatidylinositol glycan, class A [EC:2.4.1.198]	XP_014944616.1//PREDICTED: phosphatidylinositol N-acetylglucosaminyltransferase subunit A isoform X2 [Ovis aries musimon];XP_011961653.1//PREDICTED: phosphatidylinositol N-acetylglucosaminyltransferase subunit A isoform X3 [Ovis aries];XP_011961650.1//PREDICTED: phosphatidylinositol N-acetylglucosaminyltransferase subunit A isoform X1 [Ovis aries];XP_014944617.1//PREDICTED: phosphatidylinositol N…
101123200	4607	407	65	-2.63719	4.7267e-61	1.5121e-60	Down	A2ML1	NA	NA	NA	K03910//alpha-2-macroglobulin	XP_004006940.1//PREDICTED: alpha-2-macroglobulin-like protein 1 isoform X3 [Ovis aries]
101105682	1595	25	4	-2.63453	4.43934e-05	2.68583e-05	Down	CES3	NA	NA	NA	K15743//carboxylesterase 3/5 [EC:3.1.1.1]	XP_011965827.1//PREDICTED: carboxylesterase 3 isoform X1 [Ovis aries musimon];XP_012045285.1//PREDICTED: carboxylesterase 3 isoform X1 [Ovis aries];XP_014961846.1//PREDICTED: carboxylesterase 3 isoform X4 [Ovis aries musimon]
105603737	2124	25	4	-2.63453	4.43934e-05	2.68583e-05	Down	DEFB112	NA	NA	NA	NA	XP_011956205.1//PREDICTED: beta-defensin 112 [Ovis aries]
105604496	1328	7	43	2.62823	8.06873e-08	6.11241e-08	Up	LOC105604496	NA	NA	NA	NA	NA
BGI_novel_G001231	3274	105.76	17	-2.62786	4.98657e-17	5.93452e-17	Down	NA	NA	NA	NA	K06712//butyrophilin;K07756//inositol-hexakisphosphate 5-kinase [EC:2.7.4.21];K12405//3-hydroxyacyl-CoA dehydrogenase / 3a,7a,12a-trihydroxy-5b-cholest-24-enoyl-CoA hydratase / enoyl-CoA hydratase 2 [EC:1.1.1.35 4.2.1.107 4.2.1.119]	AGE09550.1//envelope protein syncytin-rum1 [Axis axis]
101103460	2423	31	5	-2.62295	5.73008e-06	3.75931e-06	Down	LOC101103460	NA	NA	NA	K14211//elastin;K06727//Fc receptor-like protein;K00308//N1-acetylpolyamine oxidase [EC:1.5.3.13]	XP_011963609.1//PREDICTED: radial spoke head 14 homolog [Ovis aries]
101122601	549	17.74	108.35	2.61994	1.85466e-17	2.24566e-17	Up	LOC101122601	GO:0005840//ribosome;GO:0016020//membrane;GO:0031012//extracellular matrix;GO:0070062//extracellular exosome;GO:0005634//nucleus;GO:0005654//nucleoplasm;GO:0005925//focal adhesion;GO:0005730//nucleolus;GO:0005829//cytosol;GO:0022627//cytosolic small ribosomal subunit	GO:0003723//RNA binding;GO:0003729//mRNA binding;GO:1990932//5.8S rRNA binding;GO:0048027//mRNA 5'-UTR binding;GO:0070181//small ribosomal subunit rRNA binding;GO:0003735//structural constituent of ribosome	GO:0006413//translational initiation;GO:0006614//SRP-dependent cotranslational protein targeting to membrane;GO:0033119//negative regulation of RNA splicing;GO:0019083//viral transcription;GO:0000184//nuclear-transcribed mRNA catabolic process, nonsense-mediated decay;GO:0006412//translation;GO:0006364//rRNA processing	K02953//small subunit ribosomal protein S13e	XP_014703348.1//PREDICTED: 40S ribosomal protein S13 [Equus asinus]
101109104	1089	937	152	-2.61465	8.30549e-137	5.62087e-136	Down	FAM216B	NA	NA	NA	NA	XP_004012101.1//PREDICTED: protein FAM216B [Ovis aries]
BGI_novel_G001938	14171	20.56	3.34	-2.6126	0.000227646	0.000127567	Down	NA	NA	NA	NA	K09228//KRAB domain-containing zinc finger protein;K05691//catenin alpha;K10838//xeroderma pigmentosum group C-complementing protein	CAA10770.1//reverse transcriptase-like [Bos taurus]
BGI_novel_G003017	1216	81.75	13.3	-2.61047	2.02574e-13	2.07586e-13	Down	NA	NA	NA	NA	K17567//protein phosphatase 1 regulatory subunit 28	XP_011988037.1//PREDICTED: protein ELFN1-like [Ovis aries musimon]
101111174	892	18.41	3	-2.60813	0.0004924	0.000266056	Down	LOC101111174	NA	NA	NA	K07986//UL16 binding protein	XP_011963635.2//PREDICTED: NKG2D ligand 1-like [Ovis aries]
101119627	3623	361	59	-2.60389	1.24149e-53	3.55147e-53	Down	C3H2orf50	NA	NA	NA	K05098//kinase insert domain protein receptor [EC:2.7.10.1]	XP_011975266.1//PREDICTED: uncharacterized protein C2orf50 homolog isoform X2 [Ovis aries musimon]
101108960	11846	263	43	-2.60333	1.52632e-39	3.36992e-39	Down	DNAH12	GO:0030286//dynein complex	GO:0005524//ATP binding;GO:0003777//microtubule motor activity;GO:0016887//ATPase activity	GO:0007018//microtubule-based movement	K10408//dynein heavy chain, axonemal	XP_014414839.1//PREDICTED: dynein heavy chain 12, axonemal [Camelus ferus];XP_019839781.1//PREDICTED: LOW QUALITY PROTEIN: dynein heavy chain 12, axonemal [Bos indicus];XP_011955247.1//PREDICTED: dynein heavy chain 12, axonemal isoform X3 [Ovis aries];XP_010816109.2//PREDICTED: LOW QUALITY PROTEIN: dynein heavy chain 12, axonemal [Bos taurus]
101121643	924	6.61	39.7	2.59574	3.04567e-07	2.21139e-07	Up	LOC101121643	NA	NA	NA	K11251//histone H2A;K11252//histone H2B	XP_007463532.1//PREDICTED: histone H2A type 2-A-like [Lipotes vexillifer];XP_006168567.1//PREDICTED: histone H2B type 2-F [Tupaia chinensis]
101105861	1582	14	84	2.59429	9.61102e-14	9.99609e-14	Up	KCNJ13	GO:0016021//integral component of membrane	GO:0005242//inward rectifier potassium channel activity	NA	K05006//potassium inwardly-rectifying channel subfamily J member 13	XP_004001829.1//PREDICTED: inward rectifier potassium channel 13 [Ovis aries]
105603493	210	3	18	2.59429	0.000567073	0.000304351	Up	LOC105603493	NA	NA	NA	NA	DAA31417.1//TPA: polypyrimidine tract binding protein 2-like [Bos taurus]
105614855	2914	3	18	2.59429	0.000567073	0.000304351	Up	LOC105614855	NA	NA	NA	K19497//anoctamin-2	XP_014961915.1//PREDICTED: anoctamin-2 isoform X2 [Ovis aries musimon];XP_012030920.2//PREDICTED: anoctamin-2 [Ovis aries]
101102521	6592	30.26	5	-2.58809	8.63198e-06	5.58098e-06	Down	LOC101102521	NA	NA	NA	K04257//olfactory receptor	XP_593435.4//PREDICTED: olfactory receptor 2M3 [Bos taurus]
101119591	1035	190	1135	2.58794	1.6694e-164	1.36128e-163	Up	LOC101119591	GO:0016020//membrane	GO:0004675//transmembrane receptor protein serine/threonine kinase activity	NA	K06846//lymphocyte antigen 6 complex locus protein D/E/G6/H	XP_011956323.1//PREDICTED: uncharacterized protein LOC101119591 isoform X1 [Ovis aries];XP_004018996.1//PREDICTED: uncharacterized protein LOC101119591 isoform X2 [Ovis aries]
105602076	2841	917	152	-2.58353	3.32814e-132	2.17558e-131	Down	LOC105602076	NA	NA	NA	K08521//luteinizing hormone beta polypeptide	XP_011950508.1//PREDICTED: uncharacterized protein LOC105602076 isoform X1 [Ovis aries]
101113071	2259	267	1585	2.57889	5.01991e-228	5.90423e-227	Up	SLC10A4	GO:0016021//integral component of membrane	GO:0008508//bile acid:sodium symporter activity	GO:0015721//bile acid and bile salt transport	K14344//solute carrier family 10 (sodium/bile acid cotransporter), member 4	XP_004010111.2//PREDICTED: LOW QUALITY PROTEIN: sodium/bile acid cotransporter 4 [Ovis aries]
BGI_novel_G002728	7889	18.04	3	-2.57884	0.000607427	0.00032488	Down	NA	NA	NA	NA	K08111//glypican 5;K10838//xeroderma pigmentosum group C-complementing protein	XP_012770481.1//hypothetical protein, conserved [Babesia bigemina]
105607196	577	72	12	-2.57564	7.68835e-12	7.29604e-12	Down	LOC105607196	NA	NA	NA	K18647//acidic leucine-rich nuclear phosphoprotein 32 family member B	XP_014949291.1//PREDICTED: lipocalin-1-like isoform X1 [Ovis aries]
101111424	7429	30	5	-2.57564	9.96475e-06	6.40342e-06	Down	COL6A6	NA	NA	NA	K06238//collagen, type VI, alpha	XP_004003991.2//PREDICTED: LOW QUALITY PROTEIN: collagen alpha-6(VI) chain [Ovis aries]
106991996	750	30	5	-2.57564	9.96475e-06	6.40342e-06	Down	LOC106991996	NA	NA	NA	NA	XP_017899583.1//PREDICTED: chordin-like protein 1, partial [Capra hircus]
106991476	977	24	4	-2.57564	7.76554e-05	4.58638e-05	Down	LOC106991476	GO:0016021//integral component of membrane	GO:0005524//ATP binding;GO:0005388//calcium-transporting ATPase activity	NA	K05850//Ca2+ transporting ATPase, plasma membrane [EC:3.6.3.8]	XP_012042298.1//PREDICTED: plasma membrane calcium-transporting ATPase 4-like [Ovis aries]
101107329	1549	24	4	-2.57564	7.76554e-05	4.58638e-05	Down	RNF183	NA	NA	NA	K22157//E3 ubiquitin-protein ligase RNF183 [EC:2.3.2.27]	XP_011968278.1//PREDICTED: LOW QUALITY PROTEIN: RING finger protein 183 isoform X1 [Ovis aries]
105607721	4142	21	3.51	-2.57152	0.000221591	0.000124362	Down	LOC105607721	NA	NA	NA	K14740//metallothionein 3;K16349//natural cytotoxicity triggering receptor 3 ligand 1;K00308//N1-acetylpolyamine oxidase [EC:1.5.3.13]	XP_019808420.1//PREDICTED: peroxisomal N(1)-acetyl-spermine/spermidine oxidase isoform X5 [Bos indicus]
101110116	574	74.2	438.09	2.57106	3.17178e-64	1.05411e-63	Up	LOC101110116	NA	NA	NA	K02437//glycine cleavage system H protein	XP_011960453.1//PREDICTED: glycine cleavage system H protein, mitochondrial [Ovis aries]
106991433	1611	3735.1	626.42	-2.56662	0	0	Down	LOC106991433	NA	NA	NA	NA	XP_014954326.1//PREDICTED: uncharacterized protein LOC106991433 [Ovis aries]
101107486	3483	71.12	12	-2.5579	1.23353e-11	1.15705e-11	Down	LOC101107486	NA	GO:0016705//oxidoreductase activity, acting on paired donors, with incorporation or reduction of molecular oxygen;GO:0020037//heme binding;GO:0005506//iron ion binding;GO:0004497//monooxygenase activity	NA	K07413//cytochrome P450 family 2 subfamily C [EC:1.14.14.1]	NP_001192081.1//cytochrome P450 2C19 [Ovis aries]
BGI_novel_G002904	7285	463.02	78.17	-2.55706	5.91874e-67	2.03878e-66	Down	NA	NA	NA	NA	K08111//glypican 5	CAA10770.1//reverse transcriptase-like [Bos taurus]
101119257	2186	71	12	-2.55546	1.31555e-11	1.23179e-11	Down	SERPINA5	GO:0036029//protein C inhibitor-KLK3 complex;GO:0097181//protein C inhibitor-coagulation factor V complex;GO:0005615//extracellular space;GO:0097183//protein C inhibitor-coagulation factor XI complex;GO:0009897//external side of plasma membrane;GO:0097182//protein C inhibitor-coagulation factor Xa complex;GO:0036027//protein C inhibitor-PLAU complex;GO:0036024//protein C inhibitor-TMPRSS7 complex…	GO:0002020//protease binding;GO:0032190//acrosin binding;GO:0031210//phosphatidylcholine binding;GO:0004867//serine-type endopeptidase inhibitor activity;GO:0008201//heparin binding;GO:0001972//retinoic acid binding	GO:0006869//lipid transport;GO:0007338//single fertilization;GO:0007283//spermatogenesis	K03913//protein C inhibitor	XP_004018025.1//PREDICTED: plasma serine protease inhibitor [Ovis aries]
101122857	603	62	361	2.55098	8.50799e-53	2.40127e-52	Up	RETN	GO:0070062//extracellular exosome;GO:0005576//extracellular region	GO:0005179//hormone activity	NA	K13438//resistin	NP_001293040.1//resistin precursor [Ovis aries];XP_004277347.2//PREDICTED: resistin isoform X1 [Orcinus orca]
101108116	654	21.15	3.59	-2.54928	0.000225728	0.000126582	Down	LOC101108116	NA	NA	NA	K22046//B-cell lymphoma/leukemia 11B	XP_014944117.1//PREDICTED: junctional sarcoplasmic reticulum protein 1 isoform X2 [Ovis aries musimon]
101113613	1776	106	18	-2.54867	1.50621e-16	1.7575e-16	Down	RASSF2	GO:0005654//nucleoplasm;GO:0005794//Golgi apparatus;GO:0005829//cytosol;GO:0000776//kinetochore	GO:0004672//protein kinase activity	GO:0046330//positive regulation of JNK cascade;GO:0048872//homeostasis of number of cells;GO:0033137//negative regulation of peptidyl-serine phosphorylation;GO:0031954//positive regulation of protein autophosphorylation;GO:0001503//ossification;GO:0038168//epidermal growth factor receptor signaling pathway via I-kappaB kinase/NF-kappaB cascade;GO:0043065//positive regulation of apoptotic process;…	K09851//Ras association domain-containing protein 2/4	XP_004014386.1//PREDICTED: ras association domain-containing protein 2 [Ovis aries]
105608340	3835	15.29	88.6	2.54404	3.88532e-14	4.11016e-14	Up	LOC105608340	NA	NA	NA	K04358//fibroblast growth factor;K08111//glypican 5;K14740//metallothionein 3;K16349//natural cytotoxicity triggering receptor 3 ligand 1;K10838//xeroderma pigmentosum group C-complementing protein;K00308//N1-acetylpolyamine oxidase [EC:1.5.3.13]	XP_014334958.1//PREDICTED: metallothionein-3 isoform X1 [Bos mutus];XP_010853008.1//PREDICTED: LOW QUALITY PROTEIN: glypican-5 [Bison bison bison]
101108672	1302	129	22	-2.54247	9.42521e-20	1.23377e-19	Down	TNFRSF18	NA	NA	NA	K05154//tumor necrosis factor receptor superfamily member 18	XP_014954773.1//PREDICTED: tumor necrosis factor receptor superfamily member 18 isoform X1 [Ovis aries];XP_014954774.1//PREDICTED: tumor necrosis factor receptor superfamily member 18 isoform X2 [Ovis aries]
101122766	4426	109.02	18.61	-2.54112	6.32971e-17	7.49352e-17	Down	NMUR1	NA	NA	NA	K05052//neuromedin U receptor 1	XP_014949087.1//PREDICTED: neuromedin-U receptor 1 [Ovis aries]
101109410	1638	164	28	-2.54087	1.16296e-24	1.76897e-24	Down	SHISA9	NA	NA	NA	K10955//mucin-2;K10884//ATP-dependent DNA helicase 2 subunit 1	XP_014959573.1//PREDICTED: LOW QUALITY PROTEIN: protein shisa-9 isoform X1 [Ovis aries]
BGI_novel_G003037	1940	421	72	-2.53843	1.45743e-60	4.60884e-60	Down	NA	NA	NA	NA	K14611//solute carrier family 23 (nucleobase transporter), member 1/2;K10838//xeroderma pigmentosum group C-complementing protein;K00308//N1-acetylpolyamine oxidase [EC:1.5.3.13]	XP_011981301.1//PREDICTED: AP-3 complex subunit mu-2 isoform X2 [Ovis aries musimon]
101118891	1224	76	13	-2.53816	3.06693e-12	2.96695e-12	Down	CACNG6	GO:0016021//integral component of membrane	GO:0005244//voltage-gated ion channel activity;GO:0005262//calcium channel activity	NA	K04871//voltage-dependent calcium channel gamma-6	XP_017918529.1//PREDICTED: voltage-dependent calcium channel gamma-6 subunit isoform X2 [Capra hircus];XP_004015463.1//PREDICTED: voltage-dependent calcium channel gamma-6 subunit isoform X1 [Ovis aries]
105615228	2204	4	23	2.53288	0.00012065	6.98738e-05	Up	LOC105615228	NA	NA	NA	NA	NA
101105786	4244	332	57	-2.53283	5.02325e-48	1.31401e-47	Down	MAK	GO:0072686//mitotic spindle;GO:0005929//cilium;GO:0005634//nucleus;GO:0001917//photoreceptor inner segment;GO:0005813//centrosome;GO:0005737//cytoplasm;GO:0030496//midbody	GO:0003713//transcription coactivator activity;GO:0004674//protein serine/threonine kinase activity;GO:0005524//ATP binding;GO:0004672//protein kinase activity	GO:0010468//regulation of gene expression;GO:0060271//cilium assembly;GO:0042073//intraciliary transport;GO:0035556//intracellular signal transduction;GO:0046777//protein autophosphorylation	K08829//male germ cell-associated kinase [EC:2.7.11.22]	XP_006057822.1//PREDICTED: serine/threonine-protein kinase MAK [Bubalus bubalis];XP_011956688.1//PREDICTED: serine/threonine-protein kinase MAK isoform X1 [Ovis aries];NP_001039880.2//serine/threonine-protein kinase MAK [Bos taurus];XP_005223929.1//PREDICTED: serine/threonine-protein kinase MAK isoform X2 [Bos taurus]
BGI_novel_G003105	752	8.78	50.31	2.52788	1.34631e-08	1.07092e-08	Up	NA	NA	NA	NA	K15196//transcription factor IIIB 90 kDa subunit;K14211//elastin;K10838//xeroderma pigmentosum group C-complementing protein;K00308//N1-acetylpolyamine oxidase [EC:1.5.3.13];K06727//Fc receptor-like protein	ELR59748.1//hypothetical protein M91_15431, partial [Bos mutus]
101114592	3041	29	5	-2.52673	1.72762e-05	1.08678e-05	Down	TMC1	NA	NA	NA	K21988//transmembrane channel-like protein	XP_014948273.1//PREDICTED: transmembrane channel-like protein 1 isoform X1 [Ovis aries]
BGI_novel_G001996	22635	32.74	5.65	-2.52541	4.99888e-06	3.29806e-06	Down	NA	GO:0016021//integral component of membrane	GO:0004930//G-protein coupled receptor activity	GO:0001580//detection of chemical stimulus involved in sensory perception of bitter taste	K08474//taste receptor type 2	NP_001040099.1//bitter taste receptor Bota-T2R65A [Bos taurus]
106991367	6061	175.51	30.3	-2.52484	4.2054e-26	6.64107e-26	Down	IRS2	NA	NA	NA	K07187//insulin receptor substrate 2	XP_014953497.1//PREDICTED: LOW QUALITY PROTEIN: insulin receptor substrate 2 [Ovis aries]
101122788	3682	17.33	3	-2.52091	0.000907308	0.00047507	Down	LOC101122788	GO:0016021//integral component of membrane	GO:0015020//glucuronosyltransferase activity	GO:0008152//metabolic process	K00699//glucuronosyltransferase [EC:2.4.1.17]	XP_012035481.1//PREDICTED: UDP-glucuronosyltransferase 2C1-like isoform X4 [Ovis aries];XP_014952024.1//PREDICTED: UDP-glucuronosyltransferase 2C1-like isoform X2 [Ovis aries];NP_001069192.1//UDP glucuronosyltransferase 2 family precursor [Bos taurus];XP_017905012.1//PREDICTED: UDP-glucuronosyltransferase 2C1 [Capra hircus];XP_014952023.1//PREDICTED: UDP-glucuronosyltransferase 2C1-like isoform X…
105609268	970	3	17	2.51182	0.00100195	0.000522332	Up	LOC105609268	NA	NA	NA	NA	NA
BGI_novel_G002229	2724	218	38	-2.51093	7.85029e-32	1.46533e-31	Down	NA	NA	NA	NA	K08810//triple functional domain protein [EC:2.7.11.1]	XP_014964189.1//PREDICTED: triple functional domain protein isoform X1 [Ovis aries musimon]
BGI_novel_G000169	530	3.01	17	2.50702	0.00101468	0.000528492	Up	NA	NA	NA	NA	K14611//solute carrier family 23 (nucleobase transporter), member 1/2;K14740//metallothionein 3;K10838//xeroderma pigmentosum group C-complementing protein;K04004//complement factor H;K00308//N1-acetylpolyamine oxidase [EC:1.5.3.13]	XP_011951921.1//PREDICTED: NXPE family member 2-like, partial [Ovis aries]
101103253	3155	40	7	-2.50525	5.09041e-07	3.6339e-07	Down	RGSL1	NA	NA	NA	K15196//transcription factor IIIB 90 kDa subunit;K13751//solute carrier family 24 (sodium/potassium/calcium exchanger), member 3;K14211//elastin;K10838//xeroderma pigmentosum group C-complementing protein;K00308//N1-acetylpolyamine oxidase [EC:1.5.3.13]	XP_012043064.1//PREDICTED: regulator of G-protein signaling protein-like isoform X2 [Ovis aries];XP_012043065.1//PREDICTED: regulator of G-protein signaling protein-like isoform X3 [Ovis aries];XP_004013898.2//PREDICTED: regulator of G-protein signaling protein-like isoform X1 [Ovis aries]
101113407	7148	8	45	2.50118	9.3008e-08	7.01803e-08	Up	MGAM	NA	NA	NA	K12047//maltase-glucoamylase [EC:3.2.1.20 3.2.1.3]	XP_004008356.1//PREDICTED: maltase-glucoamylase, intestinal [Ovis aries]
106990624	3990	17.01	3	-2.49403	0.00108636	0.00056314	Down	LOC106990624	NA	NA	NA	K06634//cyclin H;K07756//inositol-hexakisphosphate 5-kinase [EC:2.7.4.21];K10279//F-box and leucine-rich repeat protein 13;K01679//fumarate hydratase, class II [EC:4.2.1.2]	XP_014960185.1//PREDICTED: LOW QUALITY PROTEIN: endogenous retrovirus group K member 113 Pol protein-like isoform X1 [Ovis aries]
105615721	869	17	3	-2.49318	0.00109249	0.000565944	Down	LOC105615721	NA	NA	NA	NA	NA
443317	806	7	39	2.48737	7.21223e-07	5.08267e-07	Up	PRL	GO:0005615//extracellular space	GO:0005148//prolactin receptor binding;GO:0005179//hormone activity	GO:0010751//negative regulation of nitric oxide mediated signal transduction;GO:0007595//lactation;GO:0030072//peptide hormone secretion;GO:1903489//positive regulation of lactation;GO:0033685//negative regulation of luteinizing hormone secretion;GO:0090278//negative regulation of peptide hormone secretion;GO:0043066//negative regulation of apoptotic process;GO:0010628//positive regulation of gen…	K05439//prolactin	P01240.2//RecName: Full=Prolactin; Short=PRL; Flags: Precursor;NP_001009306.1//prolactin precursor [Ovis aries]
BGI_novel_G001162	3468	3.74	20.81	2.48549	0.000296497	0.000163828	Up	NA	GO:0016021//integral component of membrane	GO:0004930//G-protein coupled receptor activity	GO:0001580//detection of chemical stimulus involved in sensory perception of bitter taste	K08474//taste receptor type 2	NP_001040099.1//bitter taste receptor Bota-T2R65A [Bos taurus]
BGI_novel_G002228	2157	568.24	100.86	-2.48482	3.29907e-79	1.31046e-78	Down	NA	NA	NA	NA	K08810//triple functional domain protein [EC:2.7.11.1]	XP_019501749.1//PREDICTED: triple functional domain protein isoform X8 [Hipposideros armiger]
105602977	3232	107	19	-2.48422	2.9367e-16	3.38916e-16	Down	SERPIND1	NA	NA	NA	K03912//heparin cofactor II	XP_017899870.1//PREDICTED: heparin cofactor 2 isoform X1 [Capra hircus];XP_014956864.1//PREDICTED: heparin cofactor 2 isoform X1 [Ovis aries]
105611875	1585	28.01	5	-2.47662	2.96917e-05	1.82675e-05	Down	LOC105611875	NA	NA	NA	NA	NA
BGI_novel_G003663	5102	252.43	45.09	-2.47568	4.91429e-36	1.00897e-35	Down	NA	NA	NA	NA	K09228//KRAB domain-containing zinc finger protein;K01495//GTP cyclohydrolase IA [EC:3.5.4.16];K04004//complement factor H	XP_017905435.1//PREDICTED: LOW QUALITY PROTEIN: endogenous retrovirus group K member 18 Pol protein-like [Capra hircus]
101113753	2365	55	302	2.46637	7.35225e-43	1.74768e-42	Up	EVX1	GO:0005654//nucleoplasm	GO:0043565//sequence-specific DNA binding	GO:0021913//regulation of transcription from RNA polymerase II promoter involved in ventral spinal cord interneuron specification;GO:0045944//positive regulation of transcription from RNA polymerase II promoter;GO:0009792//embryo development ending in birth or egg hatching	K09320//homeobox even-skipped homolog protein	XP_014950643.1//PREDICTED: LOW QUALITY PROTEIN: homeobox even-skipped homolog protein 1 isoform X1 [Ovis aries]
101108090	1553	1281	231	-2.46198	2.82759e-174	2.4443e-173	Down	PPP1R32	NA	GO:0019902//phosphatase binding	NA	K17571//protein phosphatase 1 regulatory subunit 32	XP_011957379.1//PREDICTED: protein phosphatase 1 regulatory subunit 32 isoform X1 [Ovis aries];XP_012001743.1//PREDICTED: protein phosphatase 1 regulatory subunit 32 isoform X2 [Ovis aries musimon]
101110614	4946	36.96	6.67	-2.46088	1.7588e-06	1.20512e-06	Down	SLC6A16	NA	NA	NA	K05048//solute carrier family 6 (neurotransmitter transporter, amino acid/orphan) member 15/16/17/18/20	XP_006044682.1//PREDICTED: orphan sodium- and chloride-dependent neurotransmitter transporter NTT5-like [Bubalus bubalis];XP_014956130.1//PREDICTED: orphan sodium- and chloride-dependent neurotransmitter transporter NTT5 isoform X2 [Ovis aries]
BGI_novel_G000686	1029	99.7	544.66	2.45901	1.35512e-75	5.14391e-75	Up	NA	NA	NA	NA	K02437//glycine cleavage system H protein	XP_002723178.1//PREDICTED: glycine cleavage system H protein, mitochondrial-like [Oryctolagus cuniculus]
101120001	983	44.46	8.05	-2.45612	1.64055e-07	1.216e-07	Down	LOC101120001	NA	NA	NA	K04002//complement component 4 binding protein, alpha	XP_004013629.1//PREDICTED: apolipoprotein R-like isoform X1 [Ovis aries]
780477	1331	22	4	-2.45011	0.000235024	0.000131411	Down	CLDN4	GO:0016327//apicolateral plasma membrane;GO:0005887//integral component of plasma membrane;GO:0016021//integral component of membrane;GO:0005923//bicellular tight junction;GO:0005886//plasma membrane	GO:0042802//identical protein binding;GO:0005198//structural molecule activity	GO:0016338//calcium-independent cell-cell adhesion via plasma membrane cell-adhesion molecules;GO:0061436//establishment of skin barrier	K06087//claudin	NP_001171946.1//claudin-4 [Ovis aries]
105606136	3545	73.93	13.45	-2.44923	1.57253e-11	1.46613e-11	Down	LOC105606136	NA	NA	NA	K04985//polycystin 1	XP_011963801.1//PREDICTED: polycystin-1-like, partial [Ovis aries]
BGI_novel_G002352	5279	441.03	80.31	-2.4479	7.17441e-61	2.28936e-60	Down	NA	GO:0016021//integral component of membrane	GO:0035299//inositol pentakisphosphate 2-kinase activity;GO:0005524//ATP binding	NA	K16819//angiomotin	XP_013439895.1//hypothetical protein ENH_00017810 [Eimeria necatrix]
105609434	2142	5	27	2.44228	4.49797e-05	2.72e-05	Up	ANGPTL8	GO:0005576//extracellular region	GO:0005179//hormone activity	GO:0048469//cell maturation;GO:0070328//triglyceride homeostasis;GO:0044255//cellular lipid metabolic process;GO:0010954//positive regulation of protein processing;GO:0045444//fat cell differentiation;GO:0019216//regulation of lipid metabolic process;GO:0050746//regulation of lipoprotein metabolic process	K22289//angiopoietin-like 8	XP_012033312.1//PREDICTED: angiopoietin-like protein 8 isoform X2 [Ovis aries];XP_012033311.1//PREDICTED: angiopoietin-like protein 8 isoform X1 [Ovis aries]
101106350	779	5	27	2.44228	4.49797e-05	2.72e-05	Up	SUN5	GO:0005635//nuclear envelope;GO:0005637//nuclear inner membrane;GO:0016021//integral component of membrane	GO:0043495//protein membrane anchor	GO:0090286//cytoskeletal anchoring at nuclear membrane;GO:0007283//spermatogenesis;GO:0006998//nuclear envelope organization	K21876//SUN domain-containing protein 5	XP_004014534.1//PREDICTED: SUN domain-containing protein 5 [Ovis aries]
101111113	1031	5	27	2.44228	4.49797e-05	2.72e-05	Up	LOC101111113	NA	NA	NA	K08399//leucine-rich repeat-containing G protein-coupled receptor 6	XP_011996232.1//PREDICTED: leucine-rich repeat-containing G-protein coupled receptor 6-like isoform X2 [Ovis aries musimon];XP_014954598.1//PREDICTED: leucine-rich repeat-containing G-protein coupled receptor 6 [Ovis aries]
101102834	3708	661	121	-2.44032	5.52787e-90	2.46679e-89	Down	DRC7	NA	NA	NA	K03006//DNA-directed RNA polymerase II subunit RPB1 [EC:2.7.7.6];K18402//PHD finger protein 20	XP_004015077.2//PREDICTED: dynein regulatory complex subunit 7 isoform X1 [Ovis aries]
101106129	1878	505.34	92.61	-2.43869	3.47994e-69	1.22675e-68	Down	LOC101106129	NA	NA	NA	K18490//homeobox protein OTX2	KFO25916.1//Homeobox protein OTX2 [Fukomys damarensis]
105607910	896	49	9	-2.43546	4.49547e-08	3.45977e-08	Down	TCTEX1D4	GO:0036126//sperm flagellum;GO:0005634//nucleus;GO:0005815//microtubule organizing center;GO:0001669//acrosomal vesicle;GO:0005930//axoneme	GO:0008157//protein phosphatase 1 binding	NA	K04878//potassium voltage-gated channel Shaker-related subfamily A member 5;K05746//enabled;K03129//transcription initiation factor TFIID subunit 4;K06085//synovial sarcoma, X breakpoint 2 interacting protein;K18631//tektin-4	XP_011979076.1//PREDICTED: tctex1 domain-containing protein 4 [Ovis aries]
101106850	9582	103	19	-2.42925	2.39033e-15	2.65825e-15	Down	KCNH5	GO:0009986//cell surface;GO:0005887//integral component of plasma membrane;GO:0016021//integral component of membrane;GO:0005622//intracellular	GO:0000155//phosphorelay sensor kinase activity;GO:0005249//voltage-gated potassium channel activity	GO:0010389//regulation of G2/M transition of mitotic cell cycle;GO:0042391//regulation of membrane potential	K04908//potassium voltage-gated channel Eag-related subfamily H member 5	XP_004010755.1//PREDICTED: potassium voltage-gated channel subfamily H member 5 isoform X1 [Ovis aries]
101119197	1135	3	16	2.42436	0.00176206	0.000889925	Up	TLX2	GO:0005634//nucleus;GO:0005737//cytoplasm	GO:0001228//transcriptional activator activity, RNA polymerase II transcription regulatory region sequence-specific DNA binding;GO:0043565//sequence-specific DNA binding	GO:0001707//mesoderm formation;GO:0048484//enteric nervous system development;GO:0006355//regulation of transcription, DNA-templated;GO:0050774//negative regulation of dendrite morphogenesis	K15606//T-cell leukemia homeobox protein 2	XP_004006152.1//PREDICTED: T-cell leukemia homeobox protein 2 [Ovis aries]
101113716	1260	3	16	2.42436	0.00176206	0.000889925	Up	FGF8	GO:0005622//intracellular;GO:0005576//extracellular region	GO:0008083//growth factor activity;GO:0005104//fibroblast growth factor receptor binding	GO:0060129//thyroid-stimulating hormone-secreting cell differentiation;GO:0021543//pallium development;GO:0003148//outflow tract septum morphogenesis;GO:0060425//lung morphogenesis;GO:0008078//mesodermal cell migration;GO:0048853//forebrain morphogenesis;GO:0030916//otic vesicle formation;GO:0030878//thyroid gland development;GO:0008406//gonad development;GO:0001658//branching involved in ureteri…	K04358//fibroblast growth factor	XP_011958211.1//PREDICTED: fibroblast growth factor 8 [Ovis aries]
105612385	436	3	16	2.42436	0.00176206	0.000889925	Up	LOC105612385	NA	NA	NA	NA	NA
106991600	2278	27	5	-2.42364	5.14067e-05	3.09299e-05	Down	LOC106991600	NA	NA	NA	NA	NA
101112547	5923	770	143	-2.41952	1.71235e-103	8.71706e-103	Down	CFAP65	NA	NA	NA	K21125//mucin-5AC	XP_007188084.1//PREDICTED: coiled-coil domain-containing protein 108 [Balaenoptera acutorostrata scammoni];XP_011969071.1//PREDICTED: coiled-coil domain-containing protein 108 isoform X2 [Ovis aries musimon]
101105379	781	4.5	23.91	2.41894	0.000134304	7.7364e-05	Up	LOC101105379	NA	GO:0003723//RNA binding;GO:0009982//pseudouridine synthase activity	GO:0031119//tRNA pseudouridine synthesis;GO:0000455//enzyme-directed rRNA pseudouridine synthesis;GO:0001522//pseudouridine synthesis	NA	XP_004021140.1//PREDICTED: RNA pseudouridylate synthase domain-containing protein 1-like, partial [Ovis aries]
101113759	988	73	387	2.41569	3.53641e-53	1.00258e-52	Up	CYTL1	NA	NA	NA	NA	XP_004010166.1//PREDICTED: cytokine-like protein 1 [Ovis aries]
BGI_novel_G003152	10016	21485.5	113642	2.41238	0	0	Up	NA	GO:0045277//respiratory chain complex IV;GO:0005743//mitochondrial inner membrane;GO:0016021//integral component of membrane;GO:0005750//mitochondrial respiratory chain complex III;GO:0005751//mitochondrial respiratory chain complex IV	GO:0020037//heme binding;GO:0005506//iron ion binding;GO:0004129//cytochrome-c oxidase activity	GO:0006119//oxidative phosphorylation;GO:0009060//aerobic respiration	K02256//cytochrome c oxidase subunit 1 [EC:1.9.3.1]	AFN06203.1//cytochrome c oxidase subunit I (mitochondrion) [Ovis ammon hodgsoni]
BGI_novel_G001352	942	32	6	-2.40571	1.13791e-05	7.26144e-06	Down	NA	NA	NA	NA	K14611//solute carrier family 23 (nucleobase transporter), member 1/2;K04358//fibroblast growth factor;K14211//elastin;K10838//xeroderma pigmentosum group C-complementing protein;K00308//N1-acetylpolyamine oxidase [EC:1.5.3.13]	ELR47484.1//Sodium channel protein type 7 subunit alpha, partial [Bos mutus]
101113491	2425	16	3	-2.40571	0.0019118	0.000960266	Down	FOXM1	GO:0005634//nucleus	GO:0043565//sequence-specific DNA binding;GO:0003700//DNA binding transcription factor activity	NA	K09406//forkhead box protein M	XP_014950482.1//PREDICTED: forkhead box protein M1 isoform X2 [Ovis aries];XP_014950480.1//PREDICTED: forkhead box protein M1 isoform X1 [Ovis aries]
105613905	2398	16	3	-2.40571	0.0019118	0.000960266	Down	LOC105613905	NA	NA	NA	NA	NA
101118502	857	16	3	-2.40571	0.0019118	0.000960266	Down	FGF17	NA	NA	NA	K04358//fibroblast growth factor	XP_014948260.1//PREDICTED: fibroblast growth factor 17 isoform X1 [Ovis aries]
443207	3095	16	3	-2.40571	0.0019118	0.000960266	Down	HNF1A	GO:0005634//nucleus	GO:0003677//DNA binding	GO:0045893//positive regulation of transcription, DNA-templated	K08036//transcription factor 1, hepatocyte nuclear factor 1-alpha	XP_004017474.1//PREDICTED: LOW QUALITY PROTEIN: hepatocyte nuclear factor 1-alpha isoform X1 [Ovis aries]
BGI_novel_G002636	1632	82.45	15.5	-2.40193	1.9382e-12	1.88916e-12	Down	NA	NA	NA	NA	K02920//large subunit ribosomal protein L36e	EPY85062.1//ribosomal protein L36-like protein [Camelus ferus]
BGI_novel_G000012	3257	1.23358e+06	231984	-2.40143	0	0	Down	NA	GO:0045277//respiratory chain complex IV;GO:0005743//mitochondrial inner membrane;GO:0016021//integral component of membrane;GO:0005750//mitochondrial respiratory chain complex III;GO:0005751//mitochondrial respiratory chain complex IV	GO:0020037//heme binding;GO:0005506//iron ion binding;GO:0004129//cytochrome-c oxidase activity	GO:0006119//oxidative phosphorylation;GO:0009060//aerobic respiration	K02256//cytochrome c oxidase subunit 1 [EC:1.9.3.1]	AFN06203.1//cytochrome c oxidase subunit I (mitochondrion) [Ovis ammon hodgsoni]
101115923	2179	117	613	2.3987	1.71975e-82	7.14051e-82	Up	CHODL	GO:0016021//integral component of membrane;GO:0048471//perinuclear region of cytoplasm	NA	GO:0010975//regulation of neuron projection development	K10078//chondrolectin	XP_004002865.1//PREDICTED: chondrolectin [Ovis aries]
101111026	985	816.98	154.22	-2.39599	1.81314e-108	9.72298e-108	Down	LOC101111026	GO:0070062//extracellular exosome;GO:0010008//endosome membrane;GO:0005654//nucleoplasm;GO:0005829//cytosol;GO:0005886//plasma membrane	GO:0005524//ATP binding;GO:0061631//ubiquitin conjugating enzyme activity;GO:0004842//ubiquitin-protein transferase activity	GO:0070936//protein K48-linked ubiquitination;GO:0035666//TRIF-dependent toll-like receptor signaling pathway;GO:1903955//positive regulation of protein targeting to mitochondrion;GO:0016567//protein ubiquitination;GO:0000122//negative regulation of transcription from RNA polymerase II promoter;GO:0006511//ubiquitin-dependent protein catabolic process;GO:0061418//regulation of transcription from …	K06689//ubiquitin-conjugating enzyme E2 D [EC:2.3.2.23]	XP_021251741.1//ubiquitin-conjugating enzyme E2 D3 isoform X1 [Numida meleagris]
101103917	690	418	79	-2.39426	2.2956e-56	6.84219e-56	Down	BSPH1	NA	NA	NA	K01403//matrix metalloproteinase-9 (gelatinase B) [EC:3.4.24.35]	ELR56655.1//Bovine seminal plasma protein-like protein 1 [Bos mutus];XP_014955841.1//PREDICTED: binder of sperm protein homolog 1 [Ovis aries]
105605978	2815	394	75	-2.38391	5.67575e-53	1.60549e-52	Down	LOC105605978	NA	NA	NA	K01883//cysteinyl-tRNA synthetase [EC:6.1.1.16];K05161//tumor necrosis factor receptor superfamily member 26;K05158//tumor necrosis factor receptor superfamily member 22;K04722//tumor necrosis factor receptor superfamily member 10	XP_014960759.1//PREDICTED: tumor necrosis factor receptor superfamily member 26-like [Ovis aries]
BGI_novel_G000149	4927	212.87	40.54	-2.38323	2.10491e-29	3.63818e-29	Down	NA	NA	NA	NA	K19912//synaptotagmin-12;K16349//natural cytotoxicity triggering receptor 3 ligand 1	XP_014951967.1//PREDICTED: synaptotagmin-12 isoform X2 [Ovis aries musimon]
101116637	2190	21	4	-2.38299	0.000406332	0.0002215	Down	CXHXorf57	NA	GO:0003723//RNA binding	NA	K00710//polypeptide N-acetylgalactosaminyltransferase [EC:2.4.1.41]	XP_004022785.1//PREDICTED: LOW QUALITY PROTEIN: uncharacterized protein CXorf57 homolog isoform X1 [Ovis aries];XP_017899590.1//PREDICTED: LOW QUALITY PROTEIN: uncharacterized protein CXorf57 homolog [Capra hircus]
101111896	2175	6	31	2.37856	1.6676e-05	1.04986e-05	Up	C12H1orf186	GO:0016021//integral component of membrane;GO:0005886//plasma membrane	NA	NA	NA	XP_004014007.1//PREDICTED: uncharacterized protein C1orf186 homolog [Ovis aries]
BGI_novel_G002902	3468	111.3	575.02	2.37848	9.46542e-77	3.63661e-76	Up	NA	NA	NA	NA	K08111//glypican 5	CAA10770.1//reverse transcriptase-like [Bos taurus]
106991908	881	1240	237	-2.37806	3.51045e-162	2.84785e-161	Down	LOC106991908	NA	NA	NA	K07521//netrin receptor unc-5	XP_011989696.1//PREDICTED: uncharacterized protein LOC105604660 isoform X2 [Ovis aries musimon]
101114581	5205	1018.98	195.08	-2.37566	1.77276e-133	1.17094e-132	Down	VWA3A	NA	NA	NA	K08474//taste receptor type 2;K17086//transmembrane 9 superfamily member 2/4	XP_004021240.1//PREDICTED: von Willebrand factor A domain-containing protein 3A [Ovis aries]
101105372	2394	73	14	-2.37315	4.81448e-11	4.38849e-11	Down	PKP3	GO:0005654//nucleoplasm;GO:0005913//cell-cell adherens junction;GO:0005886//plasma membrane;GO:1990124//messenger ribonucleoprotein complex;GO:0030057//desmosome	GO:0098641//cadherin binding involved in cell-cell adhesion;GO:0045294//alpha-catenin binding;GO:0019899//enzyme binding	GO:1902373//negative regulation of mRNA catabolic process;GO:0072659//protein localization to plasma membrane;GO:0002159//desmosome assembly	K12642//plakophilin 2;K18468//vacuolar protein sorting-associated protein 35	XP_014958513.1//PREDICTED: LOW QUALITY PROTEIN: plakophilin-3 isoform X1 [Ovis aries]
101113084	3347	391	75	-2.37288	2.62901e-52	7.3642e-52	Down	DNAI2	GO:0036126//sperm flagellum;GO:0036157//outer dynein arm;GO:0009897//external side of plasma membrane	GO:0003777//microtubule motor activity;GO:0045503//dynein light chain binding;GO:0045504//dynein heavy chain binding	GO:0003341//cilium movement;GO:0007368//determination of left/right symmetry;GO:0036158//outer dynein arm assembly	K11143//dynein intermediate chain 2, axonemal	XP_004013189.1//PREDICTED: dynein intermediate chain 2, axonemal [Ovis aries]
106990360	1080	7	36	2.37189	3.62368e-06	2.42336e-06	Up	LOC106990360	GO:0016021//integral component of membrane	GO:0004930//G-protein coupled receptor activity	GO:0001580//detection of chemical stimulus involved in sensory perception of bitter taste	K08474//taste receptor type 2;K17086//transmembrane 9 superfamily member 2/4	AAF22843.1//7h3 protein, partial [Homo sapiens]
100505405	6483	1120	215	-2.37177	3.11974e-146	2.26387e-145	Down	PEG3	NA	NA	NA	K09230//SCAN domain-containing zinc finger protein	XP_014955566.1//PREDICTED: paternally-expressed gene 3 protein isoform X2 [Ovis aries];XP_014955565.1//PREDICTED: paternally-expressed gene 3 protein isoform X1 [Ovis aries];XP_014964717.1//PREDICTED: paternally-expressed gene 3 protein-like isoform X2 [Ovis aries musimon]
BGI_novel_G002818	18458	136.71	701.82	2.36931	7.67309e-93	3.52092e-92	Up	NA	NA	NA	NA	K09187//histone-lysine N-methyltransferase MLL2 [EC:2.1.1.43]	XP_012770936.1//hypothetical protein, conserved [Babesia bigemina]
105608658	5861	26	5	-2.36919	8.81814e-05	5.18049e-05	Down	LOC105608658	NA	NA	NA	NA	ELR50123.1//Protein FAM69C, partial [Bos mutus]
101113124	9747	421.72	81.67	-2.35908	6.68733e-56	1.97645e-55	Down	TMEM212	GO:0016021//integral component of membrane	NA	NA	K22196//transmembrane protein 212	XP_014948039.1//PREDICTED: transmembrane protein 212 isoform X2 [Ovis aries];XP_014948040.1//PREDICTED: transmembrane protein 212 isoform X3 [Ovis aries];XP_014948038.1//PREDICTED: transmembrane protein 212 isoform X1 [Ovis aries]
101112678	798	3.78	19.26	2.35847	0.00073388	0.000388897	Up	LOC101112678	GO:0005576//extracellular region	GO:0004252//serine-type endopeptidase activity	NA	K01329//chymase [EC:3.4.21.39]	XP_014957285.1//PREDICTED: mast cell protease 2 [Ovis aries]
105608775	5886	20.57	3.99	-2.35676	0.000507456	0.000273677	Down	LOC105608775	NA	NA	NA	K09228//KRAB domain-containing zinc finger protein;K08474//taste receptor type 2	CAA10770.1//reverse transcriptase-like [Bos taurus]
106990186	2874	67	13	-2.35633	3.51655e-10	3.06415e-10	Down	LOC106990186	NA	NA	NA	NA	NA
BGI_novel_G002599	4572	61.78	12	-2.35478	1.71848e-09	1.44142e-09	Down	NA	GO:0005768//endosome;GO:0005923//bicellular tight junction;GO:0005802//trans-Golgi network;GO:0005886//plasma membrane	NA	GO:0007030//Golgi organization	K06105//tight junction protein 4	XP_011969347.1//PREDICTED: tight junction-associated protein 1 isoform X2 [Ovis aries musimon]
101106765	1473	1161	5892	2.35271	0	0	Up	DDC	GO:0070062//extracellular exosome;GO:0030424//axon;GO:0008021//synaptic vesicle;GO:0005829//cytosol;GO:0043025//neuronal cell body	GO:0019904//protein domain specific binding;GO:0016597//amino acid binding;GO:0036468//L-dopa decarboxylase activity;GO:0004058//aromatic-L-amino-acid decarboxylase activity;GO:0030170//pyridoxal phosphate binding;GO:0019899//enzyme binding	GO:0010259//multicellular organism aging;GO:0007623//circadian rhythm;GO:0042423//catecholamine biosynthetic process;GO:0035690//cellular response to drug;GO:0046219//indolalkylamine biosynthetic process;GO:0006520//cellular amino acid metabolic process;GO:0046684//response to pyrethroid;GO:0052314//phytoalexin metabolic process;GO:0042416//dopamine biosynthetic process;GO:0015842//aminergic neur…	K01593//aromatic-L-amino-acid decarboxylase [EC:4.1.1.28]	XP_012025784.1//PREDICTED: aromatic-L-amino-acid decarboxylase isoform X5 [Ovis aries musimon];XP_012031664.1//PREDICTED: aromatic-L-amino-acid decarboxylase isoform X4 [Ovis aries];XP_004007741.1//PREDICTED: aromatic-L-amino-acid decarboxylase isoform X1 [Ovis aries];XP_012031662.1//PREDICTED: aromatic-L-amino-acid decarboxylase isoform X2 [Ovis aries]
101113914	2465	41	8	-2.34823	9.68072e-07	6.76129e-07	Down	VSIG1	GO:0016021//integral component of membrane;GO:0005886//plasma membrane	NA	GO:0003382//epithelial cell morphogenesis;GO:0030277//maintenance of gastrointestinal epithelium	K06791//immunoglobulin superfamily, member 11	XP_004022482.1//PREDICTED: V-set and immunoglobulin domain-containing protein 1 [Ovis aries]
101106541	966	2164	422.51	-2.34732	3.27428e-277	4.66641e-276	Down	LOC101106541	NA	NA	NA	K03985//plasminogen activator, urokinase receptor	XP_014961702.1//PREDICTED: LOW QUALITY PROTEIN: uncharacterized protein LOC101106541 isoform X3 [Ovis aries musimon]
BGI_novel_G002664	9132	64.84	12.66	-2.34728	7.3625e-10	6.3008e-10	Down	NA	NA	NA	NA	K08474//taste receptor type 2	XP_012770481.1//hypothetical protein, conserved [Babesia bigemina]
BGI_novel_G003265	1879	27.96	141.3	2.34665	7.60811e-20	9.97975e-20	Up	NA	NA	NA	NA	K10784//T cell receptor alpha chain V region	AAK09306.1//T-cell receptor alpha chain, partial [Capra hircus]
101102412	1920	449	88	-2.34182	6.69547e-59	2.07683e-58	Down	DNAAF1	NA	NA	NA	K19750//dynein assembly factor 1, axonemal	XP_004014988.1//PREDICTED: dynein assembly factor 1, axonemal [Ovis aries]
BGI_novel_G003361	2228	26.22	5.15	-2.3387	9.32658e-05	5.467e-05	Down	NA	NA	NA	NA	K10648//tripartite motif-containing protein 5 [EC:2.3.2.27]	AFO38365.1//TRIM5 alpha [Ovis aries]
101102052	991	12	60	2.33125	3.24295e-09	2.67683e-09	Up	MFAP5	NA	NA	NA	K13526//cation-transporting P-type ATPase 13A2 [EC:3.6.3.-]	XP_020756683.1//microfibrillar-associated protein 5 isoform X1 [Odocoileus virginianus texanus];XP_020756684.1//microfibrillar-associated protein 5 isoform X2 [Odocoileus virginianus texanus]
BGI_novel_G000374	11293	35.39	7	-2.32859	5.95644e-06	3.90094e-06	Down	NA	NA	NA	NA	K14827//pre-rRNA-processing protein IPI1	XP_005969985.1//PREDICTED: LOW QUALITY PROTEIN: testis-expressed sequence 10 protein [Pantholops hodgsonii]
101104796	4525	351.41	1753.8	2.32858	2.19859e-224	2.54801e-223	Up	SLC18A2	NA	NA	NA	K08155//MFS transporter, DHA1 family, solute carrier family 18 (vesicular amine transporter), member 1/2	XP_004020268.1//PREDICTED: synaptic vesicular amine transporter isoform X1 [Ovis aries];XP_015003767.1//PREDICTED: synaptic vesicular amine transporter [Macaca mulatta]
BGI_novel_G002729	2093	13.08	65.25	2.32794	6.95588e-10	5.96306e-10	Up	NA	NA	NA	NA	K08111//glypican 5;K10838//xeroderma pigmentosum group C-complementing protein;K00308//N1-acetylpolyamine oxidase [EC:1.5.3.13]	XP_012770936.1//hypothetical protein, conserved [Babesia bigemina]
101120277	1545	2253	446	-2.32741	1.23326e-285	1.84924e-284	Down	CCDC33	NA	NA	NA	K03006//DNA-directed RNA polymerase II subunit RPB1 [EC:2.7.7.6];K03129//transcription initiation factor TFIID subunit 4;K06236//collagen, type I, alpha;K14000//ribosome-binding protein 1	XP_014957476.1//PREDICTED: coiled-coil domain-containing protein 33 isoform X1 [Ovis aries];XP_011954095.2//PREDICTED: coiled-coil domain-containing protein 33 isoform X2 [Ovis aries]
101119589	2160	115	572	2.3237	2.50083e-74	9.38035e-74	Up	KLHL40	NA	NA	NA	K10473//kelch repeat and BTB domain-containing protein 5/10	XP_014957615.1//PREDICTED: LOW QUALITY PROTEIN: kelch-like protein 40 isoform X1, partial [Ovis aries]
BGI_novel_G003144	2230	20.1	4	-2.3198	0.000662416	0.000352948	Down	NA	NA	NA	NA	K09228//KRAB domain-containing zinc finger protein;K05691//catenin alpha	XP_012770936.1//hypothetical protein, conserved [Babesia bigemina]
105602452	9423	35.34	7.06	-2.31424	6.54296e-06	4.27356e-06	Down	LOC105602452	NA	NA	NA	K06797//cadherin 4, type 1, R-cadherin;K14740//metallothionein 3	XP_014955275.1//PREDICTED: cadherin-4 isoform X1 [Ovis aries]
101105881	2543	2733	546	-2.31419	0	0	Down	IGFBPL1	GO:0005576//extracellular region	GO:0005520//insulin-like growth factor binding	GO:0001558//regulation of cell growth	K08786//HtrA serine peptidase 4 [EC:3.4.21.-]	XP_004004288.1//PREDICTED: LOW QUALITY PROTEIN: insulin-like growth factor-binding protein-like 1 [Ovis aries]
BGI_novel_G001552	1900	160.04	32	-2.31297	8.79541e-22	1.22805e-21	Down	NA	NA	NA	NA	K08111//glypican 5	XP_012770936.1//hypothetical protein, conserved [Babesia bigemina]
BGI_novel_G000954	4572	40.01	8	-2.31297	1.62613e-06	1.11748e-06	Down	NA	GO:0005622//intracellular	GO:0003676//nucleic acid binding	GO:0006355//regulation of transcription, DNA-templated	K09228//KRAB domain-containing zinc finger protein;K05691//catenin alpha	CAA10770.1//reverse transcriptase-like [Bos taurus]
BGI_novel_G000414	3486	35	7	-2.31261	7.31184e-06	4.75514e-06	Down	NA	NA	NA	NA	K15196//transcription factor IIIB 90 kDa subunit;K14211//elastin	ELR60425.1//hypothetical protein M91_18992, partial [Bos mutus]
105608537	511	25	5	-2.31261	0.00015064	8.62636e-05	Down	LOC105608537	NA	NA	NA	NA	NA
101112758	2137	20	4	-2.31261	0.000699207	0.000371706	Down	ZIM3	NA	NA	NA	K09228//KRAB domain-containing zinc finger protein	XP_019488126.1//PREDICTED: LOW QUALITY PROTEIN: zinc finger protein 569-like [Hipposideros armiger]
BGI_novel_G001586	490	202.51	998.58	2.31121	1.63919e-127	1.04245e-126	Up	NA	NA	NA	NA	K01507//inorganic pyrophosphatase [EC:3.6.1.1]	XP_012013889.1//PREDICTED: inorganic pyrophosphatase 2, mitochondrial isoform X2 [Ovis aries musimon]
101103023	1592	112.53	22.57	-2.30851	9.56161e-16	1.08139e-15	Down	LOC101103023	NA	NA	NA	K05175//gamma-aminobutyric acid receptor subunit alpha;K04457//protein phosphatase 1A [EC:3.1.3.16];K01679//fumarate hydratase, class II [EC:4.2.1.2]	XP_014953449.1//PREDICTED: LOW QUALITY PROTEIN: protein NYNRIN-like [Ovis aries];XP_014958431.1//PREDICTED: protein phosphatase 1A-like [Ovis aries]
101107619	1022	257.53	1266.05	2.30684	9.1219e-161	7.3624e-160	Up	LOC101107619	NA	NA	NA	NA	XP_004014539.1//PREDICTED: short palate, lung and nasal epithelium carcinoma-associated protein 2B-like isoform X1 [Ovis aries]
BGI_novel_G000877	861	34.36	6.92	-2.30256	9.35257e-06	6.02778e-06	Down	NA	NA	NA	NA	K09228//KRAB domain-containing zinc finger protein	XP_014956680.1//PREDICTED: LOW QUALITY PROTEIN: uncharacterized protein LOC106991649 [Ovis aries]
101113168	551	119	24	-2.30053	1.68098e-16	1.95818e-16	Down	LOC101113168	NA	NA	NA	NA	XP_012045541.1//PREDICTED: secretoglobin family 2B member 2-like [Ovis aries]
BGI_novel_G000762	864	9	44	2.29883	5.00221e-07	3.57134e-07	Up	NA	NA	NA	NA	K10838//xeroderma pigmentosum group C-complementing protein	XP_004022993.2//PREDICTED: transcription elongation factor A N-terminal and central domain-containing protein, partial [Ovis aries]
101116705	3068	104	21	-2.2988	1.33537e-14	1.43755e-14	Down	IL33	GO:0005654//nucleoplasm;GO:0005829//cytosol	GO:0005125//cytokine activity	GO:0002686//negative regulation of leukocyte migration;GO:0032755//positive regulation of interleukin-6 production;GO:0097191//extrinsic apoptotic signaling pathway;GO:0090197//positive regulation of chemokine secretion;GO:0050729//positive regulation of inflammatory response;GO:0032436//positive regulation of proteasomal ubiquitin-dependent protein catabolic process;GO:0032754//positive regulati…	K12967//interleukin 33	XP_004004418.1//PREDICTED: interleukin-33 isoform X1 [Ovis aries];XP_011980422.1//PREDICTED: interleukin-33 isoform X2 [Ovis aries]
105612974	9488	4.43	21.65	2.29831	0.000423136	0.000230164	Up	LOC105612974	NA	NA	NA	K10838//xeroderma pigmentosum group C-complementing protein;K00308//N1-acetylpolyamine oxidase [EC:1.5.3.13]	XP_014958889.1//PREDICTED: uncharacterized protein LOC106991855 [Ovis aries]
BGI_novel_G002324	436	23.84	4.82	-2.29696	0.000227827	0.000127646	Down	NA	NA	NA	NA	NA	XP_011967817.1//PREDICTED: protein FAM222A [Ovis aries musimon]
101118815	3739	153	747	2.2969	3.50908e-95	1.64845e-94	Up	GPR83	NA	NA	NA	K04210//G protein-coupled receptor 83	XP_014956354.1//PREDICTED: probable G-protein coupled receptor 83 [Ovis aries]
101107197	5882	768	156	-2.29024	7.48217e-97	3.57864e-96	Down	PROM1	GO:0070062//extracellular exosome;GO:0005783//endoplasmic reticulum;GO:0009986//cell surface;GO:0016021//integral component of membrane;GO:0005793//endoplasmic reticulum-Golgi intermediate compartment;GO:0042622//photoreceptor outer segment membrane	GO:0045296//cadherin binding;GO:0042805//actinin binding	GO:0072139//glomerular parietal epithelial cell differentiation;GO:2000768//positive regulation of nephron tubule epithelial cell differentiation;GO:0072112//glomerular visceral epithelial cell differentiation;GO:0045494//photoreceptor cell maintenance;GO:0060219//camera-type eye photoreceptor cell differentiation	K06532//prominin 1	XP_005985651.1//PREDICTED: LOW QUALITY PROTEIN: prominin 1, partial [Pantholops hodgsonii];XP_010804700.1//PREDICTED: prominin-1 isoform X2 [Bos taurus];XP_005208394.1//PREDICTED: prominin-1 isoform X4 [Bos taurus];NP_001232881.1//prominin-1 precursor [Bos taurus]
101123519	3770	250	51.01	-2.28375	1.25846e-32	2.39279e-32	Down	ZBBX	GO:0005622//intracellular	GO:0008270//zinc ion binding	NA	K03006//DNA-directed RNA polymerase II subunit RPB1 [EC:2.7.7.6];K14211//elastin;K16349//natural cytotoxicity triggering receptor 3 ligand 1;K10838//xeroderma pigmentosum group C-complementing protein	XP_011955434.1//PREDICTED: zinc finger B-box domain-containing protein 1 isoform X5 [Ovis aries];XP_011955429.1//PREDICTED: zinc finger B-box domain-containing protein 1 isoform X4 [Ovis aries];XP_011955400.1//PREDICTED: zinc finger B-box domain-containing protein 1 isoform X3 [Ovis aries];XP_004003240.1//PREDICTED: zinc finger B-box domain-containing protein 1 isoform X2 [Ovis aries];XP_01195538…
105613784	1459	44	9	-2.28018	6.18145e-07	4.3777e-07	Down	LOC105613784	NA	NA	NA	NA	ELR61814.1//hypothetical protein M91_08065 [Bos mutus]
101116109	990	400	82	-2.27698	5.51677e-51	1.51055e-50	Down	ROPN1	GO:0097598//sperm cytoplasmic droplet;GO:0097228//sperm principal piece;GO:0005737//cytoplasm	NA	GO:0001932//regulation of protein phosphorylation;GO:0030317//flagellated sperm motility;GO:0048240//sperm capacitation;GO:0061512//protein localization to cilium;GO:0044782//cilium organization	K16541//coiled-coil domain-containing protein 14	XP_004003034.1//PREDICTED: ropporin-1A [Ovis aries]
101112234	1949	1497	307	-2.27644	1.50036e-185	1.39411e-184	Down	MAPK15	NA	NA	NA	K19603//mitogen-activated protein kinase 15 [EC:2.7.11.24]	XP_017914182.1//PREDICTED: mitogen-activated protein kinase 15 isoform X3 [Capra hircus];XP_007999998.1//PREDICTED: mitogen-activated protein kinase 15 isoform X2 [Chlorocebus sabaeus];XP_017914183.1//PREDICTED: mitogen-activated protein kinase 15 isoform X4 [Capra hircus]
BGI_novel_G003505	3887	35.66	7.32	-2.27507	7.39206e-06	4.80633e-06	Down	NA	NA	NA	NA	K08111//glypican 5;K01495//GTP cyclohydrolase IA [EC:3.5.4.16]	ELR62364.1//hypothetical protein M91_03384, partial [Bos mutus]
BGI_novel_G000246	5324	73	15	-2.27361	1.45192e-10	1.29163e-10	Down	NA	NA	NA	NA	K09228//KRAB domain-containing zinc finger protein;K05691//catenin alpha;K08111//glypican 5	CAA10770.1//reverse transcriptase-like [Bos taurus]
101111790	1584	5	24	2.27236	0.000227592	0.000127548	Up	TRIM54	NA	NA	NA	K10653//tripartite motif-containing protein 54	XP_014949759.1//PREDICTED: tripartite motif-containing protein 54 isoform X1 [Ovis aries]
BGI_novel_G002828	1767	63	13	-2.26752	2.75733e-09	2.28853e-09	Down	NA	NA	NA	NA	K14611//solute carrier family 23 (nucleobase transporter), member 1/2;K10838//xeroderma pigmentosum group C-complementing protein;K00308//N1-acetylpolyamine oxidase [EC:1.5.3.13]	XP_011981301.1//PREDICTED: AP-3 complex subunit mu-2 isoform X2 [Ovis aries musimon]
101119507	1332	58	12	-2.2637	1.20667e-08	9.62865e-09	Down	UPB1	GO:0070062//extracellular exosome	GO:0016810//hydrolase activity, acting on carbon-nitrogen (but not peptide) bonds	GO:0006807//nitrogen compound metabolic process	K01431//beta-ureidopropionase [EC:3.5.1.6]	XP_004017555.1//PREDICTED: beta-ureidopropionase [Ovis aries]
101114318	1640	683	3258.17	2.26343	0	0	Up	HTATIP2	NA	NA	NA	K17290//oxidoreductase [EC:1.1.1.-]	XP_004019496.2//PREDICTED: LOW QUALITY PROTEIN: oxidoreductase HTATIP2 [Ovis aries];XP_011999211.1//PREDICTED: oxidoreductase HTATIP2 [Ovis aries musimon]
101106673	1280	139.72	666.42	2.26322	1.20341e-83	5.06307e-83	Up	INO80B	NA	NA	NA	K11666//INO80 complex subunit B	XP_012029067.1//PREDICTED: INO80 complex subunit B [Ovis aries]
BGI_novel_G001536	2397	4	19.02	2.25877	0.00107682	0.000558694	Up	NA	NA	NA	NA	K08111//glypican 5;K14740//metallothionein 3;K00308//N1-acetylpolyamine oxidase [EC:1.5.3.13]	XP_014953443.1//PREDICTED: glypican-5 isoform X5 [Ovis aries]
101104853	773	4	19	2.25725	0.00108851	0.000564113	Up	SLN	NA	NA	NA	NA	XP_011950779.1//PREDICTED: sarcolipin isoform X1 [Ovis aries]
105608451	3772	4	19	2.25725	0.00108851	0.000564113	Up	BHMG1	NA	NA	NA	K10955//mucin-2	XP_014955733.1//PREDICTED: LOW QUALITY PROTEIN: basic helix-loop-helix and HMG box domain-containing protein 1 isoform X1 [Ovis aries]
105610402	650	7.68	36.34	2.2517	6.45655e-06	4.21799e-06	Up	LOC105610402	NA	NA	NA	K02880//large subunit ribosomal protein L17e	XP_005983921.1//PREDICTED: 60S ribosomal protein L17-like [Pantholops hodgsonii]
105607729	5272	7	33	2.24636	1.76798e-05	1.11162e-05	Up	LOC105607729	NA	NA	NA	K08474//taste receptor type 2;K14740//metallothionein 3;K16349//natural cytotoxicity triggering receptor 3 ligand 1;K10838//xeroderma pigmentosum group C-complementing protein	ELR59748.1//hypothetical protein M91_15431, partial [Bos mutus];XP_010825158.1//PREDICTED: myomegalin isoform X18 [Bos taurus]
BGI_novel_G002662	9131	18.54	87.26	2.244	3.05104e-12	2.95293e-12	Up	NA	NA	NA	NA	K08474//taste receptor type 2	XP_012770481.1//hypothetical protein, conserved [Babesia bigemina]
101105003	2457	348	73	-2.2438	7.89808e-44	1.91801e-43	Down	RSPH4A	GO:0005930//axoneme	NA	GO:0003341//cilium movement;GO:0035082//axoneme assembly	K19756//radial spoke head protein 4A	XP_005684684.2//PREDICTED: radial spoke head protein 4 homolog A isoform X1 [Capra hircus];XP_004011228.2//PREDICTED: radial spoke head protein 4 homolog A isoform X2 [Ovis aries]
BGI_novel_G000520	1011	8.77	41.22	2.24202	1.65482e-06	1.13633e-06	Up	NA	NA	NA	NA	K04358//fibroblast growth factor;K14740//metallothionein 3;K10838//xeroderma pigmentosum group C-complementing protein;K06727//Fc receptor-like protein;K00308//N1-acetylpolyamine oxidase [EC:1.5.3.13]	XP_019812017.1//PREDICTED: protein eva-1 homolog C isoform X2 [Bos indicus]
BGI_novel_G002901	3425	114.77	539.43	2.24201	2.61965e-67	9.07308e-67	Up	NA	NA	NA	NA	K08111//glypican 5	CAA10770.1//reverse transcriptase-like [Bos taurus]
101121462	4597	4028	846	-2.24201	0	0	Down	SLC6A1	NA	NA	NA	K05034//solute carrier family 6 (neurotransmitter transporter, GABA) member 1	XP_014957952.1//PREDICTED: LOW QUALITY PROTEIN: sodium- and chloride-dependent GABA transporter 1 isoform X1 [Ovis aries];XP_021493282.1//sodium- and chloride-dependent GABA transporter 1 isoform X1 [Meriones unguiculatus]
101112528	7946	10	47	2.24198	3.11343e-07	2.25878e-07	Up	LOXHD1	NA	NA	NA	K19538//retinitis pigmentosa 1	XP_004020574.1//PREDICTED: LOW QUALITY PROTEIN: lipoxygenase homology domain-containing protein 1 isoform X1 [Ovis aries]
105616123	3987	20.01	4.21	-2.23951	0.000882863	0.00046296	Down	LOC105616123	NA	NA	NA	K07756//inositol-hexakisphosphate 5-kinase [EC:2.7.4.21];K04726//BH3 interacting domain death agonist;K10279//F-box and leucine-rich repeat protein 13	XP_011957346.1//PREDICTED: LOW QUALITY PROTEIN: uncharacterized protein LOC105604082 [Ovis aries];XP_012037088.2//PREDICTED: LOW QUALITY PROTEIN: uncharacterized protein LOC105615734 [Ovis aries]
101108840	3949	19	4	-2.2386	0.00119694	0.000617577	Down	FAM83A	NA	GO:0036312//phosphatidylinositol 3-kinase regulatory subunit binding;GO:0019901//protein kinase binding	GO:0008283//cell proliferation;GO:0007173//epidermal growth factor receptor signaling pathway	K16805//protein FAM83D	XP_004011710.1//PREDICTED: protein FAM83A [Ovis aries]
101122414	4110	19	4	-2.2386	0.00119694	0.000617577	Down	AWAT1	NA	NA	NA	K11171//diacylglycerol O-acyltransferase 2-like protein 3 [EC:2.3.1.75]	XP_011962249.1//PREDICTED: acyl-CoA wax alcohol acyltransferase 1 isoform X1 [Ovis aries];XP_004022203.1//PREDICTED: acyl-CoA wax alcohol acyltransferase 1 isoform X2 [Ovis aries]
101111972	6646	163.53	34.59	-2.23181	2.38969e-21	3.28512e-21	Down	DUOX1	GO:0016021//integral component of membrane;GO:0005886//plasma membrane	GO:0016174//NAD(P)H oxidase activity;GO:0020037//heme binding;GO:0004601//peroxidase activity;GO:0005509//calcium ion binding	GO:0006979//response to oxidative stress;GO:0042335//cuticle development;GO:0051591//response to cAMP;GO:0019221//cytokine-mediated signaling pathway;GO:0050665//hydrogen peroxide biosynthetic process	K13411//dual oxidase [EC:1.6.3.1 1.11.1.-]	XP_014952557.1//PREDICTED: LOW QUALITY PROTEIN: dual oxidase 1 isoform X1 [Ovis aries]
101119804	639	667.82	3115.47	2.23124	0	0	Up	LOC101119804	NA	NA	NA	K16342//cytosolic phospholipase A2 [EC:3.1.1.4];K13912//deleted in malignant brain tumors 1 protein	XP_004023103.3//PREDICTED: SH3 domain-binding glutamic acid-rich-like protein 3, partial [Ovis aries];XP_003949379.2//PREDICTED: LOW QUALITY PROTEIN: SH3 domain-binding glutamic acid-rich-like protein 3 [Pan troglodytes]
BGI_novel_G002106	1179	18.99	4.02	-2.23065	0.00123057	0.000634308	Down	NA	NA	NA	NA	NA	XP_012023785.1//PREDICTED: ATM interactor isoform X2 [Ovis aries musimon]
101106957	4923	735	3416	2.22581	0	0	Up	CRB1	NA	NA	NA	K16681//protein crumbs	XP_012043380.1//PREDICTED: LOW QUALITY PROTEIN: protein crumbs homolog 1 isoform X1 [Ovis aries]
101108695	3170	51	237	2.22564	2.70333e-30	4.79967e-30	Up	MLIP	NA	NA	NA	K03006//DNA-directed RNA polymerase II subunit RPB1 [EC:2.7.7.6];K04574//neurofilament heavy polypeptide;K21125//mucin-5AC	XP_011955846.1//PREDICTED: muscular LMNA-interacting protein isoform X4 [Ovis aries];XP_005696257.2//PREDICTED: muscular LMNA-interacting protein isoform X9 [Capra hircus];XP_013829373.2//PREDICTED: muscular LMNA-interacting protein isoform X14 [Capra hircus];XP_011955845.1//PREDICTED: muscular LMNA-interacting protein isoform X3 [Ovis aries];XP_013829364.2//PREDICTED: muscular LMNA-interacting p…
105611202	5305	39.3	8.36	-2.22363	3.48298e-06	2.33172e-06	Down	LOC105611202	NA	NA	NA	K16493//protocadherin alpha	DAA27370.1//TPA: protocadherin alpha 2 [Bos taurus]
106990124	965	27	125	2.22022	1.0929e-16	1.28186e-16	Up	APELA	NA	NA	NA	NA	XP_012034764.1//PREDICTED: apelin receptor early endogenous ligand isoform X1 [Ovis aries]
BGI_novel_G000553	1728	149.67	32	-2.21632	1.61314e-19	2.09687e-19	Down	NA	NA	NA	NA	K08111//glypican 5	CAA10770.1//reverse transcriptase-like [Bos taurus]
101107359	924	101.45	21.7	-2.21568	1.01689e-13	1.05641e-13	Down	LOC101107359	GO:0005758//mitochondrial intermembrane space;GO:0005739//mitochondrion;GO:0070469//respiratory chain	GO:0009055//electron transfer activity;GO:0046872//metal ion binding;GO:0020037//heme binding	GO:0043280//positive regulation of cysteine-type endopeptidase activity involved in apoptotic process;GO:0006123//mitochondrial electron transport, cytochrome c to oxygen;GO:0055114//oxidation-reduction process;GO:0006122//mitochondrial electron transport, ubiquinol to cytochrome c;GO:0006915//apoptotic process	K08738//cytochrome c	XP_005960005.1//PREDICTED: cytochrome c-like [Pantholops hodgsonii]
101107946	4646	42	9	-2.21307	1.72895e-06	1.18518e-06	Down	ALX1	GO:0005634//nucleus;GO:0005667//transcription factor complex;GO:0016604//nuclear body;GO:0005794//Golgi apparatus	GO:0001228//transcriptional activator activity, RNA polymerase II transcription regulatory region sequence-specific DNA binding;GO:0000977//RNA polymerase II regulatory region sequence-specific DNA binding;GO:0043565//sequence-specific DNA binding;GO:0046982//protein heterodimerization activity;GO:0003700//DNA binding transcription factor activity	GO:0009952//anterior/posterior pattern specification;GO:0001755//neural crest cell migration;GO:0010718//positive regulation of epithelial to mesenchymal transition;GO:0030326//embryonic limb morphogenesis;GO:0000122//negative regulation of transcription from RNA polymerase II promoter;GO:0048704//embryonic skeletal system morphogenesis;GO:0001843//neural tube closure;GO:0060021//palate developme…	K09334//cartilage homeoprotein 1	XP_012015044.1//PREDICTED: ALX homeobox protein 1 isoform X3 [Ovis aries musimon];NP_001179220.1//ALX homeobox protein 1 [Bos taurus]
105607203	1836	28	6	-2.21307	9.418e-05	5.51651e-05	Down	LOC105607203	NA	NA	NA	NA	NA
105608595	1126	5	23	2.21096	0.000387173	0.000211548	Up	LOC105608595	NA	NA	NA	NA	NA
101115469	1559	163	35	-2.21012	4.75863e-21	6.48954e-21	Down	EFNB2	GO:0005925//focal adhesion;GO:0016021//integral component of membrane;GO:0005886//plasma membrane	GO:0046875//ephrin receptor binding	GO:0010839//negative regulation of keratinocyte proliferation;GO:0001945//lymph vessel development;GO:0048013//ephrin receptor signaling pathway;GO:1901216//positive regulation of neuron death;GO:0031295//T cell costimulation;GO:0009887//animal organ morphogenesis;GO:0007155//cell adhesion;GO:0002042//cell migration involved in sprouting angiogenesis;GO:0010977//negative regulation of neuron proj…	K05463//ephrin-B	XP_004012283.1//PREDICTED: ephrin-B2 [Ovis aries]
105602502	2593	16.89	77.38	2.20511	8.11712e-11	7.29384e-11	Up	LOC105602502	GO:0030529//intracellular ribonucleoprotein complex;GO:0019013//viral nucleocapsid	GO:0003723//RNA binding;GO:0003677//DNA binding	GO:0006396//RNA processing;GO:0006357//regulation of transcription from RNA polymerase II promoter	K12886//heterogeneous nuclear ribonucleoprotein K	XP_006183250.1//PREDICTED: heterogeneous nuclear ribonucleoprotein K isoform X4 [Camelus ferus]
BGI_novel_G002694	845	51.02	11	-2.20424	1.45319e-07	1.08156e-07	Down	NA	NA	NA	NA	K06797//cadherin 4, type 1, R-cadherin;K16349//natural cytotoxicity triggering receptor 3 ligand 1;K10838//xeroderma pigmentosum group C-complementing protein	XP_019811633.1//PREDICTED: ATP-binding cassette sub-family B member 7, mitochondrial isoform X2 [Bos indicus]
101110486	971	27.16	5.86	-2.20319	0.000125318	7.23986e-05	Down	LOC101110486	NA	NA	NA	K14480//apolipoprotein L	XP_014960672.1//PREDICTED: LOW QUALITY PROTEIN: apolipoprotein L3-like, partial [Ovis aries]
101104419	1277	217	47	-2.19764	2.63531e-27	4.32458e-27	Down	CCDC113	GO:0043234//protein complex;GO:0034451//centriolar satellite	NA	GO:0060271//cilium assembly	K20282//GRIP and coiled-coil domain-containing protein 2;K09228//KRAB domain-containing zinc finger protein;K16551//A-kinase anchor protein 9;K05691//catenin alpha;K16464//centrosomal protein CEP250;K14837//nucleolar protein 12	XP_012045236.1//PREDICTED: coiled-coil domain-containing protein 113 [Ovis aries];XP_005981388.1//PREDICTED: coiled-coil domain-containing protein 113 isoform X1 [Pantholops hodgsonii]
BGI_novel_G001404	10103	124.04	26.88	-2.19688	2.78918e-16	3.22361e-16	Down	NA	NA	NA	NA	K08111//glypican 5;K00308//N1-acetylpolyamine oxidase [EC:1.5.3.13]	XP_012770936.1//hypothetical protein, conserved [Babesia bigemina]
BGI_novel_G003448	1287	60.4	13.09	-2.19676	1.13392e-08	9.06073e-09	Down	NA	NA	NA	NA	NA	XP_012000001.1//PREDICTED: uncharacterized protein LOC105604851 isoform X2 [Ovis aries musimon]
BGI_novel_G000829	1061	116.34	25.23	-2.19581	2.34283e-15	2.60772e-15	Down	NA	GO:0005615//extracellular space;GO:0005783//endoplasmic reticulum;GO:0005794//Golgi apparatus	GO:0005509//calcium ion binding	NA	K17675//ATP-dependent RNA helicase SUPV3L1/SUV3 [EC:3.6.4.13]	XP_005981177.1//PREDICTED: cysteine-rich with EGF-like domain protein 2, partial [Pantholops hodgsonii]
101120764	3974	166	36	-2.19579	3.00694e-21	4.12111e-21	Down	CHML	GO:0005654//nucleoplasm;GO:0005829//cytosol;GO:0005968//Rab-protein geranylgeranyltransferase complex	GO:0017137//Rab GTPase binding;GO:0005092//GDP-dissociation inhibitor activity	GO:0006886//intracellular protein transport;GO:0007264//small GTPase mediated signal transduction;GO:0018344//protein geranylgeranylation	K17255//Rab GDP dissociation inhibitor	XP_004013714.1//PREDICTED: rab proteins geranylgeranyltransferase component A 2 [Ovis aries]
106991561	1145	45.21	9.81	-2.19499	7.92979e-07	5.5685e-07	Down	LOC106991561	NA	NA	NA	K01106//inositol-1,4,5-trisphosphate 5-phosphatase [EC:3.1.3.56];K13171//serine/arginine repetitive matrix protein 1	XP_014955731.1//PREDICTED: relA-associated inhibitor-like [Ovis aries]
BGI_novel_G000010	3252	84.23	18.29	-2.19396	1.61808e-11	1.50726e-11	Down	NA	GO:0045275//respiratory chain complex III;GO:0005743//mitochondrial inner membrane;GO:0031305//integral component of mitochondrial inner membrane	GO:0046872//metal ion binding;GO:0008121//ubiquinol-cytochrome-c reductase activity	GO:0006122//mitochondrial electron transport, ubiquinol to cytochrome c	K00412//ubiquinol-cytochrome c reductase cytochrome b subunit	AKP54777.1//cytochrome b (mitochondrion) [Ovis aries]
BGI_novel_G000130	667	23	5	-2.19231	0.000433588	0.000235445	Down	NA	NA	NA	NA	K01106//inositol-1,4,5-trisphosphate 5-phosphatase [EC:3.1.3.56];K14211//elastin;K16349//natural cytotoxicity triggering receptor 3 ligand 1	ELR45210.1//hypothetical protein M91_02105, partial [Bos mutus]
101111723	5994	18.72	4.07	-2.19216	0.00150159	0.000766144	Down	LOC101111723	GO:0016459//myosin complex;GO:0005737//cytoplasm	GO:0051015//actin filament binding;GO:0005524//ATP binding;GO:0000146//microfilament motor activity;GO:0016887//ATPase activity	GO:0046034//ATP metabolic process;GO:0030049//muscle filament sliding;GO:0003009//skeletal muscle contraction	K10352//myosin heavy chain	XP_021587077.1//myosin-8 [Ictidomys tridecemlineatus];XP_005959864.1//PREDICTED: LOW QUALITY PROTEIN: myosin-8 [Pantholops hodgsonii]
105603451	4359	87	395	2.19209	1.84886e-48	4.8645e-48	Up	LOC105603451	NA	NA	NA	NA	NA
101114571	2899	110	24	-2.18707	1.54435e-14	1.65744e-14	Down	C21H11orf95	NA	NA	NA	K10955//mucin-2;K06236//collagen, type I, alpha	XP_014958442.1//PREDICTED: uncharacterized protein C11orf95 homolog isoform X1, partial [Ovis aries]
105606568	2157	3.98	18	2.18648	0.00182217	0.000918232	Up	LOC105606568	NA	NA	NA	NA	XP_012032227.1//PREDICTED: uncharacterized protein LOC105606568 isoform X2 [Ovis aries];XP_014950796.1//PREDICTED: uncharacterized protein LOC105606568 isoform X1 [Ovis aries]
BGI_novel_G002948	2499	143.07	31.29	-2.18362	2.05124e-18	2.56974e-18	Down	NA	NA	NA	NA	K06237//collagen, type IV, alpha	XP_005962743.1//PREDICTED: uncharacterized protein LOC102336303 [Pantholops hodgsonii]
BGI_novel_G000239	9113	21.36	4.68	-2.18101	0.000724571	0.000384511	Down	NA	NA	NA	NA	K09228//KRAB domain-containing zinc finger protein;K05691//catenin alpha;K17086//transmembrane 9 superfamily member 2/4	ELR61013.1//hypothetical protein M91_09415, partial [Bos mutus]
105608322	5114	235.71	51.68	-2.18001	3.06538e-29	5.28528e-29	Down	LOC105608322	NA	NA	NA	K16494//protocadherin beta	XP_004420125.1//PREDICTED: protocadherin beta-12 [Ceratotherium simum simum]
101118298	1317	1148.27	251.82	-2.17967	1.73021e-135	1.15978e-134	Down	LRRC4B	NA	NA	NA	K16360//netrin-G3 ligand	XP_011950531.1//PREDICTED: LOW QUALITY PROTEIN: leucine-rich repeat-containing protein 4B, partial [Ovis aries]
101119795	637	6	27	2.17925	0.000138612	7.97121e-05	Up	LOC101119795	GO:0005634//nucleus;GO:0005737//cytoplasm	GO:0005212//structural constituent of eye lens	GO:0070309//lens fiber cell morphogenesis	K22016//mucin-3/17	XP_014964558.1//PREDICTED: gamma-crystallin B [Ovis aries musimon]
BGI_novel_G000747	4149	6	27	2.17925	0.000138612	7.97121e-05	Up	NA	NA	NA	NA	K10838//xeroderma pigmentosum group C-complementing protein;K00308//N1-acetylpolyamine oxidase [EC:1.5.3.13]	ELR59748.1//hypothetical protein M91_15431, partial [Bos mutus]
101102325	2112	4	18	2.17925	0.00186223	0.000936913	Up	HHIPL2	NA	GO:0003824//catalytic activity	NA	K06231//hedgehog interacting protein;K18529//kinase suppressor of Ras 2 [EC:2.7.11.1];K15212//TATA box-binding protein-associated factor RNA polymerase I subunit A	XP_012042468.1//PREDICTED: HHIP-like protein 2 [Ovis aries]
106991588	1109	23.2	5.09	-2.17906	0.000430356	0.00023379	Down	LOC106991588	NA	NA	NA	K14211//elastin;K16349//natural cytotoxicity triggering receptor 3 ligand 1;K00308//N1-acetylpolyamine oxidase [EC:1.5.3.13]	XP_012770936.1//hypothetical protein, conserved [Babesia bigemina]
BGI_novel_G002905	6346	16.25	72.94	2.17559	3.93251e-10	3.41672e-10	Up	NA	NA	NA	NA	K08111//glypican 5	CAA10770.1//reverse transcriptase-like [Bos taurus]
101116294	1222	15.12	67.8	2.17415	1.64252e-09	1.37936e-09	Up	LOC101116294	NA	NA	GO:0007276//gamete generation	NA	XP_011963354.1//PREDICTED: spindlin-2B [Ovis aries]
101108617	1724	59	13	-2.17288	2.0871e-08	1.64201e-08	Down	HGD	GO:0070062//extracellular exosome	GO:0042802//identical protein binding;GO:0004411//homogentisate 1,2-dioxygenase activity	GO:0006570//tyrosine metabolic process;GO:0006559//L-phenylalanine catabolic process	K00451//homogentisate 1,2-dioxygenase [EC:1.13.11.5]	XP_004003004.1//PREDICTED: homogentisate 1,2-dioxygenase [Ovis aries]
BGI_novel_G002466	2976	68	15	-2.17125	1.80877e-09	1.51576e-09	Down	NA	NA	NA	NA	K14740//metallothionein 3;K16349//natural cytotoxicity triggering receptor 3 ligand 1;K00308//N1-acetylpolyamine oxidase [EC:1.5.3.13]	XP_014335359.1//PREDICTED: 60S ribosomal protein L36a isoform X1 [Bos mutus]
101113544	4703	494	109	-2.17086	4.4201e-59	1.37644e-58	Down	WDR78	NA	NA	NA	K22001//insulin-like 5;K10409//dynein intermediate chain 1, axonemal	XP_004023266.2//PREDICTED: LOW QUALITY PROTEIN: WD repeat-containing protein 78 isoform X1 [Ovis aries]
101114032	1919	367	81	-2.17046	2.42428e-44	5.93894e-44	Down	LOC101114032	NA	NA	NA	K02599//Notch 1;K03910//alpha-2-macroglobulin	XP_005973041.1//PREDICTED: WAP four-disulfide core domain protein 18-like [Pantholops hodgsonii]
BGI_novel_G000346	1195	27.06	120.99	2.16998	8.61138e-16	9.75837e-16	Up	NA	NA	NA	NA	K08111//glypican 5	XP_012770936.1//hypothetical protein, conserved [Babesia bigemina]
BGI_novel_G002951	1614	95	21	-2.16822	1.22686e-12	1.20623e-12	Down	NA	NA	NA	NA	K19912//synaptotagmin-12;K04985//polycystin 1	BAA87885.1//unnamed protein product [Mus musculus]
BGI_novel_G001082	4916	321	71	-2.16736	6.17405e-39	1.34624e-38	Down	NA	NA	NA	NA	K14611//solute carrier family 23 (nucleobase transporter), member 1/2;K10838//xeroderma pigmentosum group C-complementing protein	ELR59748.1//hypothetical protein M91_15431, partial [Bos mutus]
101110896	3120	1306	289.02	-2.16659	1.09416e-152	8.27187e-152	Down	NME9	GO:0005623//cell	GO:0004550//nucleoside diphosphate kinase activity	GO:0006228//UTP biosynthetic process;GO:0006241//CTP biosynthetic process;GO:0006183//GTP biosynthetic process;GO:0045454//cell redox homeostasis	K19869//thioredoxin domain-containing protein 6	XP_004003356.1//PREDICTED: thioredoxin domain-containing protein 6 isoform X1 [Ovis aries]
101118974	1901	393	87	-2.16612	3.03432e-47	7.81142e-47	Down	TP73	NA	NA	NA	K10148//tumor protein p73	XP_012042800.1//PREDICTED: LOW QUALITY PROTEIN: tumor protein p73 isoform X1 [Ovis aries]
106991206	3714	11	49	2.1646	3.18848e-07	2.31163e-07	Up	LOC106991206	NA	NA	NA	K06467//CD22 antigen;K22125//myoferlin	KYN05510.1//hypothetical protein ALC62_03547 [Cyphomyrmex costatus]
BGI_novel_G002263	1643	31.76	7.04	-2.16424	4.09849e-05	2.48913e-05	Down	NA	NA	NA	NA	K09228//KRAB domain-containing zinc finger protein;K05691//catenin alpha;K12852//116 kDa U5 small nuclear ribonucleoprotein component	ELR55418.1//hypothetical protein M91_04067, partial [Bos mutus]
105607600	1104	62.56	13.87	-2.16395	8.59188e-09	6.91345e-09	Down	LOC105607600	NA	NA	NA	K08474//taste receptor type 2;K17086//transmembrane 9 superfamily member 2/4	XP_005969186.1//PREDICTED: putative uncharacterized protein C3orf49-like [Pantholops hodgsonii]
101116499	5950	20	89	2.16313	5.71792e-12	5.4622e-12	Up	GDF5	GO:0005615//extracellular space;GO:0005576//extracellular region;GO:0005622//intracellular	GO:0008083//growth factor activity;GO:0005125//cytokine activity;GO:0042802//identical protein binding;GO:0005160//transforming growth factor beta receptor binding;GO:0036122//BMP binding	GO:0040014//regulation of multicellular organism growth;GO:0035137//hindlimb morphogenesis;GO:0007184//SMAD protein import into nucleus;GO:0030513//positive regulation of BMP signaling pathway;GO:0032332//positive regulation of chondrocyte differentiation;GO:2001054//negative regulation of mesenchymal cell apoptotic process;GO:0010862//positive regulation of pathway-restricted SMAD protein phosph…	K04664//growth differentiation factor 5	XP_004014573.1//PREDICTED: growth/differentiation factor 5 [Ovis aries]
101108899	2786	549	122	-2.1606	4.43421e-65	1.48223e-64	Down	EFR3B	NA	NA	NA	K21842//protein EFR3	XP_012021349.2//PREDICTED: protein EFR3 homolog B isoform X5 [Ovis aries];XP_012021331.2//PREDICTED: protein EFR3 homolog B isoform X3 [Ovis aries];XP_012021323.2//PREDICTED: protein EFR3 homolog B isoform X2 [Ovis aries];XP_004005779.3//PREDICTED: protein EFR3 homolog B isoform X1 [Ovis aries];XP_012021358.2//PREDICTED: protein EFR3 homolog B isoform X6 [Ovis aries];XP_012021340.2//PREDICTED: pr…
101118836	4490	27	6	-2.1606	0.000158075	9.03008e-05	Down	VWA2	NA	NA	NA	K06238//collagen, type VI, alpha;K18405//tudor domain-containing protein 1/4/6/7;K08132//collagen, type XII, alpha	XP_014958913.1//PREDICTED: LOW QUALITY PROTEIN: von Willebrand factor A domain-containing protein 2 isoform X1 [Ovis aries]
BGI_novel_G000372	9663	894.76	199.09	-2.15876	9.11536e-105	4.69705e-104	Down	NA	NA	NA	NA	K14827//pre-rRNA-processing protein IPI1	DAA26578.1//TPA: hypothetical protein BOS_9219 [Bos taurus]
101121961	861	521.21	2303.76	2.15338	1.98167e-267	2.69667e-266	Up	TNNI3	GO:0097512//cardiac myofibril;GO:1990584//cardiac Troponin complex	GO:0000287//magnesium ion binding;GO:0051015//actin filament binding;GO:0019855//calcium channel inhibitor activity;GO:0005524//ATP binding;GO:0030172//troponin C binding;GO:0019901//protein kinase binding;GO:0019904//protein domain specific binding;GO:0048306//calcium-dependent protein binding;GO:0031014//troponin T binding;GO:0016887//ATPase activity	GO:0001980//regulation of systemic arterial blood pressure by ischemic conditions;GO:0010882//regulation of cardiac muscle contraction by calcium ion signaling;GO:0032780//negative regulation of ATPase activity;GO:0060048//cardiac muscle contraction;GO:0055010//ventricular cardiac muscle tissue morphogenesis;GO:0001570//vasculogenesis;GO:0003009//skeletal muscle contraction;GO:0006874//cellular c…	K12044//troponin I, cardiac muscle	XP_011950162.1//PREDICTED: troponin I, cardiac muscle isoform X1 [Ovis aries];XP_006064059.1//PREDICTED: troponin I, cardiac muscle [Bubalus bubalis]
105605706	544	203.74	45.54	-2.1522	4.06026e-25	6.25118e-25	Down	LOC105605706	NA	NA	NA	K17261//adenylyl cyclase-associated protein	XP_011963206.1//PREDICTED: adenylyl cyclase-associated protein 1-like [Ovis aries]
443054	1100	120.47	27	-2.14832	1.83663e-15	2.05222e-15	Down	GSTA1-1	GO:0005737//cytoplasm	GO:0004364//glutathione transferase activity	GO:0006749//glutathione metabolic process;GO:0008152//metabolic process	K00799//glutathione S-transferase [EC:2.5.1.18]	XP_006040894.1//PREDICTED: glutathione S-transferase A1-like [Bubalus bubalis];XP_011956243.1//PREDICTED: glutathione S-transferase A2 [Ovis aries]
101105089	2282	174	39	-2.14822	1.21942e-21	1.69475e-21	Down	FMO1	GO:0016021//integral component of membrane	GO:0050661//NADP binding;GO:0004499//N,N-dimethylaniline monooxygenase activity;GO:0050660//flavin adenine dinucleotide binding;GO:0004497//monooxygenase activity	GO:0009404//toxin metabolic process;GO:0006082//organic acid metabolic process;GO:0055114//oxidation-reduction process;GO:0017144//drug metabolic process;GO:0070995//NADPH oxidation	K00485//dimethylaniline monooxygenase (N-oxide forming) [EC:1.14.13.8]	XP_010850205.1//PREDICTED: dimethylaniline monooxygenase [N-oxide-forming] 1 isoform X1 [Bison bison bison]
101110156	2768	15	66	2.14683	3.58583e-09	2.95024e-09	Up	KRT24	GO:0005882//intermediate filament	GO:0005198//structural molecule activity	NA	K07604//type I keratin, acidic	XP_012041465.1//PREDICTED: keratin, type I cytoskeletal 24 isoform X2 [Ovis aries];XP_004012920.1//PREDICTED: keratin, type I cytoskeletal 24 isoform X1 [Ovis aries]
101113545	1272	280	63	-2.14268	1.01794e-33	1.9827e-33	Down	PIFO	NA	NA	NA	K09228//KRAB domain-containing zinc finger protein;K14211//elastin;K10838//xeroderma pigmentosum group C-complementing protein	XP_004002364.1//PREDICTED: protein pitchfork isoform X2 [Ovis aries];XP_012033857.1//PREDICTED: protein pitchfork isoform X1 [Ovis aries]
101104678	2344	254.75	57.33	-2.1424	7.96606e-31	1.44103e-30	Down	FAM92B	GO:0036064//ciliary basal body;GO:0005814//centriole	NA	GO:0030030//cell projection organization	K15421//secretion-regulating guanine nucleotide exchange factor;K08474//taste receptor type 2;K02258//cytochrome c oxidase assembly protein subunit 11;K10837//O-phosphoseryl-tRNA(Sec) kinase [EC:2.7.1.164]	XP_012045034.2//PREDICTED: protein FAM92B isoform X1 [Ovis aries]
101106710	4080	71	16	-2.14042	1.12528e-09	9.53976e-10	Down	FAM83E	NA	NA	NA	K16805//protein FAM83D;K08899//lemur tyrosine kinase 3 [EC:2.7.10.1];K06236//collagen, type I, alpha	XP_014955748.1//PREDICTED: LOW QUALITY PROTEIN: protein FAM83E isoform X1 [Ovis aries];XP_014961719.1//PREDICTED: protein FAM83E isoform X2 [Ovis aries musimon]
101113146	1017	31	7	-2.13752	5.79462e-05	3.46962e-05	Down	POU4F3	GO:0005634//nucleus;GO:0005654//nucleoplasm	GO:0000978//RNA polymerase II proximal promoter sequence-specific DNA binding;GO:0043565//sequence-specific DNA binding;GO:0001077//transcriptional activator activity, RNA polymerase II proximal promoter sequence-specific DNA binding;GO:0003700//DNA binding transcription factor activity	GO:0031290//retinal ganglion cell axon guidance;GO:0048675//axon extension;GO:0051402//neuron apoptotic process;GO:0021562//vestibulocochlear nerve development;GO:0006351//transcription, DNA-templated;GO:0042491//inner ear auditory receptor cell differentiation;GO:0042472//inner ear morphogenesis;GO:0007605//sensory perception of sound;GO:0048839//inner ear development;GO:0050885//neuromuscular p…	K09366//POU domain transcription factor, class 4	XP_005962752.1//PREDICTED: POU domain, class 4, transcription factor 3 [Pantholops hodgsonii]
101120730	1527	115	26	-2.13573	9.89394e-15	1.07221e-14	Down	FAM155B	NA	NA	NA	K21125//mucin-5AC	XP_020738671.1//transmembrane protein FAM155B [Odocoileus virginianus texanus]
101107051	1065	410	93	-2.131	3.01077e-48	7.89859e-48	Down	EFCAB12	NA	NA	NA	K03006//DNA-directed RNA polymerase II subunit RPB1 [EC:2.7.7.6];K21125//mucin-5AC	XP_014957955.1//PREDICTED: EF-hand calcium-binding domain-containing protein 12 isoform X1 [Ovis aries]
101105166	1880	613.44	139.2	-2.13044	2.89882e-71	1.04578e-70	Down	LOC101105166	GO:0070062//extracellular exosome;GO:0005885//Arp2/3 protein complex;GO:0036195//muscle cell projection membrane;GO:0005737//cytoplasm	GO:0051015//actin filament binding	GO:0034314//Arp2/3 complex-mediated actin nucleation	K05757//actin related protein 2/3 complex, subunit 1A/1B	BAD92296.1//actin related protein 2/3 complex subunit 1A variant, partial [Homo sapiens]
101117923	4054	66	15	-2.12818	4.88673e-09	3.98377e-09	Down	DPY19L2	GO:0005637//nuclear inner membrane;GO:0016021//integral component of membrane	GO:0000030//mannosyltransferase activity	GO:0018406//protein C-linked glycosylation via 2'-alpha-mannosyl-L-tryptophan;GO:0007286//spermatid development	NA	XP_004007952.1//PREDICTED: probable C-mannosyltransferase DPY19L2 isoform X1 [Ovis aries];XP_012032217.1//PREDICTED: probable C-mannosyltransferase DPY19L2 isoform X2 [Ovis aries]
105612928	2603	22	5	-2.12818	0.000729973	0.000387021	Down	LOC105612928	NA	NA	NA	K14611//solute carrier family 23 (nucleobase transporter), member 1/2;K19931//protein lin-7;K14740//metallothionein 3;K10838//xeroderma pigmentosum group C-complementing protein;K00308//N1-acetylpolyamine oxidase [EC:1.5.3.13]	XP_019843856.1//PREDICTED: liprin-alpha-1-like [Bos indicus]
105615133	984	22	5	-2.12818	0.000729973	0.000387021	Down	LOC105615133	NA	NA	NA	K09228//KRAB domain-containing zinc finger protein;K15261//poly [ADP-ribose] polymerase 10/14/15 [EC:2.4.2.30];K18626//trichohyalin	XP_014950620.1//PREDICTED: GTPase IMAP family member 8-like isoform X1 [Ovis aries]
101117861	1571	30	130	2.1248	1.87329e-16	2.17619e-16	Up	CA6	NA	NA	NA	K01672//carbonic anhydrase [EC:4.2.1.1]	XP_014954607.1//PREDICTED: carbonic anhydrase 6 [Ovis aries]
101115927	4764	2015.88	459.72	-2.12326	9.95218e-229	1.18152e-227	Down	LOC101115927	GO:0016021//integral component of membrane;GO:0005789//endoplasmic reticulum membrane	GO:0019213//deacetylase activity;GO:0004806//triglyceride lipase activity;GO:0017171//serine hydrolase activity	GO:0010898//positive regulation of triglyceride catabolic process;GO:0008152//metabolic process	K13616//arylacetamide deacetylase [EC:3.1.1.3]	XP_004003293.1//PREDICTED: arylacetamide deacetylase-like isoform X1 [Ovis aries]
101105025	4508	83	19	-2.11779	6.10589e-11	5.5282e-11	Down	FAM196B	NA	NA	NA	NA	XP_004016907.1//PREDICTED: protein FAM196B [Ovis aries]
BGI_novel_G002462	412	83	19	-2.11779	6.10589e-11	5.5282e-11	Down	NA	GO:0005923//bicellular tight junction;GO:0043296//apical junction complex	NA	GO:0021987//cerebral cortex development	K13864//solute carrier family 7 (cationic amino acid transporter), member 2;K16758//coiled-coil domain-containing protein 85B	XP_015314852.1//PREDICTED: coiled-coil domain-containing protein 85C [Bos taurus]
BGI_novel_G002267	971	48	11	-2.11621	6.62761e-07	4.68371e-07	Down	NA	NA	NA	NA	K08111//glypican 5	XP_012770936.1//hypothetical protein, conserved [Babesia bigemina]
101123461	2457	445	102	-2.11591	9.18402e-52	2.54552e-51	Down	CACNA1I	NA	NA	NA	K04856//voltage-dependent calcium channel T type alpha-1I	XP_014949482.1//PREDICTED: LOW QUALITY PROTEIN: voltage-dependent T-type calcium channel subunit alpha-1I isoform X1 [Ovis aries]
101120317	1503	675	155	-2.1133	1.88207e-77	7.3108e-77	Down	RIBC2	NA	NA	NA	K18626//trichohyalin	XP_004007098.1//PREDICTED: RIB43A-like with coiled-coils protein 2 [Ovis aries]
BGI_novel_G002548	13326	10.93	46.96	2.11246	8.29942e-07	5.82031e-07	Up	NA	NA	NA	NA	K09228//KRAB domain-containing zinc finger protein;K05691//catenin alpha;K08111//glypican 5	XP_012770936.1//hypothetical protein, conserved [Babesia bigemina]
105605393	3254	66.08	15.19	-2.11177	5.67967e-09	4.61592e-09	Down	YY2	NA	NA	NA	K09201//transcription factor YY;K07765//S2P endopeptidase [EC:3.4.24.85]	XP_005701058.1//PREDICTED: transcription factor YY2 [Capra hircus]
101113485	2302	21	90	2.10886	9.4174e-12	8.89684e-12	Up	MMP19	GO:0031012//extracellular matrix	GO:0004222//metalloendopeptidase activity;GO:0008270//zinc ion binding	NA	K07998//matrix metalloproteinase-19 (RASI) [EC:3.4.24.-]	XP_004006652.1//PREDICTED: matrix metalloproteinase-19 isoform X1 [Ovis aries];XP_012030171.1//PREDICTED: matrix metalloproteinase-19 isoform X2 [Ovis aries]
101104075	3335	88	377	2.10831	3.32281e-44	8.12125e-44	Up	WFIKKN2	GO:0005615//extracellular space;GO:0005576//extracellular region	GO:0048019//receptor antagonist activity;GO:0004867//serine-type endopeptidase inhibitor activity;GO:0008191//metalloendopeptidase inhibitor activity;GO:0050431//transforming growth factor beta binding	GO:0007179//transforming growth factor beta receptor signaling pathway;GO:0043392//negative regulation of DNA binding;GO:0030512//negative regulation of transforming growth factor beta receptor signaling pathway;GO:0032091//negative regulation of protein binding;GO:0048747//muscle fiber development;GO:0060021//palate development;GO:0001501//skeletal system development	K10809//thyroglobulin;K03909//tissue factor pathway inhibitor	XP_004012806.1//PREDICTED: WAP, Kazal, immunoglobulin, Kunitz and NTR domain-containing protein 2 [Ovis aries]
101110523	1212	1287	297	-2.10615	2.68442e-145	1.93466e-144	Down	CFAP52	NA	NA	NA	K21763//mitogen-activated protein kinase binding protein 1;K18598//echinoderm microtubule-associated protein-like 6;K03130//transcription initiation factor TFIID subunit 5;K13111//WD40 repeat-containing protein SMU1;K16482//centriolar protein POC1;K02084//apoptotic protease-activating factor	XP_004012745.2//PREDICTED: cilia- and flagella-associated protein 52 isoform X1 [Ovis aries];XP_582249.4//PREDICTED: cilia- and flagella-associated protein 52 [Bos taurus];DAA18797.1//TPA: Suppressor of Mec and Unc defects family member (smu-1)-like isoform 2 [Bos taurus];XP_012041105.1//PREDICTED: cilia- and flagella-associated protein 52 isoform X2 [Ovis aries]
BGI_novel_G003490	1818	26	6	-2.10615	0.000264047	0.000146757	Down	NA	NA	NA	NA	K02633//period circadian protein 2	XP_011989875.1//PREDICTED: period circadian protein homolog 2 isoform X2 [Ovis aries musimon]
101109774	5091	26	6	-2.10615	0.000264047	0.000146757	Down	OPN1LW	GO:0016021//integral component of membrane;GO:0001750//photoreceptor outer segment	GO:0008020//G-protein coupled photoreceptor activity;GO:0009881//photoreceptor activity;GO:0004930//G-protein coupled receptor activity	GO:0007602//phototransduction;GO:0007601//visual perception;GO:0018298//protein-chromophore linkage	K04251//long/medium wavelength-sensitive opsin	XP_004022309.1//PREDICTED: long-wave-sensitive opsin 1 [Ovis aries]
106991707	958	26	6	-2.10615	0.000264047	0.000146757	Down	LOC106991707	NA	NA	NA	NA	NA
106990690	3120	51.9	12.02	-2.10097	2.65585e-07	1.93791e-07	Down	LOC106990690	NA	NA	NA	K09228//KRAB domain-containing zinc finger protein;K06712//butyrophilin;K22020//mucin-19;K04726//BH3 interacting domain death agonist;K10279//F-box and leucine-rich repeat protein 13;K12405//3-hydroxyacyl-CoA dehydrogenase / 3a,7a,12a-trihydroxy-5b-cholest-24-enoyl-CoA hydratase / enoyl-CoA hydratase 2 [EC:1.1.1.35 4.2.1.107 4.2.1.119]	XP_014953743.1//PREDICTED: uncharacterized protein LOC106991392 [Ovis aries musimon];XP_010860514.1//PREDICTED: nibrin [Bison bison bison];XP_016058171.1//PREDICTED: LOW QUALITY PROTEIN: uncharacterized protein LOC107529330 [Miniopterus natalensis]
101105162	5104	371	86	-2.09969	4.80703e-43	1.14871e-42	Down	ITGA11	GO:0008305//integrin complex	NA	GO:0007155//cell adhesion;GO:0007229//integrin-mediated signaling pathway	K06587//integrin alpha 11	XP_012036218.1//PREDICTED: integrin alpha-11 isoform X1 [Ovis aries]
BGI_novel_G003392	868	36.53	8.47	-2.09932	1.59289e-05	1.00413e-05	Down	NA	NA	NA	NA	K05658//ATP-binding cassette, subfamily B (MDR/TAP), member 1 [EC:3.6.3.44]	XP_014950711.1//PREDICTED: multidrug resistance protein 1 [Ovis aries]
101108052	2350	69	16	-2.0992	3.01593e-09	2.49661e-09	Down	HDC	NA	GO:0030170//pyridoxal phosphate binding;GO:0004398//histidine decarboxylase activity	GO:0042423//catecholamine biosynthetic process;GO:0001694//histamine biosynthetic process;GO:0006548//histidine catabolic process	K01590//histidine decarboxylase [EC:4.1.1.22]	XP_005685846.2//PREDICTED: histidine decarboxylase [Capra hircus];XP_004010670.1//PREDICTED: histidine decarboxylase [Ovis aries];XP_007170479.1//PREDICTED: histidine decarboxylase [Balaenoptera acutorostrata scammoni];XP_005979929.1//PREDICTED: histidine decarboxylase isoform X2 [Pantholops hodgsonii]
106991498	3966	12	51	2.09679	3.19507e-07	2.31588e-07	Up	LOC106991498	NA	NA	NA	K14740//metallothionein 3;K10838//xeroderma pigmentosum group C-complementing protein;K00308//N1-acetylpolyamine oxidase [EC:1.5.3.13]	ELR47484.1//Sodium channel protein type 7 subunit alpha, partial [Bos mutus]
BGI_novel_G003380	378	43	10	-2.09501	2.92661e-06	1.9724e-06	Down	NA	NA	NA	NA	K10392//kinesin family member 1	XP_012360299.1//PREDICTED: kinesin-like protein KIF1A [Nomascus leucogenys]
BGI_novel_G003571	753	30	7	-2.09021	9.62201e-05	5.63131e-05	Down	NA	GO:0016021//integral component of membrane	NA	NA	K08474//taste receptor type 2;K17086//transmembrane 9 superfamily member 2/4	XP_014958889.1//PREDICTED: uncharacterized protein LOC106991855 [Ovis aries]
100101227	3206	30	7	-2.09021	9.62201e-05	5.63131e-05	Down	WT1	GO:0005634//nucleus;GO:0005654//nucleoplasm;GO:0005730//nucleolus;GO:0005829//cytosol;GO:0016607//nuclear speck;GO:0005737//cytoplasm	GO:0003723//RNA binding;GO:0010385//double-stranded methylated DNA binding;GO:0001077//transcriptional activator activity, RNA polymerase II proximal promoter sequence-specific DNA binding;GO:0044212//transcription regulatory region DNA binding;GO:0044729//hemi-methylated DNA-binding;GO:0003676//nucleic acid binding;GO:0070742//C2H2 zinc finger domain binding;GO:0043565//sequence-specific DNA bin…	GO:0060539//diaphragm development;GO:0043010//camera-type eye development;GO:0008584//male gonad development;GO:0008406//gonad development;GO:0043065//positive regulation of apoptotic process;GO:0001658//branching involved in ureteric bud morphogenesis;GO:0017148//negative regulation of translation;GO:2001076//positive regulation of metanephric ureteric bud development;GO:0001570//vasculogenesis;…	K09234//Wilms tumor protein 1	XP_011952009.2//PREDICTED: LOW QUALITY PROTEIN: Wilms tumor protein isoform X1 [Ovis aries]
101103838	2991	9	38	2.08733	1.08475e-05	6.93899e-06	Up	PIWIL4	NA	NA	NA	K02156//aubergine	XP_019829728.1//PREDICTED: piwi-like protein 4 [Bos indicus]
BGI_novel_G003236	3034	202.64	47.45	-2.08512	4.5022e-24	6.72064e-24	Down	NA	GO:0019031//viral envelope;GO:0016021//integral component of membrane	GO:0005198//structural molecule activity	NA	K04257//olfactory receptor;K19525//vacuolar protein sorting-associated protein 13A/C;K19612//2',5'-phosphodiesterase [EC:3.1.13.4 3.1.4.-]	BAN59291.1//envelope glycoprotein, partial [Bos taurus]
101120982	1944	286	67	-2.08446	2.77948e-33	5.34749e-33	Down	SBK1	NA	NA	NA	K08858//serine/threonine-protein kinase SBK [EC:2.7.11.1]	XP_011980050.1//PREDICTED: serine/threonine-protein kinase SBK1 isoform X2 [Ovis aries musimon];XP_014959383.1//PREDICTED: LOW QUALITY PROTEIN: serine/threonine-protein kinase SBK1 isoform X1 [Ovis aries]
BGI_novel_G000026	2557	22.62	5.3	-2.08421	0.000724266	0.000384381	Down	NA	NA	NA	NA	K08474//taste receptor type 2;K10838//xeroderma pigmentosum group C-complementing protein	ELR59748.1//hypothetical protein M91_15431, partial [Bos mutus]
101102908	5970	29.18	6.85	-2.08148	0.000125057	7.22676e-05	Down	LOC101102908	NA	NA	NA	K04257//olfactory receptor	XP_012036403.1//PREDICTED: olfactory receptor 49-like [Ovis aries]
101113378	4162	204	48	-2.07814	3.97541e-24	5.94399e-24	Down	KATNAL2	GO:0005874//microtubule;GO:0005737//cytoplasm	GO:0005524//ATP binding;GO:0008568//microtubule-severing ATPase activity;GO:0008017//microtubule binding	NA	K07767//katanin p60 ATPase-containing subunit A1 [EC:3.6.4.3]	XP_014959206.1//PREDICTED: katanin p60 ATPase-containing subunit A-like 2 isoform X4 [Ovis aries];XP_014959205.1//PREDICTED: katanin p60 ATPase-containing subunit A-like 2 isoform X2 [Ovis aries];XP_004020578.2//PREDICTED: katanin p60 ATPase-containing subunit A-like 2 isoform X1 [Ovis aries]
101122589	13426	352	83	-2.07507	2.41338e-40	5.42305e-40	Down	DNAH6	NA	NA	NA	K10408//dynein heavy chain, axonemal	XP_011966338.1//PREDICTED: dynein heavy chain 6, axonemal [Ovis aries musimon]
443298	538	4422	18503	2.07431	0	0	Up	LGALS1	NA	GO:0030246//carbohydrate binding	NA	K06830//galectin-1	XP_014949268.1//PREDICTED: galectin-1 isoform X1 [Ovis aries];XP_015399436.1//PREDICTED: galectin-1 isoform X2 [Panthera tigris altaica];XP_006071502.1//PREDICTED: galectin-1-like [Bubalus bubalis];NP_001009287.1//galectin-1 [Ovis aries]
101113333	2731	161	38	-2.07367	2.49884e-19	3.22564e-19	Down	C6H4orf22	NA	NA	NA	K10838//xeroderma pigmentosum group C-complementing protein;K00308//N1-acetylpolyamine oxidase [EC:1.5.3.13]	XP_020759978.1//uncharacterized protein C4orf22 homolog isoform X1 [Odocoileus virginianus texanus]
BGI_novel_G003483	425	72	17	-2.07314	1.85349e-09	1.552e-09	Down	NA	NA	NA	NA	K10838//xeroderma pigmentosum group C-complementing protein;K00308//N1-acetylpolyamine oxidase [EC:1.5.3.13]	ELR59460.1//Peroxisomal N(1)-acetyl-spermine/spermidine oxidase, partial [Bos mutus]
BGI_novel_G002224	2266	58.89	13.91	-2.07258	5.49312e-08	4.20405e-08	Down	NA	NA	GO:0004674//protein serine/threonine kinase activity;GO:0005524//ATP binding;GO:0005089//Rho guanyl-nucleotide exchange factor activity	GO:0035023//regulation of Rho protein signal transduction	K08810//triple functional domain protein [EC:2.7.11.1]	NP_001095682.1//triple functional domain protein [Bos taurus]
105615865	5049	100.69	23.79	-2.07217	1.20063e-12	1.18135e-12	Down	LOC105615865	NA	NA	NA	K10744//ribonuclease H2 subunit B;K07756//inositol-hexakisphosphate 5-kinase [EC:2.7.4.21];K04726//BH3 interacting domain death agonist;K10279//F-box and leucine-rich repeat protein 13	XP_012038303.2//PREDICTED: LOW QUALITY PROTEIN: uncharacterized protein LOC105615893 [Ovis aries];XP_014956680.1//PREDICTED: LOW QUALITY PROTEIN: uncharacterized protein LOC106991649 [Ovis aries]
BGI_novel_G002635	1560	10.93	45.62	2.0707	1.61931e-06	1.11303e-06	Up	NA	NA	NA	NA	K02920//large subunit ribosomal protein L36e	EPY85062.1//ribosomal protein L36-like protein [Camelus ferus]
105615373	4376	79.96	18.92	-2.07004	2.4899e-10	2.18614e-10	Down	LOC105615373	NA	NA	NA	K16495//protocadherin gamma subfamily A	XP_005966302.1//PREDICTED: protocadherin Fat 1-like [Pantholops hodgsonii]
101118012	365	418	99	-2.06868	2.12669e-47	5.49498e-47	Down	ODF3B	NA	NA	NA	NA	XP_014949513.1//PREDICTED: outer dense fiber protein 3B [Ovis aries]
101108860	978	76	18	-2.06868	6.98954e-10	5.98891e-10	Down	POU4F2	GO:0005634//nucleus	GO:0043565//sequence-specific DNA binding;GO:0003700//DNA binding transcription factor activity	GO:0006351//transcription, DNA-templated	K09366//POU domain transcription factor, class 4	XP_014956956.1//PREDICTED: LOW QUALITY PROTEIN: POU domain, class 4, transcription factor 2 [Ovis aries]
105602161	4088	6	25	2.06822	0.000388809	0.000212423	Up	LOC105602161	NA	NA	NA	NA	XP_012006273.1//PREDICTED: uncharacterized protein LOC105616290 [Ovis aries musimon]
101111003	2031	1344.36	319.85	-2.06213	1.06827e-147	7.85103e-147	Down	CATIP	NA	NA	NA	K12347//natural resistance-associated macrophage protein 1;K17086//transmembrane 9 superfamily member 2/4;K14740//metallothionein 3;K04825//amiloride-sensitive sodium channel subunit beta;K10838//xeroderma pigmentosum group C-complementing protein;K00308//N1-acetylpolyamine oxidase [EC:1.5.3.13]	XP_012001482.1//PREDICTED: ciliogenesis-associated TTC17-interacting protein isoform X4 [Ovis aries];XP_004005472.2//PREDICTED: ciliogenesis-associated TTC17-interacting protein isoform X1 [Ovis aries];XP_013827628.2//PREDICTED: ciliogenesis-associated TTC17-interacting protein [Capra hircus];XP_020760352.1//LOW QUALITY PROTEIN: ciliogenesis-associated TTC17-interacting protein [Odocoileus virgin…
101111449	4617	63	15	-2.06107	2.13182e-08	1.67594e-08	Down	ZNF804B	NA	GO:0046872//metal ion binding;GO:0003676//nucleic acid binding	NA	K00012//UDPglucose 6-dehydrogenase [EC:1.1.1.22];K01514//exopolyphosphatase [EC:3.6.1.11]	XP_004008013.1//PREDICTED: zinc finger protein 804B [Ovis aries]
101107683	3406	42	10	-2.06107	4.80434e-06	3.17733e-06	Down	ATP6V1B1	GO:0070062//extracellular exosome;GO:0016323//basolateral plasma membrane;GO:0016324//apical plasma membrane;GO:0005902//microvillus;GO:0005829//cytosol;GO:0016328//lateral plasma membrane;GO:0033180//proton-transporting V-type ATPase, V1 domain;GO:0016471//vacuolar proton-transporting V-type ATPase complex	GO:0005524//ATP binding;GO:0015078//hydrogen ion transmembrane transporter activity	GO:0046034//ATP metabolic process;GO:0015991//ATP hydrolysis coupled proton transport;GO:0042472//inner ear morphogenesis;GO:0007605//sensory perception of sound;GO:0045851//pH reduction;GO:0007588//excretion;GO:0001503//ossification;GO:0055074//calcium ion homeostasis	K02147//V-type H+-transporting ATPase subunit B	XP_004006102.1//PREDICTED: V-type proton ATPase subunit B, kidney isoform [Ovis aries]
BGI_novel_G000317	643	8.78	36.37	2.05978	1.97518e-05	1.236e-05	Up	NA	NA	NA	NA	K08474//taste receptor type 2;K17086//transmembrane 9 superfamily member 2/4	ELR52585.1//Cleavage stimulation factor subunit 2 [Bos mutus]
BGI_novel_G002633	1682	10.15	42.03	2.05926	4.49638e-06	2.97958e-06	Up	NA	NA	NA	NA	K02920//large subunit ribosomal protein L36e	EPY85062.1//ribosomal protein L36-like protein [Camelus ferus]
101113792	2058	109	26	-2.05842	1.82325e-13	1.8726e-13	Down	SLC45A2	GO:0016021//integral component of membrane	NA	GO:0055085//transmembrane transport	K15378//solute carrier family 45, member 1/2/4	XP_004017113.2//PREDICTED: membrane-associated transporter protein [Ovis aries];XP_005694878.2//PREDICTED: membrane-associated transporter protein [Capra hircus]
BGI_novel_G001212	3356	30.08	124.38	2.0572	3.12537e-15	3.46023e-15	Up	NA	NA	NA	NA	K09228//KRAB domain-containing zinc finger protein;K14611//solute carrier family 23 (nucleobase transporter), member 1/2;K08111//glypican 5	XP_012770936.1//hypothetical protein, conserved [Babesia bigemina]
780514	1613	138	33	-2.05481	1.30253e-16	1.52265e-16	Down	POU3F4	GO:0005634//nucleus	GO:0000977//RNA polymerase II regulatory region sequence-specific DNA binding;GO:0043565//sequence-specific DNA binding;GO:0003700//DNA binding transcription factor activity	GO:2001054//negative regulation of mesenchymal cell apoptotic process;GO:0006357//regulation of transcription from RNA polymerase II promoter;GO:0021879//forebrain neuron differentiation;GO:0007605//sensory perception of sound;GO:0006351//transcription, DNA-templated;GO:0007420//brain development;GO:0090103//cochlea morphogenesis	K09365//POU domain transcription factor, class 3	XP_004022272.1//PREDICTED: POU domain, class 3, transcription factor 4 [Ovis aries]
101112535	4446	1758.04	420.6	-2.05412	1.44816e-191	1.40546e-190	Down	DZIP1L	NA	GO:0003676//nucleic acid binding	NA	K16470//zinc finger protein DZIP1	XP_015395419.1//PREDICTED: zinc finger protein DZIP1L isoform X1 [Panthera tigris altaica];XP_014947238.1//PREDICTED: zinc finger protein DZIP1L isoform X1 [Ovis aries];XP_012011714.1//PREDICTED: zinc finger protein DZIP1L isoform X6 [Ovis aries musimon];XP_014944532.1//PREDICTED: zinc finger protein DZIP1L isoform X8 [Ovis aries musimon];XP_014338135.1//PREDICTED: zinc finger protein DZIP1L isof…
BGI_novel_G002277	5328	31.29	7.49	-2.05334	8.22603e-05	4.84659e-05	Down	NA	NA	NA	NA	K08474//taste receptor type 2	CAA10770.1//reverse transcriptase-like [Bos taurus]
BGI_novel_G001778	8480	24.6	5.89	-2.053	0.000481036	0.000260205	Down	NA	NA	NA	NA	NA	CAA10770.1//reverse transcriptase-like [Bos taurus]
105605480	3337	142	34	-2.05296	4.96445e-17	5.9093e-17	Down	LOC105605480	NA	NA	NA	K08474//taste receptor type 2;K17086//transmembrane 9 superfamily member 2/4	XP_011962176.1//PREDICTED: uncharacterized protein LOC105605480 isoform X2 [Ovis aries];XP_011962175.1//PREDICTED: uncharacterized protein LOC105605480 isoform X1 [Ovis aries]
BGI_novel_G002998	3120	24.18	5.79	-2.05286	0.000538137	0.000289583	Down	NA	NA	NA	NA	K14456//2-acylglycerol O-acyltransferase 3 [EC:2.3.1.20 2.3.1.22]	XP_020731743.1//2-acylglycerol O-acyltransferase 3-like isoform X1 [Odocoileus virginianus texanus]
BGI_novel_G000737	7038	555.54	133.28	-2.05011	1.05312e-61	3.39993e-61	Down	NA	NA	NA	NA	K09228//KRAB domain-containing zinc finger protein;K05691//catenin alpha	XP_012770936.1//hypothetical protein, conserved [Babesia bigemina]
BGI_novel_G003041	1541	55.33	13.29	-2.0484	1.71222e-07	1.26794e-07	Down	NA	NA	NA	NA	K14740//metallothionein 3;K17584//phosphorylated CTD-interacting factor 1;K10838//xeroderma pigmentosum group C-complementing protein;K06727//Fc receptor-like protein;K00308//N1-acetylpolyamine oxidase [EC:1.5.3.13]	XP_005225506.1//PREDICTED: peroxisomal N(1)-acetyl-spermine/spermidine oxidase isoform X1 [Bos taurus]
101109203	2194	462	111	-2.04801	1.48954e-51	4.11231e-51	Down	CDH16	GO:0070062//extracellular exosome;GO:0016323//basolateral plasma membrane;GO:0005887//integral component of plasma membrane;GO:0016021//integral component of membrane;GO:0005886//plasma membrane	GO:0005509//calcium ion binding	GO:0007399//nervous system development;GO:0007155//cell adhesion;GO:0007156//homophilic cell adhesion via plasma membrane adhesion molecules;GO:0007267//cell-cell signaling;GO:0016339//calcium-dependent cell-cell adhesion via plasma membrane cell adhesion molecules	K06810//cadherin 16, KSP-cadherin	XP_010849383.1//PREDICTED: cadherin-16 isoform X1 [Bison bison bison];XP_004015101.1//PREDICTED: LOW QUALITY PROTEIN: cadherin-16 isoform X1 [Ovis aries]
106991770	5957	17.13	70.38	2.04796	3.32405e-09	2.74127e-09	Up	LOC106991770	NA	NA	NA	NA	ELR60459.1//hypothetical protein M91_06316 [Bos mutus]
BGI_novel_G001353	6436	28.7	117.81	2.04666	2.02015e-14	2.15711e-14	Up	NA	NA	NA	NA	K11433//histone-lysine N-methyltransferase SETMAR [EC:2.1.1.43]	AAC52010.1//mariner transposase [Homo sapiens]
101105026	2070	54	13	-2.04512	2.47483e-07	1.81125e-07	Down	C9	GO:0070062//extracellular exosome;GO:0072562//blood microparticle;GO:0005579//membrane attack complex;GO:0005829//cytosol	NA	GO:0006955//immune response;GO:0051260//protein homooligomerization;GO:0001906//cell killing	K04000//complement component 9	XP_004017075.2//PREDICTED: complement component C9 isoform X1 [Ovis aries];XP_014956801.1//PREDICTED: complement component C9 isoform X2 [Ovis aries]
101110431	1858	29	7	-2.0413	0.000159027	9.07873e-05	Down	AGMAT	GO:0070062//extracellular exosome	GO:0046872//metal ion binding;GO:0016813//hydrolase activity, acting on carbon-nitrogen (but not peptide) bonds, in linear amidines	NA	K01480//agmatinase [EC:3.5.3.11]	XP_004013845.1//PREDICTED: agmatinase, mitochondrial [Ovis aries]
105607437	1659	50	204	2.03789	1.03858e-23	1.53442e-23	Up	LOC105607437	NA	NA	NA	K08474//taste receptor type 2;K21398//natural resistance-associated macrophage protein 2	XP_014949407.1//PREDICTED: natural resistance-associated macrophage protein 2 isoform X1 [Ovis aries]
101104254	14287	533	129	-2.03744	8.12884e-59	2.5165e-58	Down	DNAH2	NA	NA	NA	K10408//dynein heavy chain, axonemal	XP_014954112.1//PREDICTED: LOW QUALITY PROTEIN: dynein heavy chain 2, axonemal isoform X1 [Ovis aries];ELR57060.1//Dynein heavy chain 2, axonemal, partial [Bos mutus]
105610339	1978	32.91	8	-2.03113	6.06957e-05	3.62705e-05	Down	LOC105610339	NA	NA	NA	K16499//protocadherin delta 2	XP_014953451.1//PREDICTED: LOW QUALITY PROTEIN: protocadherin-8-like isoform X1, partial [Ovis aries]
105616503	2907	74	18	-2.03021	1.83895e-09	1.54044e-09	Down	LOC105616503	NA	NA	NA	NA	NA
101108683	2129	3942.51	959.65	-2.02921	0	0	Down	TUB	GO:0005929//cilium;GO:0005829//cytosol;GO:0005576//extracellular region	GO:0032403//protein complex binding;GO:0035091//phosphatidylinositol binding	GO:0060041//retina development in camera-type eye;GO:0050766//positive regulation of phagocytosis;GO:0097500//receptor localization to non-motile cilium;GO:0006910//phagocytosis, recognition;GO:0007605//sensory perception of sound;GO:1903546//protein localization to photoreceptor outer segment;GO:0045494//photoreceptor cell maintenance	K19600//tubby-related protein 1	XP_020726477.1//tubby protein homolog isoform X2 [Odocoileus virginianus texanus];XP_011951221.1//PREDICTED: tubby protein homolog isoform X1 [Ovis aries];XP_011951222.1//PREDICTED: tubby protein homolog isoform X2 [Ovis aries];XP_012009490.1//PREDICTED: tubby protein homolog isoform X4 [Ovis aries musimon];XP_014944231.1//PREDICTED: tubby protein homolog isoform X8 [Ovis aries musimon]
101122291	1283	1096	267	-2.02801	3.00171e-118	1.75546e-117	Down	HCRT	GO:0005791//rough endoplasmic reticulum;GO:0048471//perinuclear region of cytoplasm	NA	GO:0007631//feeding behavior;GO:0007218//neuropeptide signaling pathway	K05246//hypocretin (orexin) neuropeptide	XP_014953915.1//PREDICTED: orexin [Ovis aries]
101115290	1926	92.42	22.54	-2.02639	1.94766e-11	1.80655e-11	Down	CCL16	NA	NA	NA	K21093//C-C motif chemokine 16;K05511//C-C motif chemokine 15/23	XP_007105613.1//PREDICTED: LOW QUALITY PROTEIN: c-C motif chemokine 16 [Physeter catodon];XP_005701464.2//PREDICTED: C-C motif chemokine 15 isoform X2 [Capra hircus]
101113622	907	577	141	-2.02355	5.62374e-63	1.84286e-62	Down	SCN4B	GO:0031226//intrinsic component of plasma membrane;GO:0001518//voltage-gated sodium channel complex;GO:0014704//intercalated disc	GO:0086006//voltage-gated sodium channel activity involved in cardiac muscle cell action potential;GO:0044325//ion channel binding;GO:0017080//sodium channel regulator activity	GO:0086016//AV node cell action potential;GO:2000649//regulation of sodium ion transmembrane transporter activity;GO:0086091//regulation of heart rate by cardiac conduction;GO:0010765//positive regulation of sodium ion transport;GO:0086002//cardiac muscle cell action potential involved in contraction;GO:0060307//regulation of ventricular cardiac muscle cell membrane repolarization	K04848//voltage-gated sodium channel type IV beta	XP_011973090.1//PREDICTED: sodium channel subunit beta-4 isoform X1 [Ovis aries musimon]
BGI_novel_G003190	8357	228	920.44	2.02261	6.49155e-100	3.17687e-99	Up	NA	NA	NA	NA	K14740//metallothionein 3;K14211//elastin;K10838//xeroderma pigmentosum group C-complementing protein;K04004//complement factor H;K00308//N1-acetylpolyamine oxidase [EC:1.5.3.13]	XP_006875041.1//PREDICTED: tigger transposable element-derived protein 1-like [Chrysochloris asiatica]
105614903	3592	44.89	10.98	-2.02219	3.01115e-06	2.02722e-06	Down	LOC105614903	NA	NA	NA	K10744//ribonuclease H2 subunit B;K07756//inositol-hexakisphosphate 5-kinase [EC:2.7.4.21];K04257//olfactory receptor;K04726//BH3 interacting domain death agonist;K10279//F-box and leucine-rich repeat protein 13;K04722//tumor necrosis factor receptor superfamily member 10	XP_014949926.1//PREDICTED: LOW QUALITY PROTEIN: uncharacterized protein LOC105614903 [Ovis aries]
101104458	4722	81	19.85	-2.01946	3.66417e-10	3.18927e-10	Down	ZNF618	NA	NA	NA	K10955//mucin-2;K09228//KRAB domain-containing zinc finger protein;K21125//mucin-5AC	XP_011967984.1//PREDICTED: zinc finger protein 618 isoform X10 [Ovis aries];XP_011968025.1//PREDICTED: zinc finger protein 618 isoform X14 [Ovis aries];XP_011968036.1//PREDICTED: zinc finger protein 618 isoform X15 [Ovis aries];XP_011967920.1//PREDICTED: zinc finger protein 618 isoform X3 [Ovis aries];XP_011967953.1//PREDICTED: zinc finger protein 618 isoform X8 [Ovis aries];XP_012007602.1//PREDI…
BGI_novel_G002041	2778	289.59	71.05	-2.01778	2.29313e-32	4.33403e-32	Down	NA	NA	NA	NA	K09228//KRAB domain-containing zinc finger protein;K08111//glypican 5	XP_012770481.1//hypothetical protein, conserved [Babesia bigemina]
105616411	445	394	97	-2.01282	2.77849e-43	6.66223e-43	Down	LOC105616411	NA	NA	NA	K21443//proline/serine-rich coiled-coil protein 1;K19475//WAS/WASL-interacting protein;K14946//RNA binding protein fox-1;K20638//Rho GTPase-activating protein 17	CCG58692.1//Protein CBG24242 [Caenorhabditis briggsae];ELR60878.1//hypothetical protein M91_02845, partial [Bos mutus];ACE79050.1//LINE-1 element ORF2 (predicted) [Sorex araneus]
105606047	2118	123.11	30.32	-2.01228	1.26659e-14	1.3649e-14	Down	LOC105606047	NA	NA	NA	K09374//LIM homeobox protein 3/4;K10758//thiol oxidase [EC:1.8.3.2]	XP_011963676.1//PREDICTED: sulfhydryl oxidase 2-like, partial [Ovis aries]
101121178	4833	272	67	-2.01205	2.14222e-30	3.81415e-30	Down	ADGB	GO:0005622//intracellular	GO:0004198//calcium-dependent cysteine-type endopeptidase activity	NA	K08576//calpain-7 [EC:3.4.22.-];K08518//syntaxin-binding protein 5	XP_012038458.1//PREDICTED: androglobin [Ovis aries]
BGI_novel_G002398	3471	755.85	186.42	-2.01022	3.10434e-81	1.26651e-80	Down	NA	NA	NA	NA	K17584//phosphorylated CTD-interacting factor 1;K14740//metallothionein 3;K14211//elastin;K10838//xeroderma pigmentosum group C-complementing protein;K00308//N1-acetylpolyamine oxidase [EC:1.5.3.13]	EDM08583.1//rCG24705 [Rattus norvegicus]
105604254	1142	8	32	2.00932	8.17126e-05	4.81566e-05	Up	LOC105604254	NA	NA	NA	NA	NA
BGI_novel_G000915	1339	93	23	-2.00627	2.27235e-11	2.10095e-11	Down	NA	NA	NA	NA	K16349//natural cytotoxicity triggering receptor 3 ligand 1;K10838//xeroderma pigmentosum group C-complementing protein	NP_001193721.1//natural cytotoxicity triggering receptor 3 ligand 1 precursor [Bos taurus]
443313	667	20.19	5	-2.00432	0.00184631	0.000929215	Down	LOC443313	GO:0001533//cornified envelope	NA	NA	K07604//type I keratin, acidic	NP_001009773.1//type II small proline-rich protein [Ovis aries]
101122795	2831	221	55	-1.99722	8.81599e-25	1.34455e-24	Down	ENPP3	GO:0016021//integral component of membrane;GO:0005576//extracellular region	GO:0046872//metal ion binding;GO:0005044//scavenger receptor activity;GO:0030247//polysaccharide binding;GO:0004528//phosphodiesterase I activity;GO:0035529//NADH pyrophosphatase activity;GO:0003676//nucleic acid binding	GO:0006955//immune response	K01513//ectonucleotide pyrophosphatase/phosphodiesterase family member 1/3 [EC:3.1.4.1 3.6.1.9]	DAA26142.1//TPA: ectonucleotide pyrophosphatase/phosphodiesterase family member 3 [Bos taurus]
BGI_novel_G001288	5341	30.56	7.61	-1.99635	0.000132881	7.6593e-05	Down	NA	NA	NA	NA	K09228//KRAB domain-containing zinc finger protein;K05691//catenin alpha	ELR61013.1//hypothetical protein M91_09415, partial [Bos mutus]
443162	634	8	31.61	1.99163	9.91405e-05	5.79312e-05	Up	LOC443162	NA	GO:0030246//carbohydrate binding	NA	K10093//galectin-9	NP_001009251.1//galectin-14 [Ovis aries]
101117444	2203	68	17	-1.99068	1.27629e-08	1.01649e-08	Down	LOC101117444	NA	NA	NA	K10955//mucin-2;K06051//delta	XP_004015737.2//PREDICTED: selenoprotein V isoform X1 [Ovis aries]
101108200	15954	44	11	-1.99068	4.7305e-06	3.13013e-06	Down	LRP2	GO:0005765//lysosomal membrane;GO:0070062//extracellular exosome;GO:0030425//dendrite;GO:0030424//axon;GO:0005783//endoplasmic reticulum;GO:0009897//external side of plasma membrane;GO:0016324//apical plasma membrane;GO:0031526//brush border membrane;GO:0043235//receptor complex;GO:0005768//endosome;GO:0030139//endocytic vesicle;GO:0005794//Golgi apparatus;GO:0005905//clathrin-coated pit;GO:00160…	GO:0005509//calcium ion binding;GO:0051087//chaperone binding	GO:0003148//outflow tract septum morphogenesis;GO:0030514//negative regulation of BMP signaling pathway;GO:0060068//vagina development;GO:0030001//metal ion transport;GO:0061156//pulmonary artery morphogenesis;GO:0140058//neuron projection arborization;GO:0008584//male gonad development;GO:0070447//positive regulation of oligodendrocyte progenitor proliferation;GO:0008283//cell proliferation;GO:0…	K06233//low density lipoprotein-related protein 2	XP_011990054.1//PREDICTED: low-density lipoprotein receptor-related protein 2 isoform X2 [Ovis aries];XP_011990044.1//PREDICTED: low-density lipoprotein receptor-related protein 2 isoform X3 [Ovis aries];XP_011990035.1//PREDICTED: low-density lipoprotein receptor-related protein 2 isoform X1 [Ovis aries]
101111502	1393	36	9	-1.99068	3.48052e-05	2.12832e-05	Down	PROK1	GO:0005576//extracellular region	NA	GO:0045765//regulation of angiogenesis;GO:0000187//activation of MAPK activity;GO:0008284//positive regulation of cell proliferation	NA	XP_004002356.1//PREDICTED: prokineticin-1 isoform X1 [Ovis aries]
101118623	1458	32	8	-1.99068	9.50999e-05	5.56781e-05	Down	KCNRG	GO:0005783//endoplasmic reticulum	GO:0042802//identical protein binding	GO:1902260//negative regulation of delayed rectifier potassium channel activity;GO:0051260//protein homooligomerization	K21916//BTB/POZ domain-containing protein KCTD6	XP_011979912.1//PREDICTED: potassium channel regulatory protein [Ovis aries musimon]
101122238	1551	32	8	-1.99068	9.50999e-05	5.56781e-05	Down	PAPSS2	NA	GO:0005524//ATP binding;GO:0004020//adenylylsulfate kinase activity;GO:0004781//sulfate adenylyltransferase (ATP) activity	GO:0000103//sulfate assimilation	K13811//3'-phosphoadenosine 5'-phosphosulfate synthase [EC:2.7.7.4 2.7.1.25]	XP_004020326.1//PREDICTED: bifunctional 3'-phosphoadenosine 5'-phosphosulfate synthase 2 isoform X1 [Ovis aries];XP_014440161.1//PREDICTED: bifunctional 3'-phosphoadenosine 5'-phosphosulfate synthase 2 isoform X3 [Tupaia chinensis]
101117728	3808	28	7	-1.99068	0.000261524	0.000145457	Down	TAL2	NA	GO:0046983//protein dimerization activity	GO:0009791//post-embryonic development;GO:0030901//midbrain development;GO:0021794//thalamus development;GO:0035264//multicellular organism growth	K09068//T-cell acute lymphocytic leukemia protein	XP_007178321.1//PREDICTED: T-cell acute lymphocytic leukemia protein 2 isoform X1 [Balaenoptera acutorostrata scammoni]
105613042	3979	28	7	-1.99068	0.000261524	0.000145457	Down	LOC105613042	NA	NA	NA	K10384//filaggrin	XP_012036819.1//PREDICTED: filaggrin-like isoform X1 [Ovis aries]
101103233	3486	279.04	69.84	-1.98902	1.06497e-30	1.91718e-30	Down	LOC101103233	NA	NA	NA	K16494//protocadherin beta	XP_004397926.1//PREDICTED: protocadherin beta-10 [Odobenus rosmarus divergens]
101108292	1955	226	890	1.98681	1.72243e-94	8.04956e-94	Up	LOC101108292	NA	NA	NA	K20897//guanylate-binding protein 2	XP_011963294.1//PREDICTED: guanylate-binding protein 2-like isoform X1 [Ovis aries];XP_004022862.2//PREDICTED: guanylate-binding protein 2-like isoform X2 [Ovis aries]
101115275	2277	79	311	1.98631	3.57192e-34	7.02369e-34	Up	HOXA1	GO:0005634//nucleus	GO:0042802//identical protein binding;GO:0043565//sequence-specific DNA binding	GO:0050795//regulation of behavior;GO:0048702//embryonic neurocranium morphogenesis;GO:0021599//abducens nerve formation;GO:0090103//cochlea morphogenesis;GO:0042473//outer ear morphogenesis;GO:0050890//cognition;GO:0048844//artery morphogenesis;GO:0007605//sensory perception of sound;GO:0045944//positive regulation of transcription from RNA polymerase II promoter;GO:0007634//optokinetic behavior…	K09301//homeobox protein HoxA/B/D1	XP_012032290.2//PREDICTED: LOW QUALITY PROTEIN: homeobox protein Hox-A1 isoform X1 [Ovis aries];XP_010853715.1//PREDICTED: homeobox protein Hox-A1, partial [Bison bison bison]
101112744	3502	14	55	1.98333	3.04413e-07	2.21053e-07	Up	TUSC5	GO:0016021//integral component of membrane;GO:0005886//plasma membrane;GO:0030659//cytoplasmic vesicle membrane	NA	GO:0045026//plasma membrane fusion;GO:0009607//response to biotic stimulus;GO:0044381//glucose import in response to insulin stimulus;GO:0099638//endosome to plasma membrane protein transport	K16628//collagen, type VII, alpha;K19720//collagen, type III, alpha	XP_004012578.1//PREDICTED: tumor suppressor candidate 5 isoform X1 [Ovis aries]
BGI_novel_G001953	2755	2463.77	620.6	-1.97981	3.42939e-255	4.41962e-254	Down	NA	GO:0005615//extracellular space	NA	GO:0009306//protein secretion	K18744//caprin-2	XP_015335073.1//PREDICTED: cerebellin-4 [Marmota marmota marmota]
101103100	5547	1019	257	-1.97799	1.30758e-106	6.88357e-106	Down	IQCA1	NA	NA	NA	K13254//spastin [EC:3.6.4.3];K00665//fatty acid synthase, animal type [EC:2.3.1.85];K18730//PERQ amino acid-rich with GYF domain-containing protein;K10696//E3 ubiquitin-protein ligase BRE1 [EC:2.3.2.27]	XP_014947314.1//PREDICTED: IQ and AAA domain-containing protein 1 isoform X1 [Ovis aries];XP_014962576.1//PREDICTED: IQ and AAA domain-containing protein 1 isoform X3 [Ovis aries musimon];XP_010802169.1//PREDICTED: IQ and AAA domain-containing protein 1 isoform X3 [Bos taurus];XP_014947315.1//PREDICTED: IQ and AAA domain-containing protein 1 isoform X2 [Ovis aries]
101123616	1478	13.73	53.73	1.97772	4.37614e-07	3.13958e-07	Up	DHH	GO:0005615//extracellular space;GO:0005886//plasma membrane	GO:0005113//patched binding;GO:0008233//peptidase activity;GO:0005509//calcium ion binding;GO:0008270//zinc ion binding	GO:0001649//osteoblast differentiation;GO:0030238//male sex determination;GO:0007267//cell-cell signaling;GO:0007286//spermatid development;GO:0050810//regulation of steroid biosynthetic process;GO:0016539//intein-mediated protein splicing;GO:0033327//Leydig cell differentiation;GO:0007224//smoothened signaling pathway	K11990//desert hedgehog	ELR55920.1//Desert hedgehog protein, partial [Bos mutus]
105611982	1262	44	172	1.97616	1.65566e-19	2.15081e-19	Up	LOC105611982	GO:0005622//intracellular	GO:0003700//DNA binding transcription factor activity;GO:0003676//nucleic acid binding	GO:0006355//regulation of transcription, DNA-templated	K09228//KRAB domain-containing zinc finger protein;K10838//xeroderma pigmentosum group C-complementing protein	NP_001098438.1//zinc finger protein 266 [Bos taurus]
105611344	2007	11	43	1.97616	6.27278e-06	4.10133e-06	Up	LOC105611344	NA	NA	NA	K08474//taste receptor type 2;K17086//transmembrane 9 superfamily member 2/4	XP_014958889.1//PREDICTED: uncharacterized protein LOC106991855 [Ovis aries]
101120782	928	5.89	23	1.97462	0.000960546	0.000501701	Up	LOC101120782	GO:0005576//extracellular region	GO:0004252//serine-type endopeptidase activity	NA	K01329//chymase [EC:3.4.21.39]	XP_014957284.1//PREDICTED: LOW QUALITY PROTEIN: mast cell protease 2-like isoform X1 [Ovis aries]
BGI_novel_G002400	3964	137.89	34.86	-1.97455	7.73446e-16	8.7891e-16	Down	NA	NA	NA	NA	K17584//phosphorylated CTD-interacting factor 1;K14740//metallothionein 3;K14211//elastin;K10838//xeroderma pigmentosum group C-complementing protein;K00308//N1-acetylpolyamine oxidase [EC:1.5.3.13]	EDM08583.1//rCG24705 [Rattus norvegicus]
BGI_novel_G001008	8106	57.55	14.55	-1.97447	1.9313e-07	1.42384e-07	Down	NA	NA	NA	NA	K09228//KRAB domain-containing zinc finger protein;K05691//catenin alpha	CAA10770.1//reverse transcriptase-like [Bos taurus]
101111233	2468	51.16	12.99	-1.96829	9.67211e-07	6.75602e-07	Down	LOC101111233	GO:0005730//nucleolus	GO:0008097//5S rRNA binding;GO:0019843//rRNA binding	GO:1901796//regulation of signal transduction by p53 class mediator;GO:0000027//ribosomal large subunit assembly;GO:0000463//maturation of LSU-rRNA from tricistronic rRNA transcript (SSU-rRNA, 5.8S rRNA, LSU-rRNA);GO:0042273//ribosomal large subunit biogenesis;GO:1902570//protein localization to nucleolus	K14847//ribosome production factor 2	XP_004011249.1//PREDICTED: ribosome production factor 2 homolog isoform X1 [Ovis aries]
101103745	2666	189	48	-1.96796	4.79688e-21	6.53888e-21	Down	SPAG6	GO:0005634//nucleus;GO:0015630//microtubule cytoskeleton	NA	NA	K15043//importin subunit alpha-2	XP_005975973.1//PREDICTED: sperm-associated antigen 6 isoform X2 [Pantholops hodgsonii];XP_005901706.1//PREDICTED: sperm-associated antigen 6 isoform X2 [Bos mutus];NP_001033274.1//sperm-associated antigen 6 [Bos taurus]
BGI_novel_G000112	5010	12.14	47.15	1.96681	2.41479e-06	1.6381e-06	Up	NA	NA	NA	NA	K09228//KRAB domain-containing zinc finger protein;K08111//glypican 5	XP_012770936.1//hypothetical protein, conserved [Babesia bigemina]
443522	1104	17	66	1.96625	2.4382e-08	1.91182e-08	Up	PMCH	GO:0005634//nucleus	GO:0030354//melanin-concentrating hormone activity	GO:0007631//feeding behavior;GO:0007268//chemical synaptic transmission	K05229//pro-melanin-concentrating hormone	XP_004006722.1//PREDICTED: pro-MCH [Ovis aries]
BGI_novel_G003445	385	35.94	9.14	-1.966	4.09078e-05	2.48469e-05	Down	NA	NA	NA	NA	K05658//ATP-binding cassette, subfamily B (MDR/TAP), member 1 [EC:3.6.3.44]	XP_012374952.1//PREDICTED: multidrug resistance protein 1 [Dasypus novemcinctus]
105605939	8441	126	489	1.96573	4.83689e-52	1.35069e-51	Up	LOC105605939	NA	NA	NA	K09228//KRAB domain-containing zinc finger protein	XP_010861479.1//PREDICTED: zinc finger protein 616-like isoform X1 [Bison bison bison];XP_005966915.1//PREDICTED: zinc finger protein 91-like [Pantholops hodgsonii]
101113647	10399	114	29	-1.96559	2.76946e-13	2.81608e-13	Down	KIRREL	GO:0070062//extracellular exosome;GO:0043198//dendritic shaft;GO:0005911//cell-cell junction;GO:0016021//integral component of membrane;GO:0005886//plasma membrane;GO:0048471//perinuclear region of cytoplasm	GO:0017022//myosin binding	GO:0098609//cell-cell adhesion;GO:0001933//negative regulation of protein phosphorylation;GO:0007588//excretion;GO:0030838//positive regulation of actin filament polymerization	K17341//hemicentin;K18273//alpha-tectorin	XP_003125739.2//kin of IRRE-like protein 1 isoform X2 [Sus scrofa];XP_014947808.1//PREDICTED: kin of IRRE-like protein 1 isoform X1 [Ovis aries]
105602035	5070	25	97	1.96538	1.38149e-11	1.2922e-11	Up	LOC105602035	NA	NA	NA	NA	NA
BGI_novel_G001873	2079	132.69	33.82	-1.96279	3.43844e-15	3.79847e-15	Down	NA	NA	NA	NA	K09228//KRAB domain-containing zinc finger protein;K08111//glypican 5	XP_012770936.1//hypothetical protein, conserved [Babesia bigemina]
105603395	2919	196	50	-1.96153	1.11525e-21	1.55167e-21	Down	LOC105603395	NA	NA	NA	NA	NA
BGI_novel_G000383	1966	45.29	11.56	-1.96073	4.28736e-06	2.84763e-06	Down	NA	NA	NA	NA	K12852//116 kDa U5 small nuclear ribonucleoprotein component;K08111//glypican 5;K06727//Fc receptor-like protein	XP_012770936.1//hypothetical protein, conserved [Babesia bigemina]
105615920	6085	94	24	-1.9603	3.55082e-11	3.25917e-11	Down	LOC105615920	NA	NA	NA	K16349//natural cytotoxicity triggering receptor 3 ligand 1;K06727//Fc receptor-like protein	ELR59748.1//hypothetical protein M91_15431, partial [Bos mutus]
101122101	1844	3556	908	-1.96017	0	0	Down	PPP1R17	NA	GO:0004865//protein serine/threonine phosphatase inhibitor activity	GO:0010921//regulation of phosphatase activity	K08067//protein phosphatase 1 regulatory subunit 17	XP_004415054.2//PREDICTED: LOW QUALITY PROTEIN: protein phosphatase 1 regulatory subunit 17 [Odobenus rosmarus divergens]
101109558	1894	21.1	81.52	1.95923	6.2412e-10	5.36732e-10	Up	SLC7A9	GO:0005887//integral component of plasma membrane;GO:0016324//apical plasma membrane;GO:0031526//brush border membrane;GO:0016021//integral component of membrane	GO:0015175//neutral amino acid transmembrane transporter activity;GO:0015184//L-cystine transmembrane transporter activity;GO:0015297//antiporter activity;GO:0015171//amino acid transmembrane transporter activity	GO:0015811//L-cystine transport	K13868//solute carrier family 7 (L-type amino acid transporter), member 9	XP_005958315.1//PREDICTED: B(0,+)-type amino acid transporter 1 [Pantholops hodgsonii];XP_004015189.1//PREDICTED: B(0,+)-type amino acid transporter 1 isoform X1 [Ovis aries]
105615190	1158	7	27	1.95686	0.000376262	0.000205782	Up	LOC105615190	NA	NA	NA	NA	NA
101103205	2470	82	21	-1.95591	6.59719e-10	5.66347e-10	Down	C1H2orf54	NA	NA	NA	K16628//collagen, type VII, alpha	XP_004003487.1//PREDICTED: uncharacterized protein C2orf54 homolog isoform X1, partial [Ovis aries];XP_017895443.1//PREDICTED: uncharacterized protein C2orf54 [Capra hircus]
105611804	2374	156	40	-1.95415	1.69966e-17	2.06154e-17	Down	LOC105611804	NA	NA	NA	NA	NA
101111542	1654	39	10	-1.95415	2.07804e-05	1.29777e-05	Down	LRG1	NA	NA	NA	K13023//carboxypeptidase N regulatory subunit	XP_004008643.1//PREDICTED: leucine-rich alpha-2-glycoprotein [Ovis aries]
BGI_novel_G003385	793	566.89	145.56	-1.95213	3.85705e-59	1.20229e-58	Down	NA	NA	NA	NA	K06856//immunoglobulin heavy chain	CAA49451.1//immunoglobulin gamma-1 chain, partial [Ovis aries]
101123477	2176	35	9	-1.95004	5.66044e-05	3.39345e-05	Down	ODF4	NA	NA	NA	K18437//high affinity cAMP-specific and IBMX-insensitive 3',5'-cyclic phosphodiesterase 8 [EC:3.1.4.53]	XP_014961022.1//PREDICTED: outer dense fiber protein 4 isoform X1 [Ovis aries musimon];XP_014961023.1//PREDICTED: outer dense fiber protein 4 isoform X2 [Ovis aries musimon]
101112315	4242	31	119	1.94994	9.45023e-14	9.83856e-14	Up	SLC5A5	NA	NA	NA	K14385//solute carrier family 5 (sodium/iodide cotransporter), member 5	XP_004009215.1//PREDICTED: sodium/iodide cotransporter isoform X1 [Ovis aries]
101121996	1338	127.85	32.89	-1.94941	1.42536e-14	1.53234e-14	Down	LOC101121996	NA	GO:0016747//transferase activity, transferring acyl groups other than amino-acyl groups	NA	K14456//2-acylglycerol O-acyltransferase 3 [EC:2.3.1.20 2.3.1.22]	XP_020731853.1//2-acylglycerol O-acyltransferase 3-like [Odocoileus virginianus texanus];XP_017895890.1//PREDICTED: LOW QUALITY PROTEIN: 2-acylglycerol O-acyltransferase 3-like [Capra hircus];XP_015324891.1//PREDICTED: 2-acylglycerol O-acyltransferase 3 isoform X2 [Bos taurus];AIC32620.1//MOGAT3-like protein variant [Ovis aries]
BGI_novel_G000066	8604	97.15	25.03	-1.94723	2.05564e-11	1.90475e-11	Down	NA	GO:0016021//integral component of membrane	GO:0004930//G-protein coupled receptor activity	GO:0001580//detection of chemical stimulus involved in sensory perception of bitter taste	K08474//taste receptor type 2	NP_001040099.1//bitter taste receptor Bota-T2R65A [Bos taurus]
100302705	908	8.48	32.47	1.94629	0.000101959	5.94792e-05	Up	IZUMO1	GO:0016021//integral component of membrane	GO:0005102//receptor binding	GO:0035036//sperm-egg recognition;GO:0007342//fusion of sperm to egg plasma membrane involved in single fertilization	NA	NP_001157964.1//izumo sperm-egg fusion protein 1 precursor [Ovis aries];XP_012044909.1//PREDICTED: izumo sperm-egg fusion protein 1 isoform X1 [Ovis aries]
101120712	6561	31	8	-1.94487	0.00015506	8.86586e-05	Down	TCHHL1	NA	GO:0046914//transition metal ion binding	NA	K04574//neurofilament heavy polypeptide;K18626//trichohyalin	XP_004002558.1//PREDICTED: trichohyalin-like protein 1 [Ovis aries]
101119776	11162	31	8	-1.94487	0.00015506	8.86586e-05	Down	ABCC2	NA	NA	NA	K05666//ATP-binding cassette, subfamily C (CFTR/MRP), member 2	XP_007108849.1//PREDICTED: canalicular multispecific organic anion transporter 1 [Physeter catodon];XP_004020153.1//PREDICTED: canalicular multispecific organic anion transporter 1 [Ovis aries]
101108095	1349	31	8	-1.94487	0.00015506	8.86586e-05	Down	LRRC58	NA	NA	NA	K10130//leucine-rich repeats and death domain-containing protein	AAH13757.1//LRRC58 protein, partial [Homo sapiens];XP_004003002.1//PREDICTED: leucine-rich repeat-containing protein 58 [Ovis aries]
101104179	16717	973	252	-1.93969	2.45441e-99	1.19653e-98	Down	DNAH5	NA	NA	NA	K10408//dynein heavy chain, axonemal	XP_020932305.1//LOW QUALITY PROTEIN: dynein heavy chain 5, axonemal [Sus scrofa]
101115182	9913	27	7	-1.93821	0.0004278	0.000232462	Down	TEX15	NA	NA	NA	K21873//protein TASOR	XP_011961261.1//PREDICTED: testis-expressed sequence 15 protein isoform X2 [Ovis aries];XP_011961258.1//PREDICTED: testis-expressed sequence 15 protein isoform X1 [Ovis aries]
BGI_novel_G000946	3401	157.96	41	-1.93654	1.66974e-17	2.02602e-17	Down	NA	NA	NA	NA	K14740//metallothionein 3;K10838//xeroderma pigmentosum group C-complementing protein;K00308//N1-acetylpolyamine oxidase [EC:1.5.3.13]	ELR59748.1//hypothetical protein M91_15431, partial [Bos mutus]
101112532	2838	320.09	83.21	-1.93433	9.1629e-34	1.78622e-33	Down	WDR63	NA	NA	NA	K17770//mitochondrial import receptor subunit TOM20;K11143//dynein intermediate chain 2, axonemal	XP_014947159.1//PREDICTED: WD repeat-containing protein 63 isoform X1 [Ovis aries]
780518	4461	6.13	23.23	1.93135	0.00107539	0.000558	Up	CLMP	NA	NA	NA	K06789//adipocyte-specific adhesion molecule	XP_014956454.1//PREDICTED: CXADR-like membrane protein isoform X2 [Ovis aries];XP_014956453.1//PREDICTED: CXADR-like membrane protein isoform X1 [Ovis aries]
101103351	1358	27378.4	7133	-1.93113	0	0	Down	LOC101103351	GO:0005737//cytoplasm	GO:0003746//translation elongation factor activity;GO:0005525//GTP binding;GO:0003924//GTPase activity	NA	K03231//elongation factor 1-alpha	XP_012040812.1//PREDICTED: elongation factor 1-alpha 1-like isoform X1 [Ovis aries]
101121833	4490	11.38	43.07	1.92951	8.59647e-06	5.55916e-06	Up	C2H8orf58	NA	NA	NA	NA	XP_011974685.1//PREDICTED: uncharacterized protein C8orf58 homolog [Ovis aries]
101110972	2087	713	186	-1.92928	8.63369e-73	3.1689e-72	Down	IQSEC1	NA	NA	NA	K12495//IQ motif and SEC7 domain-containing protein	XP_013208433.1//PREDICTED: IQ motif and SEC7 domain-containing protein 1 isoform X3 [Microtus ochrogaster];XP_014957665.1//PREDICTED: IQ motif and SEC7 domain-containing protein 1 [Ovis aries]
100307041	2114	115	30	-1.92928	4.25963e-13	4.29408e-13	Down	F2	GO:0070062//extracellular exosome;GO:0072562//blood microparticle;GO:0009897//external side of plasma membrane;GO:0005576//extracellular region	GO:0004252//serine-type endopeptidase activity;GO:0001530//lipopolysaccharide binding;GO:0005509//calcium ion binding;GO:0008201//heparin binding;GO:0070053//thrombospondin receptor activity;GO:0005102//receptor binding;GO:0070051//fibrinogen binding	GO:0061844//antimicrobial humoral immune response mediated by antimicrobial peptide;GO:0010468//regulation of gene expression;GO:0048712//negative regulation of astrocyte differentiation;GO:0007596//blood coagulation;GO:0045861//negative regulation of proteolysis;GO:0030307//positive regulation of cell growth;GO:0030168//platelet activation;GO:0007166//cell surface receptor signaling pathway;GO:0…	K01313//coagulation factor II (thrombin) [EC:3.4.21.5]	NP_001159667.1//prothrombin precursor [Ovis aries]
101112570	1907	23	6	-1.92928	0.00119121	0.00061487	Down	NAA11	NA	NA	NA	K20791//N-alpha-acetyltransferase 10/11 [EC:2.3.1.255]	OWK13667.1//NAA11 [Cervus elaphus hippelaphus]
101113278	2883	23	6	-1.92928	0.00119121	0.00061487	Down	ANKRD34C	NA	NA	NA	K20350//p24 family protein gamma-4;K21440//ankyrin repeat domain-containing protein 50	XP_012026032.1//PREDICTED: ankyrin repeat domain-containing protein 34C [Ovis aries musimon]
101117876	746	23	87	1.9287	2.57358e-10	2.25773e-10	Up	ESM1	NA	NA	NA	K08785//HtrA serine peptidase 3 [EC:3.4.21.-];K08784//HtrA serine peptidase 1 [EC:3.4.21.-];K08786//HtrA serine peptidase 4 [EC:3.4.21.-]	XP_004017043.1//PREDICTED: LOW QUALITY PROTEIN: endothelial cell-specific molecule 1 [Ovis aries]
105606326	2044	27.02	7.06	-1.92696	0.000448096	0.00024306	Down	LOC105606326	GO:0016021//integral component of membrane;GO:0005886//plasma membrane	GO:0005242//inward rectifier potassium channel activity	NA	K05009//potassium inwardly-rectifying channel subfamily J member 16	XP_011965291.1//PREDICTED: inward rectifier potassium channel 16 [Ovis aries musimon]
101108419	3320	65	17	-1.92558	5.28501e-08	4.04919e-08	Down	LOC101108419	GO:0005739//mitochondrion	GO:0047961//glycine N-acyltransferase activity	NA	K00628//glycine N-acyltransferase / glycine N-benzoyltransferase [EC:2.3.1.13 2.3.1.71]	XP_004016543.1//PREDICTED: glycine N-acyltransferase-like [Ovis aries];XP_012008076.1//PREDICTED: glycine N-acyltransferase-like [Ovis aries musimon]
101106471	1727	11.39	42.97	1.92488	9.10083e-06	5.87212e-06	Up	LOC101106471	GO:0005737//cytoplasm	GO:0003746//translation elongation factor activity;GO:0005525//GTP binding;GO:0003924//GTPase activity	NA	K03231//elongation factor 1-alpha	XP_012040812.1//PREDICTED: elongation factor 1-alpha 1-like isoform X1 [Ovis aries]
101120186	413	42	11	-1.92356	1.23692e-05	7.86546e-06	Down	CCL17	NA	NA	NA	K21083//C-C motif chemokine 17	XP_004015612.3//PREDICTED: C-C motif chemokine 17 isoform X1 [Ovis aries]
101108311	3996	80	21	-1.92029	1.68411e-09	1.41335e-09	Down	CEP135	GO:0005814//centriole;GO:0005813//centrosome	GO:0008022//protein C-terminus binding	GO:1902857//positive regulation of non-motile cilium assembly;GO:0007099//centriole replication;GO:0010457//centriole-centriole cohesion	K16461//centrosomal protein CEP135	XP_012035378.1//PREDICTED: centrosomal protein of 135 kDa isoform X2 [Ovis aries];XP_004009887.1//PREDICTED: centrosomal protein of 135 kDa isoform X1 [Ovis aries]
101107216	790	699.58	183.99	-1.91754	6.84166e-71	2.46259e-70	Down	LOC101107216	NA	NA	NA	K02987//small subunit ribosomal protein S4e	XP_004015500.1//PREDICTED: 40S ribosomal protein S4-like [Ovis aries]
105605902	555	38.01	10	-1.91706	3.34245e-05	2.04567e-05	Down	LOC105605902	NA	NA	NA	K16477//ninein-like protein	XP_017912428.1//PREDICTED: ninein-like protein isoform X1 [Capra hircus]
101122628	2092	38	10	-1.91668	3.35846e-05	2.05527e-05	Down	NPY2R	GO:0016021//integral component of membrane;GO:0097730//non-motile cilium	GO:0004983//neuropeptide Y receptor activity;GO:0001601//peptide YY receptor activity	GO:0007193//adenylate cyclase-inhibiting G-protein coupled receptor signaling pathway;GO:0003151//outflow tract morphogenesis;GO:0003214//cardiac left ventricle morphogenesis	K04205//neuropeptide Y receptor type 2	XP_011952701.1//PREDICTED: neuropeptide Y receptor type 2 [Ovis aries]
100192429	1403	365.29	96.13	-1.91666	7.58563e-38	1.62272e-37	Down	HLF	GO:0005634//nucleus	GO:0001228//transcriptional activator activity, RNA polymerase II transcription regulatory region sequence-specific DNA binding;GO:0003677//DNA binding;GO:0000977//RNA polymerase II regulatory region sequence-specific DNA binding;GO:0043565//sequence-specific DNA binding;GO:0001077//transcriptional activator activity, RNA polymerase II proximal promoter sequence-specific DNA binding;GO:0003700//D…	GO:0035914//skeletal muscle cell differentiation;GO:0007275//multicellular organism development	K09057//hepatic leukemia factor	NP_001132922.1//hepatic leukemia factor [Ovis aries];XP_020764218.1//hepatic leukemia factor isoform X1 [Odocoileus virginianus texanus];XP_010988673.1//PREDICTED: LOW QUALITY PROTEIN: hepatic leukemia factor [Camelus dromedarius]
105604834	3388	91	24	-1.91351	1.44154e-10	1.28276e-10	Down	LOC105604834	NA	NA	NA	K19347//SUN domain-containing protein 1/2	XP_011960066.1//PREDICTED: uncharacterized protein LOC105604834 [Ovis aries]
105615813	5030	551.46	2060.2	1.91078	2.55723e-205	2.67022e-204	Up	LOC105615813	NA	NA	NA	K09614//corin [EC:3.4.21.-];K01540//sodium/potassium-transporting ATPase subunit beta	CDQ96866.1//unnamed protein product, partial [Oncorhynchus mykiss]
105601887	14179	15	56	1.90979	4.67344e-07	3.34454e-07	Up	LOC105601887	NA	NA	NA	K08474//taste receptor type 2	XP_012027193.1//PREDICTED: fibrous sheath-interacting protein 2-like isoform X2 [Ovis aries musimon]
BGI_novel_G001955	299	24.49	6.48	-1.9088	0.000898307	0.000470669	Down	NA	GO:0016021//integral component of membrane	NA	NA	K06551//signal-regulatory protein alpha/beta1/gamma	XP_012044180.1//PREDICTED: tyrosine-protein phosphatase non-receptor type substrate 1 isoform X1 [Ovis aries]
101116684	2011	5.73	21.37	1.9083	0.00186235	0.000936913	Up	TDGF1	GO:0005615//extracellular space;GO:0009986//cell surface;GO:0045121//membrane raft;GO:0016324//apical plasma membrane	GO:0008083//growth factor activity	GO:0050731//positive regulation of peptidyl-tyrosine phosphorylation;GO:0035729//cellular response to hepatocyte growth factor stimulus;GO:0000187//activation of MAPK activity;GO:0007507//heart development;GO:0010595//positive regulation of endothelial cell migration;GO:0043066//negative regulation of apoptotic process;GO:0071356//cellular response to tumor necrosis factor;GO:0071364//cellular re…	K14740//metallothionein 3;K16349//natural cytotoxicity triggering receptor 3 ligand 1;K10838//xeroderma pigmentosum group C-complementing protein;K00308//N1-acetylpolyamine oxidase [EC:1.5.3.13]	XP_004018558.1//PREDICTED: teratocarcinoma-derived growth factor 1 [Ovis aries]
105615953	3797	35.29	9.36	-1.90536	6.85533e-05	4.07342e-05	Down	LOC105615953	NA	NA	NA	K10744//ribonuclease H2 subunit B;K07756//inositol-hexakisphosphate 5-kinase [EC:2.7.4.21];K04726//BH3 interacting domain death agonist;K01679//fumarate hydratase, class II [EC:4.2.1.2]	XP_014956680.1//PREDICTED: LOW QUALITY PROTEIN: uncharacterized protein LOC106991649 [Ovis aries]
105605948	577	30.16	8	-1.90524	0.000232892	0.000130334	Down	LOC105605948	NA	NA	NA	K12841//calcium homeostasis endoplasmic reticulum protein	XP_011963531.1//PREDICTED: calcium homeostasis endoplasmic reticulum protein-like [Ovis aries]
BGI_novel_G000649	781	14	52	1.90241	1.27652e-06	8.83561e-07	Up	NA	NA	NA	NA	K13512//lysophospholipid acyltransferase [EC:2.3.1.23 2.3.1.-];K18467//vacuolar protein sorting-associated protein 29;K06554//immunoglobulin lambda-like polypeptide 1	AAI22796.1//IGK protein [Bos taurus]
BGI_novel_G003112	2778	55.78	14.83	-1.90191	5.75508e-07	4.08626e-07	Down	NA	NA	NA	NA	K13165//splicing factor, arginine/serine-rich 12	OCT96360.1//hypothetical protein XELAEV_18014037mg [Xenopus laevis]
BGI_novel_G002632	537	16.51	61.22	1.89999	1.51473e-07	1.12591e-07	Up	NA	GO:0005623//cell;GO:0008043//intracellular ferritin complex;GO:0005737//cytoplasm	GO:0005506//iron ion binding;GO:0008199//ferric iron binding	GO:0006879//cellular iron ion homeostasis;GO:0006826//iron ion transport;GO:0006880//intracellular sequestering of iron ion	K13625//ferritin light chain	XP_005955425.1//PREDICTED: ferritin light chain [Pantholops hodgsonii]
BGI_novel_G003519	780	60	16	-1.89757	2.25503e-07	1.6546e-07	Down	NA	NA	NA	NA	K14611//solute carrier family 23 (nucleobase transporter), member 1/2;K16349//natural cytotoxicity triggering receptor 3 ligand 1;K14211//elastin;K10838//xeroderma pigmentosum group C-complementing protein;K00308//N1-acetylpolyamine oxidase [EC:1.5.3.13]	XP_011989752.1//PREDICTED: EF-hand calcium-binding domain-containing protein 1 isoform X1 [Ovis aries musimon]
101120653	2551	30	8	-1.89757	0.000251547	0.000140149	Down	SLCO1B3	GO:0005887//integral component of plasma membrane;GO:0016021//integral component of membrane;GO:0005886//plasma membrane	GO:0015125//bile acid transmembrane transporter activity;GO:0005215//transporter activity;GO:0015347//sodium-independent organic anion transmembrane transporter activity	GO:0043252//sodium-independent organic anion transport;GO:0006811//ion transport	K05043//solute carrier organic anion transporter family, member 1B	XP_004006851.1//PREDICTED: solute carrier organic anion transporter family member 1B3 [Ovis aries]
101107613	6574	30	8	-1.89757	0.000251547	0.000140149	Down	LOC101107613	GO:0016021//integral component of membrane	GO:0008138//protein tyrosine/serine/threonine phosphatase activity;GO:0004725//protein tyrosine phosphatase activity	NA	K18079//PTEN homologous phosphatase	XP_014953579.1//PREDICTED: phosphatidylinositol 3,4,5-trisphosphate 3-phosphatase TPTE2-like isoform X1 [Ovis aries]
101109766	1405	10	37	1.89685	4.55213e-05	2.7517e-05	Up	SH2D4B	NA	NA	NA	K17577//SH2 domain-containing protein 4A	XP_014959954.1//PREDICTED: SH2 domain-containing protein 4B isoform X1 [Ovis aries];XP_019781327.1//PREDICTED: SH2 domain-containing protein 4B isoform X5 [Tursiops truncatus]
105602796	7424	86	23	-1.89338	6.06264e-10	5.2159e-10	Down	LOC105602796	NA	NA	NA	K08474//taste receptor type 2;K14211//elastin	XP_011963819.1//PREDICTED: peroxisomal N(1)-acetyl-spermine/spermidine oxidase isoform X7 [Ovis aries musimon]
105616860	4061	55	203	1.8933	1.44435e-21	2.00251e-21	Up	LOC105616860	NA	NA	NA	NA	NA
101117102	1606	29.88	8	-1.89179	0.000266489	0.000147997	Down	ZSCAN4	NA	NA	NA	K09230//SCAN domain-containing zinc finger protein	XP_005616130.2//zinc finger protein 211 [Canis lupus familiaris]
101107987	992	305	82	-1.88579	3.13357e-31	5.76409e-31	Down	C15H11orf88	NA	NA	NA	K10077//layilin	XP_017914488.1//PREDICTED: UPF0722 protein C11orf88 homolog [Capra hircus];XP_004016057.1//PREDICTED: UPF0722 protein C11orf88 homolog [Ovis aries]
105611484	959	9	33	1.88379	0.000126613	7.31001e-05	Up	MEIKIN	NA	NA	NA	NA	XP_014945497.1//PREDICTED: meiosis-specific kinetochore protein isoform X2, partial [Ovis aries musimon];XP_014951419.1//PREDICTED: meiosis-specific kinetochore protein isoform X1 [Ovis aries]
106991612	1981	6	22	1.88379	0.00175048	0.000884849	Up	LOC106991612	NA	NA	NA	NA	NA
106991178	1794	360	97	-1.88262	1.7746e-36	3.68656e-36	Down	LOC106991178	NA	NA	NA	NA	NA
101114786	1833	441	119	-1.88049	3.13735e-44	7.67095e-44	Down	CALB1	GO:0070062//extracellular exosome;GO:0030425//dendrite;GO:0030424//axon;GO:0005634//nucleus;GO:0005829//cytosol;GO:0045202//synapse;GO:0043025//neuronal cell body;GO:0043005//neuron projection	GO:0005499//vitamin D binding;GO:0005509//calcium ion binding;GO:0008270//zinc ion binding	GO:1900271//regulation of long-term synaptic potentiation;GO:0055074//calcium ion homeostasis;GO:0010842//retina layer formation;GO:0051480//regulation of cytosolic calcium ion concentration;GO:0007616//long-term memory;GO:0071310//cellular response to organic substance;GO:0035502//metanephric part of ureteric bud development;GO:0007626//locomotory behavior;GO:0072205//metanephric collecting duct…	K14757//calbindin D28	NP_001069663.1//calbindin [Bos taurus]
105604781	7441	26	7.04	-1.87554	0.00072162	0.000383074	Down	LOC105604781	NA	NA	NA	K09313//homeobox protein cut-like	XP_011959903.1//PREDICTED: homeobox protein cut-like 1 [Ovis aries]
BGI_novel_G002302	2559	51.9	189.1	1.87467	5.94367e-20	7.83544e-20	Up	NA	NA	NA	NA	K08111//glypican 5	CAA10770.1//reverse transcriptase-like [Bos taurus]
101105013	1951	52.21	14.15	-1.8742	1.67517e-06	1.14981e-06	Down	MNT	NA	NA	NA	K09115//MAX-binding protein	XP_014953798.1//PREDICTED: LOW QUALITY PROTEIN: max-binding protein MNT isoform X1 [Ovis aries]
BGI_novel_G001342	2296	223.89	60.71	-1.87346	3.59283e-23	5.23597e-23	Down	NA	NA	NA	NA	K16349//natural cytotoxicity triggering receptor 3 ligand 1;K10838//xeroderma pigmentosum group C-complementing protein;K00308//N1-acetylpolyamine oxidase [EC:1.5.3.13]	XP_014957662.1//PREDICTED: LOW QUALITY PROTEIN: DNA repair protein complementing XP-C cells isoform X1 [Ovis aries]
105605503	1832	30	109	1.87062	4.11439e-12	3.95727e-12	Up	LOC105605503	NA	NA	NA	NA	NA
105615805	3661	132.68	36.06	-1.87016	2.4712e-14	2.63252e-14	Down	LOC105615805	NA	NA	NA	K08063//regulatory factor X-associated protein;K10744//ribonuclease H2 subunit B;K04257//olfactory receptor;K07756//inositol-hexakisphosphate 5-kinase [EC:2.7.4.21];K06724//neuropilin 1	XP_014952229.1//PREDICTED: LOW QUALITY PROTEIN: uncharacterized protein LOC105615805 isoform X1 [Ovis aries]
101109433	1683	1085	295	-1.86959	2.54881e-105	1.32307e-104	Down	LRRC23	NA	NA	NA	K17550//protein phosphatase 1 regulatory subunit 7	XP_004006972.1//PREDICTED: leucine-rich repeat-containing protein 23 [Ovis aries]
105615970	7250	131	475	1.86768	2.23368e-47	5.76905e-47	Up	LOC105615970	NA	NA	NA	NA	NA
101116654	1152	151	547	1.86632	3.09289e-54	8.95291e-54	Up	NMU	NA	NA	NA	K05249//neuromedin U	XP_012026165.1//PREDICTED: neuromedin-U isoform X2 [Ovis aries musimon];XP_010804439.1//PREDICTED: neuromedin-U isoform X2 [Bos taurus]
106991282	5107	37	134	1.86596	1.66287e-14	1.78253e-14	Up	LOC106991282	NA	NA	NA	NA	NA
101115381	1515	33	9	-1.86515	0.000147634	8.46265e-05	Down	ASGR2	NA	NA	NA	K10064//asialoglycoprotein receptor 2	XP_012040998.1//PREDICTED: asialoglycoprotein receptor 2 isoform X1 [Ovis aries];XP_012041000.1//PREDICTED: asialoglycoprotein receptor 2 isoform X2 [Ovis aries]
BGI_novel_G000792	5289	22	6	-1.86515	0.00194426	0.000975561	Down	NA	NA	NA	NA	K16349//natural cytotoxicity triggering receptor 3 ligand 1	ELR59748.1//hypothetical protein M91_15431, partial [Bos mutus]
BGI_novel_G001803	994	22	6	-1.86515	0.00194426	0.000975561	Down	NA	NA	NA	NA	K09228//KRAB domain-containing zinc finger protein;K05691//catenin alpha	ELR58507.1//Putative uncharacterized transposon-derived protein F52C9.6, partial [Bos mutus]
101114720	995	65	235	1.86347	3.186e-24	4.77617e-24	Up	LOC101114720	NA	NA	NA	NA	XP_014954976.1//PREDICTED: short palate, lung and nasal epithelium carcinoma-associated protein 2A-like isoform X1 [Ovis aries]
105612542	4379	73	20	-1.85857	1.79247e-08	1.41496e-08	Down	LOC105612542	NA	NA	NA	K11502//centromere protein J	XP_014952759.1//PREDICTED: T-complex protein 10A homolog 2 isoform X1 [Ovis aries]
105605834	1293	322.45	88.38	-1.85796	2.67201e-32	5.03393e-32	Down	LOC105605834	NA	NA	NA	K13865//solute carrier family 7 (cationic amino acid transporter), member 3	XP_011963382.1//PREDICTED: LOW QUALITY PROTEIN: cationic amino acid transporter 3-like, partial [Ovis aries]
106991358	7332	15	54	1.85732	1.19504e-06	8.28797e-07	Up	LOC106991358	NA	NA	NA	K08474//taste receptor type 2	NA
106991788	659	113	31	-1.85666	2.54319e-12	2.46934e-12	Down	LOC106991788	NA	NA	NA	K06820//plexin A	XP_007182832.1//PREDICTED: plexin-A1 [Balaenoptera acutorostrata scammoni];XP_014946221.1//PREDICTED: plexin-A1 isoform X4 [Ovis aries musimon]
105607227	1558	164	590	1.85634	5.99857e-58	1.83193e-57	Up	SOHLH1	NA	NA	NA	K19479//collagen, type X, alpha;K06236//collagen, type I, alpha	XP_014949323.1//PREDICTED: spermatogenesis- and oogenesis-specific basic helix-loop-helix-containing protein 1 isoform X1 [Ovis aries]
105602659	1453	40	11	-1.85317	3.1828e-05	1.95363e-05	Down	LOC105602659	NA	NA	NA	NA	XP_011952582.1//PREDICTED: uncharacterized protein LOC105602659 isoform X1 [Ovis aries]
BGI_novel_G000923	1732	27.83	7.66	-1.8519	0.000523787	0.000282125	Down	NA	GO:0005829//cytosol;GO:0000139//Golgi membrane	GO:0046872//metal ion binding;GO:0004721//phosphoprotein phosphatase activity;GO:0004722//protein serine/threonine phosphatase activity	GO:0006470//protein dephosphorylation;GO:0000082//G1/S transition of mitotic cell cycle;GO:0048208//COPII vesicle coating	K15498//serine/threonine-protein phosphatase 6 catalytic subunit [EC:3.1.3.16]	XP_014949679.1//PREDICTED: serine/threonine-protein phosphatase 6 catalytic subunit isoform X2 [Ovis aries]
101110872	1129	1068	294	-1.8517	2.20253e-102	1.10524e-101	Down	CAPSL	NA	GO:0005509//calcium ion binding	NA	K16465//centrin-1;K04358//fibroblast growth factor;K02183//calmodulin;K14211//elastin;K00308//N1-acetylpolyamine oxidase [EC:1.5.3.13]	XP_005694858.1//PREDICTED: calcyphosin-like protein isoform X1 [Capra hircus];XP_011952455.1//PREDICTED: calcyphosin-like protein isoform X2 [Ovis aries];XP_012907380.1//PREDICTED: calcyphosin-like protein isoform X4 [Mustela putorius furo];XP_011952461.1//PREDICTED: calcyphosin-like protein isoform X3 [Ovis aries]
101119740	2105	58	16	-1.84866	5.70393e-07	4.05267e-07	Down	C4BPA	GO:0072562//blood microparticle;GO:0044216//other organism cell	GO:0003723//RNA binding	GO:0045732//positive regulation of protein catabolic process;GO:0045959//negative regulation of complement activation, classical pathway	K04002//complement component 4 binding protein, alpha	XP_004013628.1//PREDICTED: C4b-binding protein alpha chain isoform X3 [Ovis aries];XP_012042368.1//PREDICTED: C4b-binding protein alpha chain isoform X4 [Ovis aries];XP_012042366.1//PREDICTED: C4b-binding protein alpha chain isoform X1 [Ovis aries];XP_012042367.1//PREDICTED: C4b-binding protein alpha chain isoform X2 [Ovis aries]
101120490	6478	419.04	115.66	-1.84788	3.60642e-41	8.26232e-41	Down	DNAH11	NA	NA	NA	K10408//dynein heavy chain, axonemal	XP_010837328.1//PREDICTED: dynein heavy chain 11, axonemal [Bison bison bison];XP_007183989.1//PREDICTED: LOW QUALITY PROTEIN: dynein heavy chain 11, axonemal [Balaenoptera acutorostrata scammoni];XP_007111622.1//PREDICTED: dynein heavy chain 11, axonemal, partial [Physeter catodon]
101111679	3860	192	53	-1.84772	9.3873e-20	1.22906e-19	Down	LIPG	GO:0005615//extracellular space;GO:0009986//cell surface;GO:0005794//Golgi apparatus;GO:0005769//early endosome	GO:0008970//phosphatidylcholine 1-acylhydrolase activity;GO:0004465//lipoprotein lipase activity	GO:0055091//phospholipid homeostasis;GO:0032376//positive regulation of cholesterol transport;GO:0010983//positive regulation of high-density lipoprotein particle clearance;GO:0034375//high-density lipoprotein particle remodeling;GO:0042632//cholesterol homeostasis;GO:0043691//reverse cholesterol transport;GO:0050746//regulation of lipoprotein metabolic process;GO:0006629//lipid metabolic process	K22284//endothelial lipase [EC:3.1.1.3]	XP_004020711.1//PREDICTED: endothelial lipase [Ovis aries];XP_020755436.1//endothelial lipase isoform X2 [Odocoileus virginianus texanus]
101119890	5061	134	37	-1.84731	3.01576e-14	3.20346e-14	Down	IFNLR1	NA	NA	NA	K05140//interferon lambda receptor 1	XP_011970728.1//PREDICTED: interferon lambda receptor 1 isoform X2 [Ovis aries musimon];XP_012007460.1//PREDICTED: interferon lambda receptor 1 isoform X1 [Ovis aries]
BGI_novel_G000475	1110	47	13	-1.84483	6.94087e-06	4.52412e-06	Down	NA	GO:0016021//integral component of membrane	NA	GO:0016192//vesicle-mediated transport	K04358//fibroblast growth factor;K15196//transcription factor IIIB 90 kDa subunit;K14211//elastin;K08517//vesicle transport protein SEC22	XP_010815684.2//PREDICTED: transcription factor IIIB 90 kDa subunit isoform X1 [Bos taurus]
105604198	1113	16	57	1.84221	6.9798e-07	4.92489e-07	Up	LOC105604198	NA	NA	NA	K21125//mucin-5AC	XP_014958516.1//PREDICTED: mucin-5AC-like [Ovis aries]
101123084	3068	166	46	-1.84215	3.16714e-17	3.80282e-17	Down	LCA5L	NA	NA	NA	K10352//myosin heavy chain;K20283//golgin subfamily A member 4;K18626//trichohyalin;K20478//golgin subfamily B member 1	XP_011959203.1//PREDICTED: lebercilin-like protein isoform X1 [Ovis aries];XP_011959211.1//PREDICTED: lebercilin-like protein isoform X2 [Ovis aries]
101107224	5864	880	244	-1.8413	4.56584e-84	1.93125e-83	Down	RXFP1	GO:0016021//integral component of membrane;GO:0005886//plasma membrane	GO:0042562//hormone binding;GO:0004930//G-protein coupled receptor activity	GO:0060658//nipple morphogenesis;GO:0007567//parturition;GO:0030154//cell differentiation;GO:0030198//extracellular matrix organization;GO:0060427//lung connective tissue development;GO:0007188//adenylate cyclase-modulating G-protein coupled receptor signaling pathway	K04306//relaxin family peptide receptor 1	XP_002694461.1//PREDICTED: relaxin receptor 1 isoform X1 [Bos taurus]
101120098	7638	577.04	160.01	-1.84119	9.31719e-56	2.74346e-55	Down	TTLL6	NA	NA	NA	K16582//tubulin polyglutamylase TTLL6/13 [EC:6.-.-.-]	XP_014954218.1//PREDICTED: tubulin polyglutamylase TTLL6 isoform X1 [Ovis aries];XP_013828043.1//PREDICTED: tubulin polyglutamylase TTLL6 isoform X3 [Capra hircus];XP_014954219.1//PREDICTED: tubulin polyglutamylase TTLL6 isoform X2 [Ovis aries]
780441	3555	207.72	739.34	1.84092	2.33493e-71	8.44278e-71	Up	MX2	GO:0005643//nuclear pore;GO:0005634//nucleus;GO:0005737//cytoplasm	GO:0005525//GTP binding;GO:0003924//GTPase activity	GO:0035455//response to interferon-alpha;GO:0046822//regulation of nucleocytoplasmic transport;GO:0051607//defense response to virus;GO:0051726//regulation of cell cycle;GO:0009615//response to virus;GO:0045087//innate immune response	K14754//interferon-induced GTP-binding protein Mx1	XP_015329127.1//PREDICTED: interferon-induced GTP-binding protein Mx2 isoform X1 [Bos taurus];XP_012031154.1//PREDICTED: interferon-induced GTP-binding protein Mx2 isoform X1 [Ovis aries];NP_001072120.1//interferon-induced GTP-binding protein Mx2 [Ovis aries]
BGI_novel_G001975	1424	8.96	31.89	1.84086	0.000207621	0.000116832	Up	NA	NA	NA	NA	K09228//KRAB domain-containing zinc finger protein;K08111//glypican 5;K05691//catenin alpha	XP_012770481.1//hypothetical protein, conserved [Babesia bigemina]
101111394	4990	651	180.65	-1.84014	1.26852e-62	4.13971e-62	Down	SPEF2	NA	NA	NA	K14611//solute carrier family 23 (nucleobase transporter), member 1/2;K12875//apoptotic chromatin condensation inducer in the nucleus;K14685//solute carrier family 40 (iron-regulated transporter), member 1;K12567//titin [EC:2.7.11.1];K20045//intersectin;K18626//trichohyalin;K20223//importin-7;K00308//N1-acetylpolyamine oxidase [EC:1.5.3.13]	XP_011952466.1//PREDICTED: sperm flagellar protein 2 isoform X2 [Ovis aries];XP_011952464.1//PREDICTED: sperm flagellar protein 2 isoform X1 [Ovis aries];XP_011952473.1//PREDICTED: sperm flagellar protein 2 isoform X6 [Ovis aries];XP_011952469.1//PREDICTED: sperm flagellar protein 2 isoform X3 [Ovis aries];XP_011952475.1//PREDICTED: sperm flagellar protein 2 isoform X7 [Ovis aries];XP_011952472.1…
105616648	7635	36	10	-1.83867	8.65595e-05	5.08946e-05	Down	LOC105616648	NA	NA	NA	K14740//metallothionein 3;K16349//natural cytotoxicity triggering receptor 3 ligand 1;K14211//elastin;K10838//xeroderma pigmentosum group C-complementing protein;K00308//N1-acetylpolyamine oxidase [EC:1.5.3.13]	XP_010818099.1//PREDICTED: peroxisomal N(1)-acetyl-spermine/spermidine oxidase isoform X2 [Bos taurus]
BGI_novel_G002926	2130	24.21	6.73	-1.8376	0.00129156	0.00066434	Down	NA	NA	NA	NA	K05643//ATP-binding cassette, subfamily A (ABC1), member 3	XP_014963896.1//PREDICTED: ATP-binding cassette sub-family A member 3 [Ovis aries musimon]
101116754	2973	29.77	8.29	-1.83509	0.000363932	0.000199366	Down	LOC101116754	NA	NA	NA	K04358//fibroblast growth factor;K08474//taste receptor type 2;K14740//metallothionein 3;K10838//xeroderma pigmentosum group C-complementing protein;K00308//N1-acetylpolyamine oxidase [EC:1.5.3.13]	XP_012044461.1//PREDICTED: vomeromodulin-like isoform X3 [Ovis aries];XP_012044460.1//PREDICTED: vomeromodulin-like isoform X2 [Ovis aries];XP_012044459.1//PREDICTED: vomeromodulin-like isoform X1 [Ovis aries];XP_013824341.2//PREDICTED: vomeromodulin-like isoform X1 [Capra hircus]
101115988	1775	61	17	-1.83395	3.38097e-07	2.44642e-07	Down	LOC101115988	NA	NA	NA	K12309//beta-galactosidase [EC:3.2.1.23]	XP_014956324.1//PREDICTED: beta-galactosidase-1-like protein 3 isoform X1 [Ovis aries]
101102267	4197	868.44	242.47	-1.8313	2.18292e-82	9.04584e-82	Down	B3GNT4	NA	NA	NA	K07971//beta-1,3-N-acetylglucosaminyltransferase 4 [EC:2.4.1.149]	XP_014957105.1//PREDICTED: N-acetyllactosaminide beta-1,3-N-acetylglucosaminyltransferase 4 [Ovis aries]
101110719	557	46.69	13.05	-1.82974	8.36444e-06	5.41298e-06	Down	LOC101110719	NA	NA	NA	K02866//large subunit ribosomal protein L10e	XP_011957415.1//PREDICTED: 60S ribosomal protein L10-like [Ovis aries]
105616740	10472	53	14.82	-1.82912	2.07388e-06	1.41321e-06	Down	LOC105616740	NA	NA	NA	K10838//xeroderma pigmentosum group C-complementing protein;K00308//N1-acetylpolyamine oxidase [EC:1.5.3.13]	XP_014955361.1//PREDICTED: uncharacterized protein LOC105616740 [Ovis aries]
BGI_novel_G003629	819	24.62	6.89	-1.82793	0.00122361	0.000630874	Down	NA	NA	NA	NA	K12380//Ras GTPase-activating protein 3	XP_014953517.1//PREDICTED: ras GTPase-activating protein 3 isoform X1 [Ovis aries]
101115274	4213	25	7	-1.82718	0.00112494	0.000581852	Down	B4GALNT3	NA	NA	NA	K09656//beta-1,4-N-acetylgalactosaminyltransferase 3 [EC:2.4.1.244]	XP_005955718.1//PREDICTED: beta-1,4-N-acetylgalactosaminyltransferase 3 [Pantholops hodgsonii];XP_011996007.1//PREDICTED: beta-1,4-N-acetylgalactosaminyltransferase 3 isoform X2 [Ovis aries musimon];XP_012030968.1//PREDICTED: beta-1,4-N-acetylgalactosaminyltransferase 3 isoform X1 [Ovis aries];XP_017904141.1//PREDICTED: beta-1,4-N-acetylgalactosaminyltransferase 3 isoform X1 [Capra hircus];XP_011…
101110728	5784	1805	506	-1.82547	2.14632e-168	1.78702e-167	Down	KIAA0430	GO:0005777//peroxisome	GO:0003723//RNA binding	GO:0010468//regulation of gene expression	K17573//meiosis arrest female protein 1	XP_014959579.1//PREDICTED: meiosis arrest female protein 1 isoform X2 [Ovis aries];XP_014959578.1//PREDICTED: meiosis arrest female protein 1 isoform X1 [Ovis aries]
105602219	900	9573.87	33660.3	1.8232	0	0	Up	LOC105602219	NA	NA	NA	K03283//heat shock 70kDa protein 1/2/6/8	EMC83232.1//Heat shock cognate 71 kDa protein, partial [Columba livia]
105607222	4335	203	57	-1.82312	1.9026e-20	2.55068e-20	Down	LOC105607222	NA	NA	NA	K03129//transcription initiation factor TFIID subunit 4;K10758//thiol oxidase [EC:1.8.3.2]	XP_014949319.1//PREDICTED: collagen alpha-1(III) chain isoform X1 [Ovis aries]
BGI_novel_G000942	2567	67.95	238.61	1.82143	7.21193e-24	1.06975e-23	Up	NA	NA	NA	NA	K09228//KRAB domain-containing zinc finger protein;K08111//glypican 5	XP_012770481.1//hypothetical protein, conserved [Babesia bigemina]
105603353	966	32	9	-1.82075	0.000236644	0.000132223	Down	LOC105603353	NA	NA	NA	NA	NA
105602651	1384	32	9	-1.82075	0.000236644	0.000132223	Down	LOC105602651	NA	NA	NA	NA	XP_014333226.1//PREDICTED: iroquois-class homeodomain protein IRX-1 [Bos mutus]
BGI_novel_G002335	4277	11.33	39.7	1.81831	4.05598e-05	2.46473e-05	Up	NA	NA	NA	NA	K14211//elastin;K10838//xeroderma pigmentosum group C-complementing protein;K00308//N1-acetylpolyamine oxidase [EC:1.5.3.13]	XP_011978283.1//PREDICTED: protein FAM47E isoform X4 [Ovis aries musimon]
BGI_novel_G001156	3646	50.33	175.74	1.81328	6.76239e-18	8.31373e-18	Up	NA	NA	NA	NA	K09228//KRAB domain-containing zinc finger protein;K05691//catenin alpha	XP_014953443.1//PREDICTED: glypican-5 isoform X5 [Ovis aries]
BGI_novel_G000970	2368	12.03	42	1.81308	2.51841e-05	1.56035e-05	Up	NA	GO:0016021//integral component of membrane	GO:0004930//G-protein coupled receptor activity	GO:0001580//detection of chemical stimulus involved in sensory perception of bitter taste	K08474//taste receptor type 2;K17086//transmembrane 9 superfamily member 2/4	XP_005894445.1//PREDICTED: taste receptor type 2 member 42, partial [Bos mutus]
101116828	1733	25	7.07	-1.81282	0.00119649	0.000617444	Down	LOC101116828	NA	NA	NA	K01044//carboxylesterase 1 [EC:3.1.1.1]	XP_012034133.1//PREDICTED: sperm-associated acrosin inhibitor-like isoform X1 [Ovis aries]
101109148	5462	113	32	-1.81086	5.87686e-12	5.61065e-12	Down	UNC5D	GO:0009986//cell surface;GO:0016021//integral component of membrane	NA	GO:0007165//signal transduction;GO:2001222//regulation of neuron migration;GO:0021859//pyramidal neuron differentiation;GO:0098742//cell-cell adhesion via plasma-membrane adhesion molecules;GO:0007411//axon guidance	K07521//netrin receptor unc-5	XP_011961297.1//PREDICTED: netrin receptor UNC5D isoform X3 [Ovis aries];XP_011961296.1//PREDICTED: netrin receptor UNC5D isoform X2 [Ovis aries];XP_004021819.1//PREDICTED: netrin receptor UNC5D isoform X1 [Ovis aries]
BGI_novel_G001769	3883	387.17	110.08	-1.80509	5.07224e-37	1.06631e-36	Down	NA	NA	NA	NA	K15196//transcription factor IIIB 90 kDa subunit;K06252//tenascin;K14211//elastin;K10838//xeroderma pigmentosum group C-complementing protein	XP_012770936.1//hypothetical protein, conserved [Babesia bigemina]
BGI_novel_G001062	532	171.02	48.65	-1.80433	3.00994e-17	3.6175e-17	Down	NA	NA	NA	GO:0007217//tachykinin receptor signaling pathway	K05240//tachykinin 2/3	XP_014335586.1//PREDICTED: tachykinin-3 isoform X2 [Bos mutus]
BGI_novel_G003576	777	63.23	18.02	-1.80169	2.88958e-07	2.10251e-07	Down	NA	NA	NA	NA	K09374//LIM homeobox protein 3/4;K10758//thiol oxidase [EC:1.8.3.2]	XP_010859986.1//PREDICTED: LOW QUALITY PROTEIN: sulfhydryl oxidase 2 [Bison bison bison]
BGI_novel_G003632	801	148.4	42.38	-1.79871	4.12896e-15	4.547e-15	Down	NA	NA	NA	NA	K12380//Ras GTPase-activating protein 3	XP_010829834.1//PREDICTED: ras GTPase-activating protein 3 [Bison bison bison]
BGI_novel_G001326	517	11	38.01	1.7982	6.73666e-05	4.00789e-05	Up	NA	NA	NA	NA	K14740//metallothionein 3;K16349//natural cytotoxicity triggering receptor 3 ligand 1;K14211//elastin;K10838//xeroderma pigmentosum group C-complementing protein	ELR46456.1//hypothetical protein M91_05097, partial [Bos mutus]
101116471	3848	63	18	-1.79803	3.15376e-07	2.28698e-07	Down	PROM2	GO:0016021//integral component of membrane	NA	NA	K15602//prominin 2	XP_012005422.1//PREDICTED: prominin-2 isoform X3 [Ovis aries musimon];XP_012029249.1//PREDICTED: prominin-2 isoform X1 [Ovis aries];DAA24965.1//TPA: prominin 2-like [Bos taurus]
105612491	1597	42	12	-1.79803	2.97229e-05	1.8285e-05	Down	LOC105612491	NA	NA	NA	NA	NA
443013	2483	28	8	-1.79803	0.000651189	0.000347171	Down	PTGER2	GO:0005622//intracellular;GO:0016021//integral component of membrane	GO:0004957//prostaglandin E receptor activity	GO:0071380//cellular response to prostaglandin E stimulus;GO:0042127//regulation of cell proliferation;GO:0007189//adenylate cyclase-activating G-protein coupled receptor signaling pathway;GO:0032496//response to lipopolysaccharide;GO:0032570//response to progesterone	K04259//prostaglandin E receptor 2	NP_001265489.1//prostaglandin E2 receptor EP2 subtype [Ovis aries]
BGI_novel_G000503	1994	34.99	10	-1.79762	0.00013862	7.97121e-05	Down	NA	NA	NA	NA	K17584//phosphorylated CTD-interacting factor 1;K10838//xeroderma pigmentosum group C-complementing protein;K00308//N1-acetylpolyamine oxidase [EC:1.5.3.13]	ELR49073.1//hypothetical protein M91_10594, partial [Bos mutus]
BGI_novel_G001556	10860	130.14	448.98	1.79591	1.24205e-42	2.9381e-42	Up	NA	NA	NA	NA	K14740//metallothionein 3	XP_014254000.1//PREDICTED: LOW QUALITY PROTEIN: uncharacterized protein LOC106669198 [Cimex lectularius]
101108302	3955	11267	3224.29	-1.79573	0	0	Down	ATN1	NA	NA	NA	K05626//atrophin-1 (dentatorubral-pallidoluysian atrophy protein)	XP_014950459.1//PREDICTED: LOW QUALITY PROTEIN: atrophin-1 isoform X1 [Ovis aries]
BGI_novel_G000957	2327	9	31	1.79359	0.000327104	0.000179954	Up	NA	NA	NA	NA	NA	XP_011962216.1//PREDICTED: uncharacterized protein LOC105605488 [Ovis aries]
106991354	5456	41.9	144.01	1.79047	1.03837e-14	1.12376e-14	Up	LOC106991354	NA	NA	NA	NA	NA
101109661	1753	1820	523	-1.78973	2.77055e-165	2.27385e-164	Down	SYT7	GO:0070062//extracellular exosome;GO:0030425//dendrite;GO:0008021//synaptic vesicle;GO:0032009//early phagosome;GO:0005777//peroxisome;GO:0005764//lysosome;GO:0043025//neuronal cell body;GO:0005829//cytosol;GO:0042734//presynaptic membrane;GO:0016021//integral component of membrane;GO:0043679//axon terminus	GO:0000149//SNARE binding;GO:0005544//calcium-dependent phospholipid binding;GO:0005516//calmodulin binding;GO:0001786//phosphatidylserine binding;GO:0005546//phosphatidylinositol-4,5-bisphosphate binding	GO:0036465//synaptic vesicle recycling;GO:0090385//phagosome-lysosome fusion;GO:0048791//calcium ion-regulated exocytosis of neurotransmitter;GO:1990926//short-term synaptic potentiation;GO:0070092//regulation of glucagon secretion;GO:0014059//regulation of dopamine secretion;GO:0050796//regulation of insulin secretion;GO:0001778//plasma membrane repair;GO:1990927//calcium ion regulated lysosome …	K19907//synaptotagmin-7	DAA13812.1//TPA: synaptotagmin VIIa-like [Bos taurus];XP_011957382.1//PREDICTED: synaptotagmin-7 isoform X1 [Ovis aries];XP_011957383.1//PREDICTED: synaptotagmin-7 isoform X2 [Ovis aries];XP_019662529.1//PREDICTED: synaptotagmin-7 isoform X1 [Ailuropoda melanoleuca];XP_006040941.1//PREDICTED: uncharacterized protein LOC102404984 [Bubalus bubalis]
105602422	2179	67	230	1.78872	1.54468e-22	2.20939e-22	Up	LOC105602422	NA	NA	NA	NA	XP_011952007.1//PREDICTED: uncharacterized protein LOC105602422 [Ovis aries]
101119763	8078	282.51	81.26	-1.78836	3.86556e-27	6.3042e-27	Down	SNTN	GO:0005929//cilium	GO:0046914//transition metal ion binding	NA	K10838//xeroderma pigmentosum group C-complementing protein;K00308//N1-acetylpolyamine oxidase [EC:1.5.3.13];K16503//cadherin-related family member 3	XP_004018396.2//PREDICTED: sentan [Ovis aries];XP_005969185.1//PREDICTED: cadherin-related family member 3-like [Pantholops hodgsonii];XP_005969186.1//PREDICTED: putative uncharacterized protein C3orf49-like [Pantholops hodgsonii]
101104671	1331	66	19	-1.78714	1.86319e-07	1.37587e-07	Down	LOC101104671	NA	NA	NA	NA	XP_006066002.1//PREDICTED: cryptic protein-like [Bubalus bubalis]
106990559	1785	14	48	1.78693	8.22477e-06	5.32478e-06	Up	LOC106990559	NA	NA	NA	K14211//elastin	XP_019811633.1//PREDICTED: ATP-binding cassette sub-family B member 7, mitochondrial isoform X2 [Bos indicus]
101113135	817	94.62	27.28	-1.78498	4.4909e-10	3.89385e-10	Down	LOC101113135	NA	NA	NA	K02987//small subunit ribosomal protein S4e	XP_004484344.1//PREDICTED: 40S ribosomal protein S4 [Dasypus novemcinctus]
BGI_novel_G002969	1202	12	41	1.78191	3.90061e-05	2.37305e-05	Up	NA	NA	NA	NA	K11293//protein HIRA/HIR1;K14284//nuclear RNA export factor	XP_019376199.1//PREDICTED: tigger transposable element-derived protein 1-like, partial [Gavialis gangeticus]
105614674	792	76	22	-1.77917	2.45819e-08	1.92701e-08	Down	LOC105614674	NA	NA	NA	NA	NA
105612104	1394	38	11	-1.77917	8.04775e-05	4.74729e-05	Down	LOC105612104	NA	NA	NA	NA	XP_005984229.1//PREDICTED: trophoblast glycoprotein [Pantholops hodgsonii]
101106007	3973	586	170	-1.77604	5.96969e-54	1.72016e-53	Down	SLC36A1	NA	NA	NA	K14209//solute carrier family 36 (proton-coupled amino acid transporter)	XP_019780327.1//PREDICTED: proton-coupled amino acid transporter 1 isoform X2 [Tursiops truncatus];XP_019780326.1//PREDICTED: proton-coupled amino acid transporter 1 isoform X1 [Tursiops truncatus];XP_012034214.1//PREDICTED: proton-coupled amino acid transporter 1 isoform X3 [Ovis aries];XP_014944907.1//PREDICTED: proton-coupled amino acid transporter 1 isoform X1 [Ovis aries musimon];XP_01494491…
BGI_novel_G002669	3429	20.87	70.99	1.77551	6.70091e-08	5.10066e-08	Up	NA	NA	NA	NA	K04358//fibroblast growth factor;K10838//xeroderma pigmentosum group C-complementing protein	XP_014957662.1//PREDICTED: LOW QUALITY PROTEIN: DNA repair protein complementing XP-C cells isoform X1 [Ovis aries]
BGI_novel_G003587	1819	34.9	10.13	-1.77527	0.000161308	9.20062e-05	Down	NA	NA	NA	NA	K05164//interleukin 17 receptor A	XP_011996053.1//PREDICTED: interleukin-17 receptor A isoform X2 [Ovis aries musimon]
101117859	2055	3217	936	-1.77181	1.48063e-286	2.23074e-285	Down	FOXJ1	NA	NA	NA	K09402//forkhead box protein J1	XP_012042210.2//PREDICTED: LOW QUALITY PROTEIN: forkhead box protein J1 isoform X1, partial [Ovis aries]
101119518	9441	388	113	-1.77041	3.66848e-36	7.55148e-36	Down	IGSF9B	NA	NA	NA	K15260//poly [ADP-ribose] polymerase 9 [EC:2.4.2.30];K17341//hemicentin	XP_011957290.2//PREDICTED: LOW QUALITY PROTEIN: protein turtle homolog B isoform X1 [Ovis aries];XP_011994124.1//PREDICTED: protein turtle homolog B isoform X5 [Ovis aries musimon]
101109193	9381	133.55	452.65	1.77034	3.7054e-42	8.66157e-42	Up	CRYBA1	NA	GO:0005212//structural constituent of eye lens	GO:0007601//visual perception	K13596//activin receptor type-2B [EC:2.7.11.30];K16810//TBCC domain-containing protein 1;K01886//glutaminyl-tRNA synthetase [EC:6.1.1.18]	XP_005693334.1//PREDICTED: beta-crystallin A3 [Capra hircus];XP_014953790.1//PREDICTED: beta-crystallin A3 [Ovis aries]
105616619	2316	168	569	1.76929	1.69412e-52	4.76233e-52	Up	LRRC38	GO:0005615//extracellular space;GO:0008076//voltage-gated potassium channel complex;GO:0005578//proteinaceous extracellular matrix	GO:0005249//voltage-gated potassium channel activity;GO:0044325//ion channel binding;GO:0099104//potassium channel activator activity	GO:1903818//positive regulation of voltage-gated potassium channel activity;GO:0007409//axonogenesis	K06839//slit 2	XP_014954561.1//PREDICTED: leucine-rich repeat-containing protein 38 isoform X1 [Ovis aries]
101120392	581	224.51	759.99	1.76852	1.82149e-69	6.44268e-69	Up	LOC101120392	NA	NA	NA	K06752//major histocompatibility complex, class II	XP_019664567.1//PREDICTED: LOW QUALITY PROTEIN: HLA class II histocompatibility antigen, DQ beta 2 chain, partial [Ailuropoda melanoleuca]
105605743	1856	528	154	-1.76828	1.6713e-48	4.40282e-48	Down	LOC105605743	NA	NA	NA	K20027//palmitoyltransferase ZDHHC1/11 [EC:2.3.1.225]	XP_014960636.1//PREDICTED: uncharacterized protein LOC105605743 isoform X1 [Ovis aries]
101117765	855	24	7	-1.76828	0.0018069	0.000910901	Down	PLAC8	NA	GO:0003682//chromatin binding	GO:0009409//response to cold;GO:0045944//positive regulation of transcription from RNA polymerase II promoter;GO:0050873//brown fat cell differentiation;GO:0040015//negative regulation of multicellular organism growth;GO:0043066//negative regulation of apoptotic process;GO:0042742//defense response to bacterium;GO:0008284//positive regulation of cell proliferation	NA	XP_004010008.1//PREDICTED: placenta-specific gene 8 protein [Ovis aries]
106991592	1688	24	7	-1.76828	0.0018069	0.000910901	Down	LOC106991592	NA	NA	NA	K04952//cyclic nucleotide gated channel beta 1	XP_014944588.1//PREDICTED: cyclic nucleotide-gated cation channel beta-1 isoform X2 [Ovis aries musimon];XP_014955938.1//PREDICTED: cyclic nucleotide-gated cation channel beta-1-like [Ovis aries]
443500	5629	473	138	-1.76785	1.27638e-43	3.08503e-43	Down	IGF2R	GO:0005765//lysosomal membrane;GO:0009986//cell surface;GO:0030139//endocytic vesicle;GO:0005794//Golgi apparatus;GO:0016021//integral component of membrane;GO:0005886//plasma membrane;GO:0005737//cytoplasm	GO:0036143//kringle domain binding;GO:0005520//insulin-like growth factor binding;GO:0051219//phosphoprotein binding;GO:0005537//mannose binding;GO:0005215//transporter activity	NA	K06564//insulin-like growth factor 2 receptor	DAA25968.1//TPA: cation-independent mannose-6-phosphate receptor [Bos taurus];XP_010839222.1//PREDICTED: LOW QUALITY PROTEIN: cation-independent mannose-6-phosphate receptor [Bison bison bison]
BGI_novel_G000058	604	30.4	8.88	-1.76612	0.000450214	0.000244054	Down	NA	NA	NA	NA	NA	XP_014944336.1//PREDICTED: 52 kDa repressor of the inhibitor of the protein kinase isoform X3 [Ovis aries musimon]
101112026	938	267	78	-1.76597	2.53382e-25	3.91632e-25	Down	SMPX	GO:0005634//nucleus;GO:0031430//M band;GO:0043034//costamere;GO:0005927//muscle tendon junction	NA	NA	NA	XP_004022009.1//PREDICTED: small muscular protein [Ovis aries]
BGI_novel_G002249	8437	40.8	11.92	-1.76586	4.81445e-05	2.90389e-05	Down	NA	NA	NA	NA	K12562//amphiphysin;K08291//G protein-coupled receptor kinase [EC:2.7.11.16];K17935//sorting nexin-29	XP_015275095.1//PREDICTED: LOW QUALITY PROTEIN: craniofacial development protein 2-like, partial [Gekko japonicus]
101118135	2245	318	93	-1.7644	8.25587e-30	1.44472e-29	Down	TTC23L	NA	NA	NA	K08474//taste receptor type 2;K15196//transcription factor IIIB 90 kDa subunit;K17086//transmembrane 9 superfamily member 2/4;K12317//neutral alpha-glucosidase C [EC:3.2.1.20];K10838//xeroderma pigmentosum group C-complementing protein	XP_011952487.1//PREDICTED: tetratricopeptide repeat protein 23-like isoform X1 [Ovis aries]
101123411	3292	143	42	-1.75823	3.28994e-14	3.48884e-14	Down	FOXN4	NA	NA	NA	K09407//forkhead box protein N	XP_011953332.1//PREDICTED: forkhead box protein N4 isoform X1 [Ovis aries]
101106106	3665	337	99	-1.75793	2.44159e-31	4.5122e-31	Down	PGM2L1	GO:0005829//cytosol	GO:0047933//glucose-1,6-bisphosphate synthase activity;GO:0016868//intramolecular transferase activity, phosphotransferases	GO:0005975//carbohydrate metabolic process	K11809//glucose-1,6-bisphosphate synthase [EC:2.7.1.106]	NP_001092454.1//glucose 1,6-bisphosphate synthase [Bos taurus];XP_014956566.1//PREDICTED: glucose 1,6-bisphosphate synthase isoform X2 [Ovis aries]
101118775	1120	89.63	300.96	1.75684	2.58133e-28	4.35923e-28	Up	CLEC1A	GO:0016021//integral component of membrane	GO:0030246//carbohydrate binding	NA	K10069//C-type lectin domain family 1 member A	XP_007114115.1//PREDICTED: LOW QUALITY PROTEIN: C-type lectin domain family 1 member A [Physeter catodon]
100174982	2663	45.57	13.41	-1.75545	1.8869e-05	1.18322e-05	Down	CFH	NA	NA	NA	K04004//complement factor H	XP_011963469.1//PREDICTED: complement factor H isoform X1 [Ovis aries]
101114499	1552	5623.34	18856.7	1.7549	0	0	Up	LOC101114499	NA	NA	NA	K13098//RNA-binding protein FUS	XP_011963307.1//PREDICTED: LOW QUALITY PROTEIN: RNA-binding protein FUS-like, partial [Ovis aries]
BGI_novel_G000537	4909	275.85	924.86	1.75467	3.09817e-83	1.29659e-82	Up	NA	NA	NA	NA	K08474//taste receptor type 2;K17086//transmembrane 9 superfamily member 2/4	CAA10770.1//reverse transcriptase-like [Bos taurus]
BGI_novel_G002731	3581	219.1	64.59	-1.75288	7.21296e-21	9.7797e-21	Down	NA	NA	NA	NA	K08111//glypican 5;K10838//xeroderma pigmentosum group C-complementing protein;K00308//N1-acetylpolyamine oxidase [EC:1.5.3.13]	XP_012770936.1//hypothetical protein, conserved [Babesia bigemina]
105606441	2432	78	23	-1.75252	2.2677e-08	1.78144e-08	Down	LOC105606441	NA	NA	NA	K10838//xeroderma pigmentosum group C-complementing protein;K06727//Fc receptor-like protein;K00308//N1-acetylpolyamine oxidase [EC:1.5.3.13]	ELR51300.1//PR domain zinc finger protein 12, partial [Bos mutus]
BGI_novel_G003602	929	154.39	45.55	-1.75173	3.76761e-15	4.15847e-15	Down	NA	NA	NA	NA	K19479//collagen, type X, alpha;K06237//collagen, type IV, alpha	XP_017902529.1//PREDICTED: NAC-alpha domain-containing protein 1 isoform X1 [Capra hircus]
BGI_novel_G000629	947	86.73	25.62	-1.74994	3.89183e-09	3.19576e-09	Down	NA	NA	NA	NA	K06634//cyclin H;K01831//prostacyclin synthase [EC:5.3.99.4];K00025//malate dehydrogenase [EC:1.1.1.37];K01679//fumarate hydratase, class II [EC:4.2.1.2]	XP_014950592.1//PREDICTED: LOW QUALITY PROTEIN: protein NYNRIN-like isoform X1, partial [Ovis aries]
BGI_novel_G000538	4909	276.48	923.85	1.74981	7.82838e-83	3.2611e-82	Up	NA	NA	NA	NA	K08474//taste receptor type 2;K17086//transmembrane 9 superfamily member 2/4	CAA10770.1//reverse transcriptase-like [Bos taurus]
BGI_novel_G000827	5051	382.31	113.09	-1.74795	4.64636e-35	9.32182e-35	Down	NA	NA	NA	NA	K10838//xeroderma pigmentosum group C-complementing protein;K00308//N1-acetylpolyamine oxidase [EC:1.5.3.13]	CAA10770.1//reverse transcriptase-like [Bos taurus]
BGI_novel_G003477	2178	873.16	258.35	-1.7476	9.1535e-78	3.57097e-77	Down	NA	GO:0005829//cytosol;GO:0005737//cytoplasm	GO:0004817//cysteine-tRNA ligase activity;GO:0005524//ATP binding;GO:0000049//tRNA binding;GO:0042803//protein homodimerization activity	GO:0006423//cysteinyl-tRNA aminoacylation	K01883//cysteinyl-tRNA synthetase [EC:6.1.1.16]	XP_006041333.1//PREDICTED: cysteine--tRNA ligase, cytoplasmic [Bubalus bubalis]
101111256	730	730	216.09	-1.74694	2.75225e-65	9.24395e-65	Down	LOC101111256	NA	NA	NA	K13126//polyadenylate-binding protein	XP_017205498.1//PREDICTED: polyadenylate-binding protein 1-like 2 [Oryctolagus cuniculus]
BGI_novel_G001464	1687	31.28	9.26	-1.74683	0.000412279	0.00022451	Down	NA	GO:0005739//mitochondrion	GO:0003723//RNA binding;GO:0003712//transcription cofactor activity;GO:0000179//rRNA (adenine-N6,N6-)-dimethyltransferase activity	GO:0006355//regulation of transcription, DNA-templated;GO:0006391//transcription initiation from mitochondrial promoter	K17653//dimethyladenosine transferase 2, mitochondrial [EC:2.1.1.-]	XP_011973825.1//PREDICTED: dimethyladenosine transferase 2, mitochondrial isoform X1 [Ovis aries musimon]
105607861	672	12	40	1.74629	6.16906e-05	3.68406e-05	Up	LOC105607861	NA	NA	NA	K16756//coiled-coil domain-containing protein 64	ELR58475.1//hypothetical protein M91_01065 [Bos mutus];XP_013969649.2//uncharacterized protein LOC102151316 [Canis lupus familiaris]
101123572	1404	27.95	8.28	-1.74582	0.000845509	0.000444404	Down	CALML6	NA	NA	NA	K02183//calmodulin	XP_014954545.1//PREDICTED: LOW QUALITY PROTEIN: calmodulin-like protein 6 isoform X1 [Ovis aries]
101113319	3077	54	16	-1.74556	3.50975e-06	2.34915e-06	Down	KRT80	NA	NA	NA	K07605//type II keratin, basic	XP_014950138.1//PREDICTED: keratin, type II cytoskeletal 80 isoform X1 [Ovis aries];XP_012004019.1//PREDICTED: keratin, type II cytoskeletal 80 isoform X3 [Ovis aries musimon];XP_014964522.1//PREDICTED: keratin, type II cytoskeletal 80 isoform X4 [Ovis aries musimon]
101121558	1323	27	8	-1.74556	0.00103843	0.000540061	Down	PTGDR2	NA	NA	NA	K06715//G protein-coupled receptor 44	XP_014958608.1//PREDICTED: LOW QUALITY PROTEIN: prostaglandin D2 receptor 2 isoform X1 [Ovis aries]
BGI_novel_G003151	10020	52.65	175.34	1.74497	5.142e-17	6.11489e-17	Up	NA	GO:0045277//respiratory chain complex IV;GO:0005743//mitochondrial inner membrane;GO:0016021//integral component of membrane;GO:0005750//mitochondrial respiratory chain complex III;GO:0005751//mitochondrial respiratory chain complex IV	GO:0020037//heme binding;GO:0005506//iron ion binding;GO:0004129//cytochrome-c oxidase activity	GO:0006119//oxidative phosphorylation;GO:0009060//aerobic respiration	K02256//cytochrome c oxidase subunit 1 [EC:1.9.3.1]	AFN06203.1//cytochrome c oxidase subunit I (mitochondrion) [Ovis ammon hodgsoni]
BGI_novel_G003642	4430	57.61	17.09	-1.74384	1.68682e-06	1.15743e-06	Down	NA	NA	NA	NA	K01106//inositol-1,4,5-trisphosphate 5-phosphatase [EC:3.1.3.56];K16349//natural cytotoxicity triggering receptor 3 ligand 1	XP_006053570.1//PREDICTED: collagen alpha-1(I) chain-like isoform X5 [Bubalus bubalis]
105614258	5519	64	19	-1.74275	4.55762e-07	3.26535e-07	Down	EGF	NA	NA	NA	K04357//epidermal growth factor	XP_014951762.1//PREDICTED: LOW QUALITY PROTEIN: pro-epidermal growth factor isoform X1 [Ovis aries]
BGI_novel_G001439	1388	9.96	33.08	1.74106	0.000277275	0.000153717	Up	NA	NA	NA	NA	K09301//homeobox protein HoxA/B/D1;K16349//natural cytotoxicity triggering receptor 3 ligand 1;K14211//elastin;K10838//xeroderma pigmentosum group C-complementing protein;K00308//N1-acetylpolyamine oxidase [EC:1.5.3.13]	XP_010855494.1//PREDICTED: LOW QUALITY PROTEIN: cohesin subunit SA-2 [Bison bison bison]
105614873	1343	50.82	15.12	-1.73962	7.15171e-06	4.6534e-06	Down	LOC105614873	NA	NA	NA	NA	XP_012031086.1//PREDICTED: lethal(3)malignant brain tumor-like protein 2 isoform X1 [Ovis aries];XP_012031087.1//PREDICTED: lethal(3)malignant brain tumor-like protein 2 isoform X2 [Ovis aries]
101104515	3198	793.1	236	-1.73939	2.35322e-70	8.41278e-70	Down	ARMC3	GO:0070062//extracellular exosome	NA	NA	K08474//taste receptor type 2;K10056//junction plakoglobin;K02105//catenin beta 1;K17086//transmembrane 9 superfamily member 2/4;K08332//vacuolar protein 8	XP_012043715.1//PREDICTED: armadillo repeat-containing protein 3 isoform X4 [Ovis aries];XP_012043716.1//PREDICTED: armadillo repeat-containing protein 3 isoform X5 [Ovis aries];XP_004014271.1//PREDICTED: armadillo repeat-containing protein 3 isoform X2 [Ovis aries];XP_012043709.1//PREDICTED: armadillo repeat-containing protein 3 isoform X1 [Ovis aries]
101108404	805	2179.45	648.58	-1.73928	6.51028e-190	6.22288e-189	Down	WBP2	GO:0000790//nuclear chromatin	GO:0001105//RNA polymerase II transcription coactivator activity	GO:0045815//positive regulation of gene expression, epigenetic;GO:0071391//cellular response to estrogen stimulus	K05236//coatomer subunit alpha	XP_012634296.1//WW domain-binding protein 2 isoform X2 [Microcebus murinus]
101116681	2908	981	292	-1.73896	1.50726e-86	6.53258e-86	Down	CFAP161	NA	NA	NA	K04710//ceramide synthetase [EC:2.3.1.24]	XP_011953964.1//PREDICTED: uncharacterized protein C15orf26 homolog isoform X1 [Ovis aries];XP_014957428.1//PREDICTED: uncharacterized protein C15orf26 homolog isoform X4 [Ovis aries];XP_004017845.1//PREDICTED: uncharacterized protein C15orf26 homolog isoform X3 [Ovis aries];XP_011953970.1//PREDICTED: uncharacterized protein C15orf26 homolog isoform X5 [Ovis aries]
101108506	6824	1273	379	-1.73864	1.04652e-111	5.77847e-111	Down	KIF21B	NA	NA	NA	K10395//kinesin family member 4/21/27	XP_014954592.1//PREDICTED: LOW QUALITY PROTEIN: kinesin-like protein KIF21B isoform X1 [Ovis aries]
101122900	3431	47	14	-1.73791	1.60215e-05	1.00975e-05	Down	TTC22	NA	NA	NA	K16628//collagen, type VII, alpha	XP_004002059.1//PREDICTED: tetratricopeptide repeat protein 22 [Ovis aries]
BGI_novel_G001146	829	9.41	31.16	1.73675	0.000427561	0.000232372	Up	NA	NA	NA	NA	K10744//ribonuclease H2 subunit B;K05175//gamma-aminobutyric acid receptor subunit alpha;K04722//tumor necrosis factor receptor superfamily member 10	XP_017902092.1//PREDICTED: MLV-related proviral Env polyprotein-like [Capra hircus]
BGI_novel_G001098	403	14.68	48.59	1.73613	1.09472e-05	6.99923e-06	Up	NA	NA	NA	NA	NA	XP_012031712.1//PREDICTED: EF-hand calcium-binding domain-containing protein 1-like isoform X3 [Ovis aries]
101119276	4181	57	17	-1.7361	2.05908e-06	1.40357e-06	Down	LOC101119276	NA	NA	NA	K09228//KRAB domain-containing zinc finger protein	XP_022355346.1//LOW QUALITY PROTEIN: zinc finger protein 33B-like, partial [Enhydra lutris kenyoni]
BGI_novel_G003128	592	56.99	17	-1.73585	2.06827e-06	1.40953e-06	Down	NA	NA	NA	NA	K04257//olfactory receptor	XP_012023447.1//PREDICTED: endogenous retrovirus group K member 19 Pol protein-like [Ovis aries musimon]
BGI_novel_G000009	1224	481.92	1593.85	1.73497	7.6148e-140	5.31252e-139	Up	NA	GO:0016021//integral component of membrane;GO:0005739//mitochondrion	GO:0004129//cytochrome-c oxidase activity	GO:0019646//aerobic electron transport chain	K02262//cytochrome c oxidase subunit 3	AKC99374.1//cytochrome c oxidase subunit III (mitochondrion) [Ovis aries]
BGI_novel_G002829	8690	11.69	38.62	1.7334	8.99513e-05	5.27935e-05	Up	NA	NA	NA	NA	K15196//transcription factor IIIB 90 kDa subunit	XP_012770936.1//hypothetical protein, conserved [Babesia bigemina]
101112508	1441	174	52	-1.73318	1.18085e-16	1.38322e-16	Down	LOC101112508	NA	NA	NA	K16462//centrosomal protein CEP164;K05850//Ca2+ transporting ATPase, plasma membrane [EC:3.6.3.8]	XP_015830033.1//PREDICTED: centrosomal protein of 164 kDa-like isoform X2 [Nothobranchius furzeri]
443074	2874	77	23.02	-1.73265	3.58334e-08	2.7733e-08	Down	FGF10	GO:0031012//extracellular matrix;GO:0005634//nucleus;GO:0005615//extracellular space;GO:0009986//cell surface;GO:0005576//extracellular region	GO:0008083//growth factor activity;GO:0008201//heparin binding;GO:0042056//chemoattractant activity;GO:0005104//fibroblast growth factor receptor binding	GO:0001974//blood vessel remodeling;GO:0031532//actin cytoskeleton reorganization;GO:0000187//activation of MAPK activity;GO:0048514//blood vessel morphogenesis;GO:0008543//fibroblast growth factor receptor signaling pathway	K04358//fibroblast growth factor	NP_001009230.1//fibroblast growth factor 10 precursor [Ovis aries]
BGI_novel_G001993	443	40	11.97	-1.73125	7.20924e-05	4.27178e-05	Down	NA	NA	NA	NA	K08956//AFG3 family protein [EC:3.4.24.-]	XP_014332692.1//PREDICTED: LOW QUALITY PROTEIN: AFG3-like protein 1 [Bos mutus]
101102504	1607	44.81	147.52	1.72834	2.20082e-14	2.34725e-14	Up	MMP23B	GO:0031012//extracellular matrix;GO:0016021//integral component of membrane;GO:0005789//endoplasmic reticulum membrane	GO:0004222//metalloendopeptidase activity;GO:0008270//zinc ion binding	NA	K08001//matrix metalloproteinase-23 (CA-MMP) [EC:3.4.24.-]	XP_014954546.1//PREDICTED: matrix metalloproteinase-23 isoform X1 [Ovis aries]
105605761	1766	100	30	-1.72764	3.6854e-10	3.20731e-10	Down	LOC105605761	NA	NA	NA	K19989//tumor necrosis factor alpha-induced protein 2	XP_011963274.1//PREDICTED: tumor necrosis factor alpha-induced protein 2-like isoform X2 [Ovis aries];XP_011963273.1//PREDICTED: tumor necrosis factor alpha-induced protein 2-like isoform X1 [Ovis aries];XP_011968415.1//PREDICTED: tumor necrosis factor alpha-induced protein 2 isoform X3 [Ovis aries musimon]
101117532	595	293	88	-1.726	8.20904e-27	1.32546e-26	Down	LOC101117532	GO:0005576//extracellular region	GO:0005179//hormone activity	NA	K12332//calcitonin	XP_012026361.2//PREDICTED: LOW QUALITY PROTEIN: calcitonin receptor-stimulating peptide 2 [Ovis aries musimon]
BGI_novel_G001450	3052	33.84	10.17	-1.72509	0.000270788	0.000150305	Down	NA	NA	NA	NA	K15196//transcription factor IIIB 90 kDa subunit;K13751//solute carrier family 24 (sodium/potassium/calcium exchanger), member 3;K14211//elastin;K10838//xeroderma pigmentosum group C-complementing protein;K00308//N1-acetylpolyamine oxidase [EC:1.5.3.13]	CAA36480.1//unnamed protein product [Homo sapiens]
100141302	1209	173	52	-1.72487	1.81969e-16	2.11626e-16	Down	KCNK3	NA	NA	NA	K04914//potassium channel subfamily K member 3	XP_020769485.1//potassium channel subfamily K member 3 [Odocoileus virginianus texanus]
101113467	4104	100	328	1.72302	6.2447e-30	1.09764e-29	Up	CYTIP	GO:0005654//nucleoplasm;GO:0005938//cell cortex;GO:0005829//cytosol	NA	GO:0030155//regulation of cell adhesion	K08789//microtubule-associated serine/threonine kinase [EC:2.7.11.1]	XP_004004731.1//PREDICTED: cytohesin-interacting protein isoform X1 [Ovis aries];XP_011992196.1//PREDICTED: cytohesin-interacting protein isoform X3 [Ovis aries];XP_011992152.1//PREDICTED: cytohesin-interacting protein isoform X2 [Ovis aries]
105606096	628	332	100	-1.72186	4.59125e-30	8.09709e-30	Down	LOC105606096	NA	NA	NA	K08878//breakpoint cluster region protein [EC:2.7.11.1]	XP_012013111.1//PREDICTED: breakpoint cluster region protein isoform X2 [Ovis aries musimon]
BGI_novel_G002579	943	83	25	-1.72186	1.22706e-08	9.78766e-09	Down	NA	NA	NA	NA	K04960//inositol 1,4,5-triphosphate receptor type 3	XP_017894386.1//PREDICTED: inositol 1,4,5-trisphosphate receptor type 3 [Capra hircus]
101119747	4498	83	25	-1.72186	1.22706e-08	9.78766e-09	Down	CDH1	GO:0005768//endosome;GO:0005794//Golgi apparatus;GO:0016021//integral component of membrane;GO:0030054//cell junction;GO:0005886//plasma membrane	GO:0005509//calcium ion binding	GO:0007156//homophilic cell adhesion via plasma membrane adhesion molecules	K05689//cadherin 1, type 1, E-cadherin	XP_005896577.1//PREDICTED: cadherin-1 [Bos mutus]
101117001	910	53	16	-1.7186	5.47965e-06	3.60173e-06	Down	CCDC103	NA	NA	NA	NA	XP_004013040.1//PREDICTED: coiled-coil domain-containing protein 103 isoform X1 [Ovis aries]
101103771	564	63.09	19.06	-1.71754	7.15037e-07	5.04132e-07	Down	LOC101103771	GO:0005634//nucleus;GO:0005737//cytoplasm	GO:0050786//RAGE receptor binding;GO:0005509//calcium ion binding	GO:0043123//positive regulation of I-kappaB kinase/NF-kappaB signaling;GO:0050832//defense response to fungus;GO:0061844//antimicrobial humoral immune response mediated by antimicrobial peptide;GO:0006805//xenobiotic metabolic process;GO:0031640//killing of cells of other organism	K21128//protein S100-A9	XP_004002571.1//PREDICTED: protein S100-A12 [Ovis aries]
BGI_novel_G002604	3417	1337.35	4366.37	1.71638	0	0	Up	NA	GO:0005768//endosome;GO:0005923//bicellular tight junction;GO:0005802//trans-Golgi network;GO:0005886//plasma membrane	NA	GO:0007030//Golgi organization	K06105//tight junction protein 4	XP_011969337.1//PREDICTED: tight junction-associated protein 1 isoform X1 [Ovis aries musimon]
BGI_novel_G002182	13176	94.08	28.46	-1.71563	1.45941e-09	1.22836e-09	Down	NA	NA	NA	NA	K21125//mucin-5AC	CAA10770.1//reverse transcriptase-like [Bos taurus]
BGI_novel_G002392	2946	279.28	84.57	-1.71417	2.10686e-25	3.26357e-25	Down	NA	NA	NA	NA	K10838//xeroderma pigmentosum group C-complementing protein	XP_011982354.2//PREDICTED: uncharacterized protein LOC105608292, partial [Ovis aries musimon]
101109466	3623	1119	339	-1.71353	1.76154e-96	8.39986e-96	Down	TTC25	GO:0005737//cytoplasm	NA	NA	K02145//V-type H+-transporting ATPase subunit A [EC:3.6.3.14];K19538//retinitis pigmentosa 1;K19607//X-linked retinitis pigmentosa GTPase regulator	XP_004013441.1//PREDICTED: tetratricopeptide repeat protein 25 isoform X1 [Ovis aries]
105616520	4179	33	10	-1.71314	0.000345216	0.000189523	Down	LOC105616520	NA	NA	NA	K16349//natural cytotoxicity triggering receptor 3 ligand 1;K00308//N1-acetylpolyamine oxidase [EC:1.5.3.13]	ELR59748.1//hypothetical protein M91_15431, partial [Bos mutus]
101120453	3232	24.97	7.58	-1.7106	0.00187212	0.000941532	Down	BCL2L15	GO:0005634//nucleus;GO:0005829//cytosol	NA	GO:0042981//regulation of apoptotic process	NA	XP_004002393.1//PREDICTED: bcl-2-like protein 15 [Ovis aries]
101121029	3828	1090	331	-1.7101	9.02586e-94	4.18107e-93	Down	PLCH2	NA	NA	NA	K19006//phosphatidylinositol phospholipase C, eta [EC:3.1.4.11]	XP_014954540.1//PREDICTED: 1-phosphatidylinositol 4,5-bisphosphate phosphodiesterase eta-2 isoform X1 [Ovis aries];XP_011993813.1//PREDICTED: 1-phosphatidylinositol 4,5-bisphosphate phosphodiesterase eta-2 isoform X2 [Ovis aries musimon];XP_005969963.1//PREDICTED: LOW QUALITY PROTEIN: 1-phosphatidylinositol 4,5-bisphosphate phosphodiesterase eta-2 [Pantholops hodgsonii]
105610434	1350	39.51	12	-1.70986	9.20638e-05	5.40005e-05	Down	LOC105610434	NA	NA	NA	K05016//chloride channel 7	XP_005957710.1//PREDICTED: H(+)/Cl(-) exchange transporter 7 [Pantholops hodgsonii]
BGI_novel_G001312	580	16	52	1.70976	6.77358e-06	4.41918e-06	Up	NA	NA	NA	NA	K14740//metallothionein 3;K16349//natural cytotoxicity triggering receptor 3 ligand 1;K10838//xeroderma pigmentosum group C-complementing protein;K00308//N1-acetylpolyamine oxidase [EC:1.5.3.13]	XP_019808415.1//PREDICTED: peroxisomal N(1)-acetyl-spermine/spermidine oxidase isoform X1 [Bos indicus]
780475	2862	8	26	1.70976	0.00146028	0.000746934	Up	CLDN2	GO:0070062//extracellular exosome;GO:0016021//integral component of membrane;GO:0005923//bicellular tight junction;GO:0005886//plasma membrane	GO:0042802//identical protein binding;GO:0005198//structural molecule activity	GO:0016338//calcium-independent cell-cell adhesion via plasma membrane cell-adhesion molecules	K06087//claudin	XP_004022495.1//PREDICTED: claudin-2 [Ovis aries]
BGI_novel_G002925	1560	181	55	-1.70916	5.87584e-17	6.97185e-17	Down	NA	NA	NA	NA	K05643//ATP-binding cassette, subfamily A (ABC1), member 3	XP_014963896.1//PREDICTED: ATP-binding cassette sub-family A member 3 [Ovis aries musimon]
101107770	1015	479.2	145.65	-1.7088	3.34325e-42	7.8208e-42	Down	LOC101107770	NA	NA	NA	K00801//farnesyl-diphosphate farnesyltransferase [EC:2.5.1.21]	XP_004022949.2//PREDICTED: squalene synthase-like [Ovis aries]
101107209	2299	411	125	-1.70789	2.04372e-36	4.23727e-36	Down	COLGALT2	GO:0005788//endoplasmic reticulum lumen	GO:0016740//transferase activity;GO:0050211//procollagen galactosyltransferase activity	NA	K11703//collagen beta-1,O-galactosyltransferase [EC:2.4.1.50]	XP_004013914.1//PREDICTED: procollagen galactosyltransferase 2 [Ovis aries]
101109497	7020	460	140	-1.70688	1.60913e-40	3.62485e-40	Down	SPAG17	NA	NA	NA	K14721//DNA-directed RNA polymerase III subunit RPC5;K04574//neurofilament heavy polypeptide	XP_012034890.1//PREDICTED: sperm-associated antigen 17 isoform X4 [Ovis aries];XP_004002433.1//PREDICTED: sperm-associated antigen 17 isoform X1 [Ovis aries];XP_012034888.1//PREDICTED: sperm-associated antigen 17 isoform X3 [Ovis aries]
101108102	1720	161	49	-1.70688	3.1593e-15	3.49682e-15	Down	LOC101108102	NA	NA	NA	NA	XP_014948119.1//PREDICTED: uncharacterized protein LOC101108102 isoform X1 [Ovis aries]
101108685	1323	46	14	-1.70688	2.50428e-05	1.55202e-05	Down	LOC101108685	GO:0005739//mitochondrion	GO:0047962//glycine N-benzoyltransferase activity;GO:0047961//glycine N-acyltransferase activity	GO:0032787//monocarboxylic acid metabolic process;GO:0006544//glycine metabolic process;GO:0009636//response to toxic substance	K00628//glycine N-acyltransferase / glycine N-benzoyltransferase [EC:2.3.1.13 2.3.1.71]	XP_005690353.2//PREDICTED: glycine N-acyltransferase [Capra hircus]
101120497	5883	108.47	33.05	-1.70525	9.97963e-11	8.93318e-11	Down	SLC10A1	NA	NA	NA	K14341//solute carrier family 10 (sodium/bile acid cotransporter), member 1	XP_014952627.1//PREDICTED: sodium/bile acid cotransporter isoform X1 [Ovis aries];XP_011970990.1//PREDICTED: sodium/bile acid cotransporter isoform X2 [Ovis aries musimon]
101117587	3056	46.89	151.54	1.70167	1.8954e-14	2.02595e-14	Up	LOC101117587	NA	NA	NA	K12312//epididymis-specific alpha-mannosidase [EC:3.2.1.24]	XP_014951787.1//PREDICTED: epididymis-specific alpha-mannosidase-like isoform X1 [Ovis aries];XP_020766351.1//epididymis-specific alpha-mannosidase-like [Odocoileus virginianus texanus];XP_014961548.1//PREDICTED: epididymis-specific alpha-mannosidase-like isoform X3 [Ovis aries musimon];XP_017905245.1//PREDICTED: epididymis-specific alpha-mannosidase-like [Capra hircus]
101109434	3744	1897.25	580.26	-1.69982	2.10953e-160	1.69399e-159	Down	KIF3C	NA	NA	NA	K20197//kinesin family member 3C	XP_012013651.1//PREDICTED: kinesin-like protein KIF3C isoform X2 [Ovis aries musimon];XP_014949743.1//PREDICTED: kinesin-like protein KIF3C isoform X1 [Ovis aries]
BGI_novel_G001736	3657	22	71	1.69964	1.63145e-07	1.20982e-07	Up	NA	NA	NA	NA	K14740//metallothionein 3;K16349//natural cytotoxicity triggering receptor 3 ligand 1;K10838//xeroderma pigmentosum group C-complementing protein;K00308//N1-acetylpolyamine oxidase [EC:1.5.3.13]	XP_017915559.1//PREDICTED: uncharacterized protein LOC108637764 [Capra hircus]
101115878	10200	407.27	124.62	-1.69913	7.47772e-36	1.52685e-35	Down	PLA2G4E	NA	NA	NA	K16342//cytosolic phospholipase A2 [EC:3.1.1.4]	XP_011987443.1//PREDICTED: cytosolic phospholipase A2 epsilon isoform X1 [Ovis aries musimon];XP_010807538.1//PREDICTED: cytosolic phospholipase A2 epsilon [Bos taurus];XP_012036651.1//PREDICTED: cytosolic phospholipase A2 epsilon isoform X1 [Ovis aries]
101113460	1502	60.72	18.58	-1.6991	1.39014e-06	9.59368e-07	Down	FBP2	GO:0070062//extracellular exosome;GO:0005654//nucleoplasm;GO:0030018//Z disc;GO:0005829//cytosol;GO:0030054//cell junction;GO:0005886//plasma membrane	GO:0046872//metal ion binding;GO:0042802//identical protein binding;GO:0042132//fructose 1,6-bisphosphate 1-phosphatase activity	GO:0005986//sucrose biosynthetic process;GO:0006002//fructose 6-phosphate metabolic process;GO:0006094//gluconeogenesis;GO:0006000//fructose metabolic process;GO:0005975//carbohydrate metabolic process;GO:0030388//fructose 1,6-bisphosphate metabolic process	K03841//fructose-1,6-bisphosphatase I [EC:3.1.3.11]	XP_004004142.1//PREDICTED: fructose-1,6-bisphosphatase isozyme 2 isoform X1 [Ovis aries]
100147707	1788	49	15	-1.6985	1.46032e-05	9.23776e-06	Down	MC4R	GO:0016021//integral component of membrane;GO:0005886//plasma membrane	GO:0004977//melanocortin receptor activity	NA	K04202//melanocortin 4 receptor	NP_001119842.1//melanocortin receptor 4 [Ovis aries];XP_011958619.1//PREDICTED: melanocortin receptor 4 isoform X1 [Ovis aries]
101102113	2991	1635.07	500.54	-1.69847	2.30599e-138	1.57919e-137	Down	ZIC4	NA	NA	NA	K20828//zinc finger protein 143/76;K09225//zinc finger protein ZIC 4;K09228//KRAB domain-containing zinc finger protein	XP_010856593.1//PREDICTED: LOW QUALITY PROTEIN: uncharacterized protein LOC105001842 [Bison bison bison];XP_019604443.1//PREDICTED: zinc finger protein ZIC 4 isoform X1 [Rhinolophus sinicus];XP_014948103.1//PREDICTED: LOW QUALITY PROTEIN: zinc finger protein ZIC 4 isoform X1 [Ovis aries];DAA33175.1//TPA: Zic family member 4 (predicted)-like [Bos taurus]
101111523	4575	48.6	14.88	-1.69826	1.58568e-05	1.00008e-05	Down	FRMD7	NA	NA	NA	K17477//FERM, RhoGEF and pleckstrin domain-containing protein 1	XP_004022391.1//PREDICTED: FERM domain-containing protein 7 [Ovis aries]
101113926	6467	519	159	-1.69738	3.77261e-45	9.42445e-45	Down	CRB2	GO:0070062//extracellular exosome;GO:0016324//apical plasma membrane;GO:0043234//protein complex;GO:0016021//integral component of membrane	GO:0005509//calcium ion binding;GO:0019828//aspartic-type endopeptidase inhibitor activity;GO:0019899//enzyme binding	GO:0010470//regulation of gastrulation;GO:0010718//positive regulation of epithelial to mesenchymal transition;GO:0030513//positive regulation of BMP signaling pathway;GO:0014028//notochord formation;GO:0001707//mesoderm formation;GO:0072358//cardiovascular system development;GO:0055111//ingression involved in gastrulation with mouth forming second;GO:0001756//somitogenesis;GO:0045199//maintenanc…	K16681//protein crumbs	XP_014949346.1//PREDICTED: LOW QUALITY PROTEIN: protein crumbs homolog 2 isoform X1 [Ovis aries]
105612422	476	9	29	1.69738	0.000826157	0.000434919	Up	TMEM210	NA	NA	NA	NA	XP_014949554.1//PREDICTED: transmembrane protein 210 isoform X1 [Ovis aries]
101114286	3162	2232	684	-1.69695	6.74782e-188	6.36342e-187	Down	DNAH9	GO:0030286//dynein complex	GO:0005524//ATP binding;GO:0003777//microtubule motor activity;GO:0016887//ATPase activity	GO:0007018//microtubule-based movement	K10408//dynein heavy chain, axonemal	XP_007120392.1//PREDICTED: LOW QUALITY PROTEIN: dynein heavy chain 9, axonemal [Physeter catodon];XP_004433109.1//PREDICTED: dynein heavy chain 9, axonemal isoform X2 [Ceratotherium simum simum];NP_001157890.1//dynein heavy chain 9, axonemal [Bos taurus]
101115056	1219	12.38	39.86	1.69625	8.91118e-05	5.2332e-05	Up	LOC101115056	NA	NA	NA	K15215//TATA box-binding protein-associated factor RNA polymerase I subunit D	XP_011950090.1//PREDICTED: LOW QUALITY PROTEIN: TATA box-binding protein-associated factor RNA polymerase I subunit D isoform X1 [Ovis aries]
BGI_novel_G000729	6072	84.05	25.77	-1.69623	1.41422e-08	1.12352e-08	Down	NA	NA	NA	NA	K15196//transcription factor IIIB 90 kDa subunit;K14211//elastin;K10838//xeroderma pigmentosum group C-complementing protein;K06727//Fc receptor-like protein	ELR54099.1//Activating molecule in BECN1-regulated autophagy protein 1 [Bos mutus]
BGI_novel_G002577	1746	48	14.74	-1.69397	1.85167e-05	1.16181e-05	Down	NA	NA	NA	NA	K04960//inositol 1,4,5-triphosphate receptor type 3	XP_017894386.1//PREDICTED: inositol 1,4,5-trisphosphate receptor type 3 [Capra hircus]
BGI_novel_G003539	954	39	11.98	-1.69352	0.000113817	6.60863e-05	Down	NA	NA	NA	NA	K09228//KRAB domain-containing zinc finger protein;K08111//glypican 5;K05691//catenin alpha	XP_012770481.1//hypothetical protein, conserved [Babesia bigemina]
101107140	4512	52	16	-1.69112	8.52331e-06	5.51297e-06	Down	BNC1	NA	NA	NA	K04650//nuclear receptor co-repressor 1	XP_014957407.1//PREDICTED: zinc finger protein basonuclin-1 isoform X1 [Ovis aries];XP_011953939.1//PREDICTED: zinc finger protein basonuclin-1 isoform X2 [Ovis aries]
106991430	3662	39	12	-1.69112	0.000115636	6.71115e-05	Down	LOC106991430	NA	NA	NA	K15196//transcription factor IIIB 90 kDa subunit;K02921//large subunit ribosomal protein L37Ae	ELR59748.1//hypothetical protein M91_15431, partial [Bos mutus]
BGI_novel_G001583	810	74.89	240.06	1.68987	8.74615e-22	1.22144e-21	Up	NA	GO:0016604//nuclear body;GO:0005829//cytosol;GO:0016607//nuclear speck;GO:0061574//ASAP complex;GO:0005737//cytoplasm	NA	GO:0006397//mRNA processing;GO:0043065//positive regulation of apoptotic process;GO:0006355//regulation of transcription, DNA-templated;GO:0000381//regulation of alternative mRNA splicing, via spliceosome;GO:0006351//transcription, DNA-templated;GO:0008380//RNA splicing;GO:0048025//negative regulation of mRNA splicing, via spliceosome	K14324//histone deacetylase complex subunit SAP18	XP_004012213.1//PREDICTED: histone deacetylase complex subunit SAP18 [Ovis aries]
BGI_novel_G002463	4408	138.94	42.8	-1.68946	3.55409e-13	3.60022e-13	Down	NA	NA	NA	NA	K14211//elastin;K00308//N1-acetylpolyamine oxidase [EC:1.5.3.13]	XP_014959394.1//PREDICTED: elastin isoform X1 [Ovis aries]
BGI_novel_G000133	2324	70.31	225.06	1.68783	1.72164e-20	2.3115e-20	Up	NA	NA	NA	NA	NA	XP_011954340.1//PREDICTED: uncharacterized protein C14orf142 homolog isoform X1 [Ovis aries]
105604867	2399	32.73	10.1	-1.68694	0.000422604	0.000229895	Down	LOC105604867	NA	NA	NA	K08816//vaccinia related kinase [EC:2.7.11.1];K14740//metallothionein 3;K16349//natural cytotoxicity triggering receptor 3 ligand 1;K10838//xeroderma pigmentosum group C-complementing protein;K00308//N1-acetylpolyamine oxidase [EC:1.5.3.13]	XP_019808416.1//PREDICTED: peroxisomal N(1)-acetyl-spermine/spermidine oxidase isoform X2 [Bos indicus];XP_014334958.1//PREDICTED: metallothionein-3 isoform X1 [Bos mutus]
101120950	782	17.82	57	1.68679	3.05152e-06	2.05287e-06	Up	SMTNL1	NA	NA	NA	K10314//F-box protein 39;K05699//actinin alpha 1/4;K19948//MICAL-like protein 1	KFO21702.1//Smoothelin-like protein 1 [Fukomys damarensis];XP_014956316.1//PREDICTED: smoothelin-like protein 1 isoform X1 [Ovis aries]
100913159	1931	430.91	133.03	-1.68631	1.89076e-37	4.01216e-37	Down	ST6GAL1	GO:0070062//extracellular exosome;GO:0005794//Golgi apparatus;GO:0016021//integral component of membrane;GO:0000139//Golgi membrane	GO:0008373//sialyltransferase activity;GO:0003835//beta-galactoside alpha-2,6-sialyltransferase activity	GO:0006486//protein glycosylation;GO:0018279//protein N-linked glycosylation via asparagine;GO:0009311//oligosaccharide metabolic process;GO:0006054//N-acetylneuraminate metabolic process	K00778//beta-galactoside alpha-2,6-sialyltransferase (sialyltransferase 1) [EC:2.4.99.1]	NP_001254809.1//beta-galactoside alpha-2,6-sialyltransferase 1 [Ovis aries];XP_017907275.1//PREDICTED: beta-galactoside alpha-2,6-sialyltransferase 1 isoform X1 [Capra hircus]
101115548	1073	222.47	711.33	1.68623	4.77413e-61	1.5265e-60	Up	EXOSC4	GO:0005730//nucleolus;GO:0000176//nuclear exosome (RNase complex);GO:0045111//intermediate filament cytoskeleton;GO:0005829//cytosol;GO:0000177//cytoplasmic exosome (RNase complex);GO:0035327//transcriptionally active chromatin;GO:0000178//exosome (RNase complex)	GO:0004527//exonuclease activity;GO:0017091//AU-rich element binding	GO:0031125//rRNA 3'-end processing;GO:0016075//rRNA catabolic process;GO:0034427//nuclear-transcribed mRNA catabolic process, exonucleolytic, 3'-5';GO:0051607//defense response to virus;GO:0030307//positive regulation of cell growth;GO:0071028//nuclear mRNA surveillance;GO:0071044//histone mRNA catabolic process;GO:0000460//maturation of 5.8S rRNA;GO:0071051//polyadenylation-dependent snoRNA 3'-e…	K11600//exosome complex component RRP41	XP_017503547.1//PREDICTED: exosome complex component RRP41 [Manis javanica]
100286737	2862	434	1387	1.68552	3.60036e-117	2.0882e-116	Up	IGFBP3	GO:0070062//extracellular exosome;GO:0005634//nucleus;GO:0042567//insulin-like growth factor ternary complex;GO:0005615//extracellular space	GO:0008160//protein tyrosine phosphatase activator activity;GO:0031994//insulin-like growth factor I binding;GO:0005520//insulin-like growth factor binding;GO:0001968//fibronectin binding;GO:0031995//insulin-like growth factor II binding	GO:0048662//negative regulation of smooth muscle cell proliferation;GO:0001558//regulation of cell growth;GO:0001649//osteoblast differentiation;GO:0032868//response to insulin;GO:0043567//regulation of insulin-like growth factor receptor signaling pathway;GO:0006468//protein phosphorylation;GO:0043568//positive regulation of insulin-like growth factor receptor signaling pathway;GO:0043065//posit…	K10138//insulin-like growth factor-binding protein 3	NP_001301148.1//insulin-like growth factor-binding protein 3 precursor [Capra hircus];NP_001152748.1//insulin-like growth factor-binding protein 3 precursor [Ovis aries]
101121211	3018	42	13	-1.68255	6.70882e-05	3.99311e-05	Down	ZNF391	NA	NA	NA	K09228//KRAB domain-containing zinc finger protein	XP_021552850.1//zinc finger protein 850-like isoform X1 [Neomonachus schauinslandi]
105616243	2858	25.89	8.02	-1.6814	0.00175819	0.000888328	Down	LOC105616243	NA	NA	NA	K08111//glypican 5;K10838//xeroderma pigmentosum group C-complementing protein	XP_012770936.1//hypothetical protein, conserved [Babesia bigemina]
105608134	5663	11	35	1.67917	0.000266737	0.000148122	Up	LOC105608134	NA	NA	NA	NA	ELR52585.1//Cleavage stimulation factor subunit 2 [Bos mutus]
106992038	959	58	18	-1.67873	2.91086e-06	1.96242e-06	Down	LOC106992038	NA	NA	NA	K07520//actin-binding LIM protein	XP_014960791.1//PREDICTED: uncharacterized protein LOC106992038, partial [Ovis aries]
101105471	1143	29	9	-1.67873	0.000942517	0.000492729	Down	C2H9orf135	GO:0016021//integral component of membrane;GO:0005886//plasma membrane;GO:0005737//cytoplasm	NA	NA	NA	XP_014948670.1//PREDICTED: uncharacterized protein C9orf135 homolog isoform X2 [Ovis aries];XP_004004373.1//PREDICTED: uncharacterized protein C9orf135 homolog isoform X1 [Ovis aries]
105614928	7493	28.16	8.74	-1.67862	0.00111908	0.000578912	Down	LOC105614928	NA	NA	NA	K19921//polycystic kidney disease and receptor for egg jelly-related protein	XP_014949496.1//PREDICTED: polycystic kidney disease and receptor for egg jelly-related protein-like [Ovis aries]
101115136	717	348.02	108.18	-1.67641	2.47967e-30	4.40751e-30	Down	LOC101115136	GO:0005634//nucleus;GO:0005737//cytoplasm	GO:0004784//superoxide dismutase activity;GO:0046872//metal ion binding	GO:0019430//removal of superoxide radicals;GO:0072593//reactive oxygen species metabolic process	K04565//superoxide dismutase, Cu-Zn family [EC:1.15.1.1]	XP_004012675.2//PREDICTED: superoxide dismutase [Cu-Zn] isoform X1 [Ovis aries]
105603879	3629	46	146	1.67559	1.04906e-13	1.08913e-13	Up	LOC105603879	NA	NA	NA	NA	NA
105616351	749	45	14	-1.67518	3.89777e-05	2.37155e-05	Down	LOC105616351	NA	NA	NA	NA	NA
105616466	1275	80	25	-1.66875	4.50905e-08	3.4698e-08	Down	AATK	NA	NA	NA	K17480//lemur tyrosine kinase 1 [EC:2.7.10.1]	XP_014953869.1//PREDICTED: serine/threonine-protein kinase LMTK1 [Ovis aries]
101123170	5658	32	10	-1.66875	0.000541551	0.000291296	Down	GALR1	GO:0005887//integral component of plasma membrane;GO:0005623//cell;GO:0016021//integral component of membrane	GO:0008528//G-protein coupled peptide receptor activity;GO:0017046//peptide hormone binding;GO:0004966//galanin receptor activity	GO:0045944//positive regulation of transcription from RNA polymerase II promoter;GO:0007194//negative regulation of adenylate cyclase activity;GO:0007204//positive regulation of cytosolic calcium ion concentration;GO:0007218//neuropeptide signaling pathway;GO:0051464//positive regulation of cortisol secretion	K04230//galanin receptor 1	XP_004020445.1//PREDICTED: galanin receptor type 1 [Ovis aries]
BGI_novel_G001844	722	32	10	-1.66875	0.000541551	0.000291296	Down	NA	NA	NA	NA	K10838//xeroderma pigmentosum group C-complementing protein	XP_019828719.1//PREDICTED: uncharacterized protein LOC109568002 [Bos indicus]
106990997	4662	67	20.95	-1.66789	5.62337e-07	3.99812e-07	Down	LOC106990997	NA	NA	NA	K09228//KRAB domain-containing zinc finger protein;K05691//catenin alpha;K14740//metallothionein 3;K14211//elastin;K10838//xeroderma pigmentosum group C-complementing protein;K00308//N1-acetylpolyamine oxidase [EC:1.5.3.13]	XP_014949419.1//PREDICTED: uncharacterized protein LOC106990997 [Ovis aries]
BGI_novel_G002861	4484	523.97	164	-1.66647	1.93919e-44	4.75979e-44	Down	NA	NA	NA	NA	NA	XP_011989763.1//PREDICTED: EF-hand calcium-binding domain-containing protein 1 isoform X5 [Ovis aries musimon]
100233238	471	13	41	1.66644	8.69181e-05	5.10959e-05	Up	CORT	GO:0005576//extracellular region	GO:0005179//hormone activity	NA	K05238//cortistatin	NP_001137363.2//cortistatin preproprotein [Ovis aries]
106990284	1411	115	36	-1.66624	5.71976e-11	5.19346e-11	Down	LOC106990284	NA	NA	NA	K06797//cadherin 4, type 1, R-cadherin;K14211//elastin	XP_015329686.1//PREDICTED: LOW QUALITY PROTEIN: synaptonemal complex protein 2 isoform X1 [Bos taurus]
BGI_novel_G000095	1355	83	26	-1.66528	2.65139e-08	2.07153e-08	Down	NA	NA	NA	NA	K14211//elastin;K16349//natural cytotoxicity triggering receptor 3 ligand 1;K10838//xeroderma pigmentosum group C-complementing protein	ELR59748.1//hypothetical protein M91_15431, partial [Bos mutus]
106991327	598	34.69	10.88	-1.66352	0.000325956	0.000179354	Down	LOC106991327	NA	NA	NA	K02880//large subunit ribosomal protein L17e	AAH03896.2//Rpl17 protein, partial [Mus musculus]
100528009	2006	153	48	-1.6631	4.49004e-14	4.7361e-14	Down	RHCG	GO:0070062//extracellular exosome;GO:0016323//basolateral plasma membrane;GO:0005887//integral component of plasma membrane;GO:0016324//apical plasma membrane;GO:0031410//cytoplasmic vesicle;GO:0016021//integral component of membrane	GO:0008519//ammonium transmembrane transporter activity;GO:0042802//identical protein binding;GO:0030506//ankyrin binding	GO:0015695//organic cation transport;GO:0070634//transepithelial ammonium transport;GO:0072488//ammonium transmembrane transport;GO:0006885//regulation of pH;GO:0006873//cellular ion homeostasis;GO:0015696//ammonium transport	K06580//ammonium transporter Rh	XP_011953666.1//PREDICTED: ammonium transporter Rh type C isoform X1 [Ovis aries];NP_001186720.1//ammonium transporter Rh type C [Ovis aries]
101120726	3255	328	103	-1.66173	2.39503e-28	4.04785e-28	Down	SLITRK4	NA	NA	NA	K06839//slit 2	XP_004022347.2//PREDICTED: SLIT and NTRK-like protein 4 isoform X1 [Ovis aries];XP_014946001.1//PREDICTED: SLIT and NTRK-like protein 4 isoform X1 [Ovis aries musimon]
BGI_novel_G001970	4974	122.15	38.39	-1.66053	1.63959e-11	1.52595e-11	Down	NA	NA	NA	NA	K16349//natural cytotoxicity triggering receptor 3 ligand 1;K14211//elastin;K10838//xeroderma pigmentosum group C-complementing protein;K00308//N1-acetylpolyamine oxidase [EC:1.5.3.13]	AAC51276.1//putative p150 [Homo sapiens]
[truncated: 1,149 more rows]

## Sheet: H-hypoc-A-hypoc
GeneID	Length	H-hypoc-Expression	A-hypoc-Expression	log2Ratio(A-hypoc/H-hypoc)	p-value	q-value(Storey et al. 2003)	Up-Down-Regulation(A-hypoc/H-hypoc)	Symbol	Cellular Component	Molecular Function	Biological Process	Kegg Orthology	Nr Description	UCP1
[truncated: 2,381 more rows]

## Sheet: H-hypow-H-hypoc
GeneID	Length	H-hypow-Expression	H-hypoc-Expression	log2Ratio(H-hypoc/H-hypow)	p-value	q-value(Storey et al. 2003)	Up-Down-Regulation(H-hypoc/H-hypow)	Symbol	Cellular Component	Molecular Function	Biological Process	Kegg Orthology	Nr Description
[truncated: 2,839 more rows]

[truncated: 9 more sheets: A-hypow-A-hypoc, H-periw-A-periw, H-peric-A-peric, H-periw-H-peric, A-periw-A-peric, H-tailw-A-tailw, H-tailc-A-tailc, H-tailw-H-tailc, A-tailw-A-tailc]
