# Supplementary material for: Transcriptome Analysis Reveals Genes Involved in Thermogenesis in Two Cold-Exposed Sheep Breeds
Source: Genes (Basel). 2021 Mar 6;12(3):375. doi: 10.3390/genes12030375 (PMC7999592; doi:10.3390/genes12030375)
Supplement: Supplementary file 1 [file genes-12-00375-s001.zip › Additional files/Supplementary File S4.xlsx]

## Sheet: Hypothalamus
Table S3. GO terms significantly enriched in three different tissues at different temperatures in the two breeds.
	Gene Ontology	Term	Cluster frequency	Corrected P-value		Gene Ontology	Term	Cluster frequency	Corrected P-value		Gene Ontology	Term	Cluster frequency	Corrected P-value		Gene Ontology	Term	Cluster frequency	Corrected P-value
H-hypoW - A-hypoW	cellular component	extracellular region	188	0.00589	H-hypoC - A-hypoC	cellular component	intrinsic component out of plasma membrane	73	2.25e-06	A-hypoW - A-hypoC	cellular component	MHC protein complex	8	0.00385	H-hypoW - H-hypoC	cellular component	plasma membrane part	131	1.31e-05
	molecular function	hormone activity	18	0.00276		cellular component	integral component out of plasma membrane	69	5.69e-06		molecular function	hormone activity	21	7.1e-06		cellular component	intrinsic component out of plasma membrane	78	0.00023
	molecular function	cation transmembrane transporter activity	47	0.00413		cellular component	plasma membrane part	112	1.26e-05		molecular function	neurotransmitter binding	9	0.00036		cellular component	integral component out of plasma membrane	74	0.00037
						cellular component	synapse	51	0.00013		molecular function	inorganic molecular entity transmembrane transporter activity	54	0.00285		cellular component	synapse	57	0.00052
						cellular component	cation channel complex	22	0.0009		molecular function	heme binding	23	0.00354		cellular component	presynapse	31	0.00116
						cellular component	ion channel complex	25	0.00144		molecular function	ion transmembrane transporter activity	58	0.005		cellular component	transmembrane transporter complex	30	0.0012
						cellular component	presynapse	27	0.0017		molecular function	tetrapyrrole binding	23	0.00589		cellular component	transporter complex	30	0.00162
						cellular component	transmembrane transporter complex	25	0.0064		biological process	detection out of chemical stimulus involved in sensory perception out of bitter taste	34	0.00473		cellular component	ion channel complex	28	0.00199
						cellular component	neuron part	63	0.00732		biological process	detection out of chemical stimulus involved in sensory perception out of taste	34	0.00473		cellular component	intrinsic component out of membrane	384	0.00253
						cellular component	transporter complex	25	0.00822		biological process	sensory perception out of bitter taste	34	0.00524		cellular component	synapse part	46	0.00488
						cellular component	synaptic membrane	20	0.00851							cellular component	integral component out of membrane	378	0.0055
						molecular function	inorganic cation transmembrane transporter activity	51	5.48e-07							molecular function	heme binding	38	5.2e-09
						molecular function	monovalent inorganic cation transmembrane transporter activity	40	4.05e-06							molecular function	tetrapyrrole binding	38	1.39e-08
						molecular function	inorganic molecular entity transmembrane transporter activity	65	1.05e-05							molecular function	voltage-gated cation channel activity	23	4.9e-06
						molecular function	cation transmembrane transporter activity	54	1.67e-05							molecular function	iron ion binding	34	2.12e-05
						molecular function	voltage-gated cation channel activity	20	1.78e-05							molecular function	transporter activity	110	6.64e-05
						molecular function	metal ion transmembrane transporter activity	38	2.75e-05							molecular function	cation channel activity	32	8.5e-05
						molecular function	ion transmembrane transporter activity	67	0.00017							molecular function	mechanosensitive cation channel activity	28	8.52e-05
						molecular function	transmembrane transporter activity	75	0.00034							molecular function	voltage-gated ion channel activity	25	0.00011
						molecular function	cation channel activity	27	0.00041							molecular function	voltage-gated channel activity	25	0.00011
						molecular function	voltage-gated ion channel activity	21	0.00071							molecular function	metal ion transmembrane transporter activity	42	0.00011
						molecular function	voltage-gated channel activity	21	0.00071							molecular function	substrate-specific channel activity	43	0.0002
						molecular function	substrate-specific channel activity	36	0.00095							molecular function	ion gated channel activity	36	0.00023
						molecular function	ion channel activity	35	0.00123							molecular function	mechanosensitive ion channel activity	36	0.00027
						molecular function	heme binding	25	0.00174							molecular function	gated channel activity	36	0.00027
						molecular function	tetrapyrrole binding	25	0.00302							molecular function	channel activity	44	0.00055
						molecular function	mechano sensitive cation channel activity	22	0.00373							molecular function	passive transmembrane transporter activity	44	0.00055
						molecular function	transporter activity	87	0.00403							molecular function	ion channel activity	41	0.0006
						molecular function	ion gated channel activity	29	0.00404							molecular function	inorganic molecular entity transmembrane transporter activity	70	0.00066
						molecular function	mechano sensitive ion channel activity	29	0.00453							molecular function	voltage-gated potassium channel activity	17	0.00091
						molecular function	gated channel activity	29	0.00453							molecular function	transmembrane transporter activity	86	0.00121
						molecular function	channel activity	36	0.00473							molecular function	monooxygenase activity	22	0.00191
						molecular function	passive transmembrane transporter activity	36	0.00473							molecular function	calcium ion binding	55	0.00202
						molecular function	calcium ion transmembrane transporter activity	14	0.00476							molecular function	cation transmembrane transporter activity	56	0.00297
						molecular function	voltage-gated potassium channel activity	14	0.00759							molecular function	inorganic cation transmembrane transporter activity	49	0.00298
						molecular function	neurotransmitter binding	8	0.00983							molecular function	ion transmembrane transporter activity	74	0.00317
						biological process	central nervous system neuron differentiation	20	0.00163							molecular function	receptor ligand activity	43	0.0033
																molecular function	peptidase inhibitor activity	22	0.00343
																molecular function	receptor regulator activity	44	0.00395
																molecular function	oxidoreductase activity, acting on paired donors, with incorporation or reduction out of molecular oxygen, reduced flavin or flavoprotein as one donor, and incorporation out of one atom out of oxygen	10	0.00428
																molecular function	monovalent inorganic cation transmembrane transporter activity	38	0.00764
																biological process	multicellular organismal process	312	3.62e-07
																biological process	nervous system development	122	1.87e-06
																biological process	neuron differentiation	64	4.12e-05
																biological process	neuron projection development	46	0.00017
																biological process	neuron development	53	0.00021
																biological process	generation out of neurons	84	0.0003
																biological process	nervous system process	90	0.00034
																biological process	multicellular organism development	212	0.00061
																biological process	neurogenesis	88	0.00064
																biological process	system development	194	0.00072
																biological process	cell-cell signaling	56	0.00079
																biological process	chemical synaptic transmission	30	0.0014
																biological process	anterograde trans-synaptic signaling	30	0.0014
																biological process	system process	109	0.0017
																biological process	nerve development	15	0.00173
																biological process	synaptic signaling	30	0.00229
																biological process	trans-synaptic signaling	30	0.00229
																biological process	animal organ morphogenesis	62	0.00244
																biological process	neurotransmitter transport	18	0.00443
																biological process	behavior	41	0.00668
																biological process	cranial nerve development	12	0.00878
																biological process	anatomical structure development	222	0.00987
A-hypo c: hypothalamus tissue of -5 oC Altay sheep; H-hypoc: hypothalamus tissue of -5 oC Altay sheep; A-hypow: hypothalamus tissue of 20 oC Altay sheep; H-hypow: hypothalamus tissue of 20 oC Hu sheep.

## Sheet: Perirenal adipose
Table S3. GO terms significantly enriched in three different tissues at different temperatures in the two breeds.
	Gene Ontology	Term	Cluster frequency	Corrected P-value		Gene Ontology	Term	Cluster frequency	Corrected P-value		Gene Ontology	Term	Cluster frequency	Corrected P-value		Gene Ontology	Term	Cluster frequency	Corrected P-value
H- periW - A- periW	cellular component	intrinsic component out of membrane	271	4.75e-09	H- periC - A- periC	cellular component	myofibril	16	0.00206	A- periW - A- periC	cellular component	blood microparticle	12	2.55e-05	H- periW - H- periC	cellular component	extracellular region	176	7.3e-07
	cellular component	integral component out of membrane	268	7.51e-09		cellular component	contractile fiber	16	0.00566		cellular component	membrane part	225	0.00088		cellular component	blood microparticle	13	7.66e-05
	cellular component	membrane part	289	2.54e-06		molecular function	receptor regulator activity	32	0.00842		cellular component	intrinsic component out of membrane	201	0.00128		cellular component	extracellular region part	146	0.0006
	cellular component	membrane	338	0.00089		molecular function	receptor ligand activity	31	0.00983		cellular component	MHC protein complex	7	0.002		cellular component	extracellular matrix	31	0.00228
	cellular component	MHC protein complex	7	0.00937		biological process	animal organ morphogenesis	53	4.37e-06		cellular component	integral component out of membrane	197	0.00352		molecular function	tetrapyrrole binding	24	0.0001
	molecular function	CXCR3 chemokine receptor binding	4	0.00354		biological process	water homeostasis	11	0.0001		cellular component	very-low-density lipoprotein particle	5	0.00757		molecular function	peptidase inhibitor activity	18	0.00065
	molecular function	ion gated channel activity	24	0.0064		biological process	multicellular organismal water homeostasis	11	0.0001		cellular component	triglyceride-rich plasma lipoprotein particle	5	0.00757		molecular function	scavenger receptor activity	11	0.00075
	molecular function	mechanosensitive ion channel activity	24	0.00706		biological process	system process	83	0.00014		cellular component	high-density lipoprotein particle	6	0.00831		molecular function	heme binding	22	0.0009
	molecular function	gated channel activity	24	0.00706		biological process	skin development	18	0.00147		cellular component	MHC class II protein complex	6	0.00831		molecular function	serine-type endopeptidase inhibitor activity	12	0.00162
	biological process	inflammatory response	25	0.00136		biological process	tissue development	66	0.00425		molecular function	tetrapyrrole binding	27	4.31e-09		molecular function	cargo receptor activity	11	0.00309
						biological process	sensory perception of taste	32	0.00606		molecular function	heme binding	26	1.27e-08		molecular function	peptidase regulator activity	18	0.00402
						biological process	detection of chemical stimulus involved in sensory perception of bitter taste	31	0.00627		molecular function	iron ion binding	24	2.93e-06		molecular function	receptor regulator activity	32	0.00426
						biological process	detection of chemical stimulus involved in sensory perception of taste	31	0.00627		molecular function	oxidoreductase activity	54	6.99e-06		molecular function	enzyme inhibitor activity	25	0.00706
						biological process	sensory perception of bitter taste	31	0.00689		molecular function	monooxygenase activity	18	8.46e-06		biological process	animal organ morphogenesis	53	7.38e-07
						biological process	anatomical structure morphogenesis	80	0.00948		molecular function	cofactor binding	38	6.71e-05		biological process	renal system development	19	0.00244
											molecular function	oxidoreductase activity, acting on paired donors, with incorporation or reduction out of molecular oxygen, reduced flavin or flavoprotein as one donor, and incorporation out of one atom out of oxygen	9	7.15e-05		biological process	metanephros development	10	0.00285
											molecular function	chemokine receptor binding	10	0.00012		biological process	kidney development	18	0.00422
											molecular function	chemokine activity	9	0.00024		biological process	acute-phase response	7	0.00631
											molecular function	oxidoreductase activity, acting on paired donors, with incorporation or reduction out of molecular oxygen	19	0.00026		biological process	tissue development	63	0.00686
											molecular function	CXCR chemokine receptor binding	5	0.00101		biological process	animal organ development	99	0.00726
											molecular function	CXCR3 chemokine receptor binding	4	0.00124		biological process	urogenital system development	20	0.00806
											molecular function	CCR chemokine receptor binding	6	0.00772
											biological process	immune response	53	4.39e-12
											biological process	inflammatory response	30	9.93e-10
											biological process	defense response	46	6.73e-08
											biological process	immune system process	69	9.67e-08
											biological process	drug metabolic process	32	5.43e-05
											biological process	protein activation cascade	9	0.0002
											biological process	positive regulation out of response to external stimulus	19	0.00029
											biological process	chemokine-mediated signaling pathway	8	0.00053
											biological process	regulation out of response to external stimulus	30	0.00068
											biological process	complement activation	8	0.00086
											biological process	humoral immune response	11	0.00229
											biological process	positive regulation out of immune system process	34	0.00298
											biological process	regulation out of leukocyte chemotaxis	12	0.00324
											biological process	fatty acid derivative metabolic process	11	0.00362
											biological process	lymphocyte chemotaxis	7	0.0037
											biological process	regulation out of leukocyte migration	14	0.0047
											biological process	regulation out of immune system process	44	0.00519
											biological process	positive regulation out of leukocyte chemotaxis	11	0.00558
											biological process	small molecule metabolic process	61	0.00616
											biological process	positive regulation out of leukocyte migration	12	0.00693
											biological process	positive regulation out of chemotaxis	12	0.0083
A-peric: perirenal fat tissue of -5 oC Altay sheep; H-peric: perirenal fat tissue of -5 oC Altay sheep; A-periw: perirenal fat tissue of 20 oC Altay; H-periw: perirenal fat tissue of 20 oC Hu sheep.

## Sheet: Tail Fat
Table S3. GO terms significantly enriched in three different tissues at different temperatures in the two breeds.
	Gene Ontology	Term	Cluster frequency	Corrected P-value		Gene Ontology	Term	Cluster frequency	Corrected P-value		Gene Ontology	Term	Cluster frequency	Corrected P-value		Gene Ontology	Term	Cluster frequency	Corrected P-value
H- tailW - A- tailW	cellular component	contractile fiber	18	2.02e-05	H- tailC - A- tailC	cellular component	plasma membrane part	216	5.8e-21	A- tailW - A- tailC	cellular component	contractile fiber	24	2.7e-07	H- tailW - H- tailC	cellular component	intrinsic component of membrane	478	2.9e-14
	cellular component	myofibril	17	3.57e-05		cellular component	intrinsic component of membrane	588	1.91e-18		cellular component	myout ofibril	23	3e-07		cellular component	integral component of membrane	472	8.73e-14
	cellular component	contractile fiber part	15	0.0009		cellular component	integral component of membrane	581	6.24e-18		cellular component	contractile fiber part	22	1.35e-06		cellular component	plasma membrane part	163	8.64e-12
	cellular component	sarcomere	14	0.00136		cellular component	membrane part	649	2.23e-17		cellular component	sarcomere	20	6.8e-06		cellular component	membrane part	520	1.16e-11
	cellular component	intrinsic component of membrane	224	0.00924		cellular component	intrinsic component of plasma membrane	120	1.55e-11		cellular component	intrinsic component out of membrane	319	6.58e-05		cellular component	cell surface	65	1.83e-09
	molecular function	heme binding	20	0.00407		cellular component	cell surface	77	6.75e-11		cellular component	respiratory chain	22	0.00016		cellular component	external side of plasma membrane	29	2.7e-07
	molecular function	tetrapyrrole binding	20	0.0064		cellular component	integral component of plasma membrane	113	1.08e-10		cellular component	integral component out of membrane	312	0.00035		cellular component	side of membrane	45	3.81e-07
						cellular component	external side of plasma membrane	36	5.95e-10		cellular component	membrane part	349	0.00132		cellular component	intrinsic component of plasma membrane	88	1.53e-05
						cellular component	membrane	741	6.57e-08		cellular component	collagen type IV trimer	4	0.00795		cellular component	integral component of plasma membrane	83	3.93e-05
						cellular component	plasma membrane	342	1.13e-07		cellular component	troponin complex	4	0.00795		cellular component	membrane	593	0.00019
						cellular component	side of membrane	52	1.16e-07		cellular component	network-forming collagen trimer	4	0.00795		cellular component	plasma membrane	268	0.00051
						cellular component	cell periphery	349	1.83e-07		cellular component	collagen network	4	0.00795		cellular component	cell periphery	274	0.00061
						cellular component	synapse	75	2.99e-05		cellular component	basement membrane collagen trimer	4	0.00795		molecular function	chemokine activity	16	3.86e-08
						cellular component	neuron part	102	4.82e-05		biological process	muscle tissue development	29	3.86e-05		molecular function	cytokine activity	34	8.91e-07
						cellular component	neuronal cell body	36	0.0001		biological process	striated muscle tissue development	28	5.36e-05		molecular function	chemokine receptor binding	16	1.39e-06
						cellular component	synapse part	62	0.00014		biological process	anatomical structure morphogenesis	100	0.00018		molecular function	scavenger receptor activity	16	2.16e-05
						cellular component	cell body	40	0.0003		biological process	multicellular organismal process	249	0.0003		molecular function	molecular function regulator	120	0.0001
						cellular component	MHC class II protein complex	10	0.00094		biological process	biological adhesion	45	0.00033		molecular function	cargo receptor activity	16	0.00019
						cellular component	receptor complex	35	0.00318		biological process	muscle contraction	21	0.00035		molecular function	cytokine receptor activity	16	0.0006
						cellular component	neuron projection	74	0.00371		biological process	cell adhesion	44	0.00065		molecular function	CCR chemokine receptor binding	9	0.00095
						cellular component	somatodendritic compartment	48	0.00382		biological process	animal organ morphogenesis	55	0.00072		molecular function	receptor ligand activity	47	0.00141
						cellular component	axon	37	0.00486		biological process	muscle system process	23	0.00116		molecular function	receptor regulator activity	47	0.00429
						cellular component	plasma membrane receptor complex	25	0.00658		biological process	muscle organ development	25	0.00117		molecular function	peptidase regulator activity	25	0.00437
						cellular component	MHC protein complex	10	0.00779		biological process	cardiac muscle tissue morphogenesis	11	0.00543		molecular function	peptidase inhibitor activity	23	0.00504
						molecular function	chemokine activity	18	3.51e-09		biological process	oxidative phosphorylation	17	0.00587		molecular function	receptor binding	99	0.00751
						molecular function	cytokine activity	41	1.1e-08		biological process	system development	159	0.00667		molecular function	receptor activity	145	0.00767
						molecular function	chemokine receptor binding	19	2.25e-08		biological process	muscle structure development	30	0.00872		biological process	immune response	98	1.5e-16
						molecular function	CCR chemokine receptor binding	12	9.43e-07							biological process	immune system process	151	2.25e-16
						molecular function	receptor binding	128	6.69e-06							biological process	regulation of immune system process	105	2.19e-10
						molecular function	substrate-specific channel activity	54	3.84e-05							biological process	inflammatory response	48	2.41e-10
						molecular function	inorganic molecular entity transmembrane transporter activity	90	8.28e-05							biological process	defense response	85	5.11e-10
						molecular function	cytokine receptor binding	38	0.0001							biological process	positive regulation of immune system process	78	1.39e-09
						molecular function	scavenger receptor activity	16	0.00035							biological process	response to stimulus	409	2.79e-08
						molecular function	channel activity	54	0.00041							biological process	response to external stimulus	117	3.19e-08
						molecular function	passive transmembrane transporter activity	54	0.00041							biological process	chemotaxis	46	2.65e-07
						molecular function	cargo receptor activity	17	0.00052							biological process	taxis	46	2.65e-07
						molecular function	ion channel activity	50	0.00053							biological process	positive regulation of response to external stimulus	35	1.05e-06
						molecular function	cation channel activity	36	0.00092							biological process	multicellular organism development	249	1.38e-06
						molecular function	calcium ion binding	69	0.00096							biological process	multicellular organismal process	345	1.62e-06
						molecular function	ion gated channel activity	41	0.00234							biological process	regulation of leukocyte migration	27	4.83e-06
						molecular function	receptor activity	173	0.00265							biological process	system development	226	5.78e-06
						molecular function	receptor ligand activity	53	0.00269							biological process	anatomical structure development	263	1.55e-05
						molecular function	mechanosensitive ion channel activity	41	0.00273							biological process	regulation of response to external stimulus	57	1.62e-05
						molecular function	gated channel activity	41	0.00273							biological process	leukocyte chemotaxis	20	2.3e-05
						molecular function	ion transmembrane transporter activity	92	0.00427							biological process	leukocyte migration	24	2.77e-05
						molecular function	transmembrane transporter activity	105	0.00544							biological process	locomotion	78	3.19e-05
						molecular function	potassium ion transmembrane transporter activity	25	0.00589							biological process	cell chemotaxis	23	0.0001
						molecular function	molecular transducer activity	174	0.00616							biological process	anatomical structure morphogenesis	130	0.00013
						molecular function	glycosaminoglycan binding	24	0.008							biological process	positive regulation of leukocyte chemotaxis	19	0.00014
						molecular function	metal ion transmembrane transporter activity	46	0.00818							biological process	positive regulation of leukocyte migration	21	0.00021
						molecular function	cytokine receptor activity	16	0.00848							biological process	regulation of cell adhesion	54	0.00022
						molecular function	receptor regulator activity	53	0.00885							biological process	developmental process	272	0.00027
						biological process	immune system process	177	2.89e-18							biological process	positive regulation of chemotaxis	21	0.0003
						biological process	immune response	109	6.18e-16							biological process	regulation of leukocyte chemotaxis	20	0.00031
						biological process	response to external stimulus	153	6.19e-15							biological process	regulation of multicellular organismal process	165	0.00048
						biological process	chemotaxis	63	4.34e-14							biological process	positive regulation of multicellular organismal process	101	0.00062
						biological process	taxis	63	4.34e-14							biological process	B cell receptor signaling pathway	10	0.00078
						biological process	defense response	104	2.11e-13							biological process	response to bacterium	41	0.00116
						biological process	regulation of immune system process	125	1.96e-12							biological process	leukocyte activation	42	0.00117
						biological process	response to stimulus	503	2.13e-12							biological process	regulation of chemotaxis	23	0.00169
						biological process	locomotion	108	2.14e-12							biological process	positive regulation of neutrophil migration	10	0.00174
						biological process	regulation of multicellular organismal process	223	1.58e-11							biological process	granulocyte chemotaxis	13	0.00214
						biological process	inflammatory response	55	2.23e-11							biological process	lymphocyte activation	34	0.00277
						biological process	positive regulation of immune system process	90	2.72e-10							biological process	positive regulation of response to stimulus	123	0.00289
						biological process	regulation of cell-cell adhesion	50	1.09e-08							biological process	cell activation	48	0.00298
						biological process	regulation of lymphocyte activation	50	1.87e-08							biological process	response to molecule of bacterial origin	28	0.00324
						biological process	multicellular organismal process	417	2.86e-08							biological process	regulation of vasculature development	30	0.00342
						biological process	system development	275	4.43e-08							biological process	granulocyte migration	13	0.00346
						biological process	regulation of leukocyte cell-cell adhesion	42	4.59e-08							biological process	positive regulation of neutrophil chemotaxis	9	0.00529
						biological process	cell chemotaxis	30	4.79e-08							biological process	response to stress	165	0.00623
						biological process	positive regulation of cell-cell adhesion	34	5.27e-08							biological process	chemokine-mediated signaling pathway	10	0.00694
						biological process	leukocyte chemotaxis	25	5.57e-08							biological process	regulation of cell-cell adhesion	34	0.00717
						biological process	positive regulation of response to stimulus	162	5.87e-08							biological process	positive regulation of cytosolic calcium ion concentration	20	0.0078
						biological process	regulation of multicellular organismal development	150	6.66e-08							biological process	cell adhesion	52	0.00926
						biological process	leukocyte migration	30	7.49e-08
						biological process	regulation of response to external stimulus	70	9.83e-08
						biological process	anatomical structure morphogenesis	163	1.25e-07
						biological process	positive regulation of multicellular organismal process	130	1.27e-07
						biological process	regulation of leukocyte differentiation	38	1.52e-07
						biological process	positive regulation of leukocyte cell-cell adhesion	31	1.62e-07
						biological process	multicellular organism development	296	2.75e-07
						biological process	regulation of cell activation	54	3.46e-07
						biological process	anatomical structure development	318	3.94e-07
						biological process	positive regulation of T cell activation	30	4.03e-07
						biological process	regulation of leukocyte activation	51	5.49e-07
						biological process	regulation of T cell activation	39	5.66e-07
						biological process	regulation of response to stimulus	251	8.16e-07
						biological process	response to chemical	258	9.53e-07
						biological process	regulation of cell adhesion	67	1.47e-06
						biological process	regulation of cell proliferation	126	1.49e-06
						biological process	positive regulation of cell adhesion	46	2.43e-06
						biological process	lymphocyte chemotaxis	13	2.93e-06
						biological process	developmental process	332	3.35e-06
						biological process	regulation of cytokine production	62	3.6e-06
						biological process	cell migration	69	3.99e-06
						biological process	positive regulation of response to external stimulus	38	4e-06
						biological process	cell differentiation	226	4.67e-06
						biological process	lymphocyte activation	44	5.52e-06
						biological process	neuron development	70	7.39e-06
						biological process	cellular developmental process	231	8e-06
						biological process	lymphocyte migration	14	1.15e-05
						biological process	regulation of chemotaxis	29	1.31e-05
						biological process	positive regulation of chemotaxis	25	1.67e-05
						biological process	animal organ morphogenesis	85	1.97e-05
						biological process	cell motility	76	2.01e-05
						biological process	localization of cell	76	2.01e-05
						biological process	regulation of lymphocyte proliferation	29	2.55e-05
						biological process	neuron projection development	59	2.57e-05
						biological process	positive regulation of lymphocyte activation	34	2.59e-05
						biological process	chemokine-mediated signaling pathway	13	2.68e-05
						biological process	leukocyte activation	51	4.73e-05
						biological process	neuron differentiation	80	4.81e-05
						biological process	regulation of mononuclear cell proliferation	29	4.85e-05
						biological process	movement of cell or subcellular component	100	5.75e-05
						biological process	regulation of developmental process	172	6.11e-05
						biological process	regulation of leukocyte chemotaxis	23	6.88e-05
						biological process	positive regulation of developmental process	106	7.36e-05
						biological process	regulation of leukocyte migration	28	8.28e-05
						biological process	regulation of leukocyte proliferation	29	8.97e-05
						biological process	positive regulation of cell activation	36	9.09e-05
						biological process	positive regulation of leukocyte activation	35	0.00012
						biological process	regulation of lymphocyte differentiation	24	0.00012
						biological process	regulation of cell differentiation	124	0.00013
						biological process	regulation of immune response	68	0.00013
						biological process	cell development	117	0.00015
						biological process	generation of neurons	108	0.00016
						biological process	positive regulation of cytokine production	41	0.00018
						biological process	neurogenesis	114	0.00027
						biological process	B cell receptor signaling pathway	11	0.00038
						biological process	animal organ development	194	0.00044
						biological process	cell activation	57	0.00049
						biological process	regulation of hemopoiesis	43	0.00057
						biological process	positive regulation of leukocyte chemotaxis	20	0.00069
						biological process	cell adhesion	63	0.00072
						biological process	cell morphogenesis	57	0.00076
						biological process	T cell activation	30	0.00081
						biological process	positive regulation of cell communication	120	0.00088
						biological process	cell surface receptor signaling pathway	126	0.00096
						biological process	biological adhesion	63	0.00106
						biological process	axon development	37	0.00117
						biological process	cell communication	280	0.00121
						biological process	positive regulation of signaling	120	0.00133
						biological process	cellular component morphogenesis	63	0.00137
						biological process	positive regulation of cell proliferation	71	0.00145
						biological process	positive regulation of leukocyte migration	22	0.00147
						biological process	positive regulation of immune response	50	0.00177
						biological process	signaling	272	0.00221
						biological process	negative regulation of immune system process	42	0.00227
						biological process	positive regulation of cytosolic calcium ion concentration	23	0.00302
						biological process	granulocyte chemotaxis	14	0.00319
						biological process	regulation of cytosolic calcium ion concentration	26	0.00319
						biological process	positive regulation of lymphocyte proliferation	19	0.00362
						biological process	positive regulation of cell differentiation	71	0.004
						biological process	neuron projection morphogenesis	42	0.00445
						biological process	positive regulation of MAPK cascade	44	0.00454
						biological process	cellular response to interferon-gamma	13	0.00477
						biological process	regulation of granulocyte chemotaxis	13	0.00477
						biological process	regulation of cell communication	200	0.00478
						biological process	regulation of interferon-gamma production	17	0.00479
						biological process	regulation of sequestering of calcium ion	17	0.00479
						biological process	myeloid leukocyte migration	16	0.00525
						biological process	nervous system development	142	0.00526
						biological process	response to bacterium	45	0.0053
						biological process	granulocyte migration	14	0.00536
						biological process	regulation of MAPK cascade	59	0.00584
						biological process	positive regulation of signal transduction	109	0.00645
						biological process	cellular response to chemical stimulus	151	0.00679
						biological process	positive regulation of ERK1 and ERK2 cascade	24	0.00715
						biological process	plasma membrane bounded cell projection morphogenesis	42	0.00722
						biological process	positive regulation of mononuclear cell proliferation	19	0.00729
						biological process	regulation of cell migration	63	0.00749
						biological process	regulation of localization	174	0.00808
						biological process	regulation of ERK1 and ERK2 cascade	30	0.00813
						biological process	cell projection morphogenesis	42	0.00845
						biological process	response to interferon-gamma	14	0.00876
						biological process	regulation of cellular component movement	70	0.00908
						biological process	regulation of signaling	200	0.00926
						biological process	regulation of neutrophil migration	11	0.00954
A-tailc: tail-fat of -5 oC Altay sheep; H-tailc: tail-fat of -5 oC Altay sheep; A-tailw: tail-fat of 20 oC Altay sheep; H-tailw: tail-fat of 20 oC Hu sheep.
