# Supplementary material for: Transcriptome Analysis Reveals Genes Involved in Thermogenesis in Two Cold-Exposed Sheep Breeds
Source: Genes (Basel). 2021 Mar 6;12(3):375. doi: 10.3390/genes12030375 (PMC7999592; doi:10.3390/genes12030375)
Supplement: Supplementary file 1 [file genes-12-00375-s001.zip › Additional files/Supplementary File S5.xlsx]

## Sheet: KEGG
Table S4. KEGG pathways significantly enriched in three different tissues at different temperatures in the two breeds.
#	Pathway	DEGs genes with pathway annotation (1956)	All genes with pathway annotation (24654)	Qvalue	Pathway ID	Level 1	Level 2
A-hypoW - A-hypoC	Calcium signaling pathway	60 (3.07%)	405 (1.64%)	0.000128141	ko04020	Environmental Information Processing	Signal transduction	LOC101119120, CAPS, LOC106991785, ODF3L2, CACNA1I, CCKAR, LOC105615202, LOC101117482, CHRM2, CCDC97, LOC101104306, ATP2B3, CALML6, GRIN1, LOC101116750, LOC105606001, ADRB2, LOC105604063, PTGER3, GNA11, GNAL, CABP7, CACNA1F, ADCY1, BDKRB2, LOC101123026, CACNA1A, CAPSL, CHRM5, PRKCA, PNMA1, LOC105608622, LOC105605957
	Phosphatidylinositol signaling system	53 (2.71%)	392 (1.59%)	0.00220883	ko04070	Environmental Information Processing	Signal transduction	IP6K1, LOC105615685, LOC105615382, LOC105615893, LOC105615734, LOC105613453, LOC105616776, LOC106990335, LOC106990624, LOC105615382, LOC105615953, LOC105608895, LOC105616776, LOC106991561, CALML6, LOC105616610, LOC105608083, LOC106990879, LOC106991561, LOC106991203, DGKK, LOC105615805, LOC105615865, SAMSN1, LOC106991649, HIGD1A, CABP7, DGKH, DGKD, CAPSL, SPATC1L, PRKCA, PNMA1, LOC105611820, LOC10…
	cAMP signaling pathway	51 (2.61%)	377 (1.53%)	0.00240502	ko04024	Environmental Information Processing	Signal transduction	LOC106991388, LOC105606058, LOC101109105, LOC106991785, LOC105605916, LOC106991387, LOC105614203, GRIN2B, ATP1B4, NPY, CHRM2, CCDC97, LOC101104054, LOC105616214, LOC101104306, ATP2B3, PTGER2, LOC106991605, CALML6, HTR1A, ATP1B2, GRIN1, LOC101116750, LOC105605961, MAPK1, ADCY5, LOC105606001, ADRB2, CFTR, NPR1, PTGER3, SUSD2, HTR1D, TNNI3, CABP7, ADCY10, CACNA1F, GLI1, ADCY1, CAPSL, PTX3, PNMA1
	Sphingolipid signaling pathway	34 (1.74%)	231 (0.94%)	0.00464463	ko04071	Environmental Information Processing	Signal transduction	LOC105615685, LOC105615893, LOC105615734, LOC105613453, LOC105616776, LOC105615382, LOC105615953, LOC105608895, S1PR3, LOC106991605, LOC105616610, LOC105608083, LOC105615969, GAB2, LOC106990690, ASAH2, MAPK1, LOC105615865, LOC106991649, BDKRB2, LOC105604976, CFAP161, PRKCA, PTX3, LOC105611820
H-hypoW - H-hypoC	Calcium signaling pathway	78 (3.12%)	405 (1.64%)	1.95575e-06	ko04020	Environmental Information Processing	Signal transduction	C3H2orf61, EFCAB3, P2RX3, CCKAR, CABP4, CABP1, ITPKA, GRIN2A, ADRB2, LOC105615202, LOC106991476, CAMK2A, LOC101112508, OXTR, CACNA1G, CABP5, PVALB, LOC106991229, CACNA1D, ATP2A1, PDE1B, CCKBR, CAMK2B, CABP7, DRD5, CACNA1E, HTR4, AGTR1, PRKCA, ADCY8, LOC100144429, P2RX2, LOC101113211, RYR1, TACR3, BCAS1, CHRM1, SLC8A2, PLCB4, BDKRB2, PRKCB, PLCB1, HRH2, LHCGR, LOC106991785, RYR2, CAPS, DENND6B, CY…
	Phosphatidylinositol signaling system	73 (2.92%)	392 (1.59%)	1.2925e-05	ko04070	Environmental Information Processing	Signal transduction	LOC105606005, C3H2orf61, LOC105615685, EFCAB3, LOC105613453, LOC105602159, LOC105615893, LOC105616123, LOC105602979, LOC105615734, CABP4, CABP1, LOC105616610, LOC105616033, LOC105602646, LOC105614903, ITPKA, SAMSN1, LOC105615065, LOC106991649, CABP5, PVALB, LOC105616289, LOC105614635, LOC105615953, LOC105616776, LOC105604676, LOC106991450, CABP7, LOC105611587, VWA5B2, PRKCA, PRRT3, DGKH, METRNL, …
	Rap1 signaling pathway	108 (4.31%)	696 (2.82%)	0.000136181	ko04015	Environmental Information Processing	Signal transduction	LOC105605383, C3H2orf61, LOC105608206, FGF6, LOC106991902, EFCAB3, FGF17, FGF21, LOC105605039, EFNA5, LOC105606022, HSH2D, FGF2, CABP4, CABP1, EGF, FGF3, LOC105616871, KIT, GRIN2A, SEL1L3, LOC105605563, FGF5, LOC106991426, SAMSN1, LOC105613248, CABP5, PVALB, LOC106991229, LOC105610542, NRN1, NRN1L, LOC105608835, LOC105611251, LOC105611883, SPATA25, C1H1orf146, CABP7, IGF1, TTC9B, LOC105602857, RA…
	Ras signaling pathway	110 (4.39%)	724 (2.94%)	0.000236475	ko04014	Environmental Information Processing	Signal transduction	C3H2orf61, LOC105608206, FGF6, LOC106991902, EFCAB3, FGF17, FGF21, LOC105605039, LOC106990926, EFNA5, LOC105606022, FGF2, CABP4, CABP1, HRASLS, EGF, PLA2G4E, FGF3, LOC105616871, KIT, GRIN2A, PAK6, SEL1L3, LOC101112183, LOC105605563, FGF5, LOC106991426, LOC101119804, LOC105613248, CABP5, PVALB, LOC106991229, LOC105610542, LOC105608835, LOC105611251, LOC105611883, SPATA25, GAB2, C1H1orf146, CABP7, …
	cAMP signaling pathway	64 (2.56%)	377 (1.53%)	0.000445156	ko04024	Environmental Information Processing	Signal transduction	LOC105605961, C3H2orf61, LOC105606058, EFCAB3, LOC101107772, CNGA3, LOC105601928, SSTR5, LOC105616215, LOC105605916, LOC106991389, LOC105613864, LOC105607025, CABP4, CABP1, GRIN2A, ADRB2, LOC106991476, CAMK2A, SSTR2, LOC101112508, OXTR, LOC101108321, CABP5, PVALB, TSHR, CACNA1D, GRIN3A, CAMK2B, CABP7, DRD5, HTR4, GABBR2, ADCY8, NPR1, TULP2, TMEM145, GLI1, BDNF, PPP1R1B, CHRM1, RAPGEFL1, PLD1, MN1…
	Steroid hormone biosynthesis	31 (1.24%)	159 (0.64%)	0.00270257	ko00140	Metabolism	Lipid metabolism	LOC101110202, CYP17A1, SULT1E1, UGT2A1, GML, LOC101110727, LOC101109214, LOC101107486, CYP2C19, HSD11B2, LOC101116729, CYP2E1, HMBOX1, UGT1A9, UGT2B7, LOC101110693, LOC101112384, LOC101114261, LOC101109111, CYP3A24, LOC105612707, LOC101105651, LOC101106641, LOC101107119, SULT2B1
H-hypoC - A-hypoC	Calcium signaling pathway	66 (3.13%)	405 (1.64%)	1.30987e-05	ko04020	Environmental Information Processing	Signal transduction	C3H2orf61, LOC106991785, CAPSL, CAPS, CACNA1I, ITPKA, GRIN2A, LOC105605952, LOC105606069, CAMK2A, CABP1, CACNA1G, LOC105604063, PDE1B, HRH2, CHRM1, GRIN1, CACNA1F, ATP2B3, GRM1, HTR4, CABP7, PVALB, CABP5, ADCY8, GRPR, CACNA1D, ADCY1, ADRB3, CYSLTR1, ATP2B2, LOC101108550, DRD5, KIAA1549L, CAMK2B, TNCC2, PDE1C, ATP2A1, SPHK1, NAPB, SLC8A2, LOC100144429, PRKCB
	Phosphatidylinositol signaling system	57 (2.7%)	392 (1.59%)	0.00075248	ko04070	Environmental Information Processing	Signal transduction	IP6K1, LOC105606005, C3H2orf61, SAMSN1, CAPSL, LOC105602979, LOC105602646, LOC105616123, LOC106991450, LOC105615685, ITPKA, LOC105616822, LOC105606069, LOC105611587, CABP1, LOC105615865, LOC105613448, LOC105615065, CFAP77, LOC106991649, LOC105614903, CABP7, PVALB, PRRT3, CABP5, METRNL, LOC105613453, LOC105602628, LOC105605056, KIAA1549L, LOC105616610, LOC105608895, NAPB, PRKCB
	cAMP signaling pathway	52 (2.46%)	377 (1.53%)	0.00406644	ko04024	Environmental Information Processing	Signal transduction	C3H2orf61, LOC105606058, LOC105601928, LOC106991388, LOC105607025, SSTR5, LOC101107772, LOC105614203, LOC101109105, LOC106991785, CAPSL, GRIN3A, LOC105616215, LOC105616214, LOC101102014, GRIN2A, LOC105605952, CAMK2A, CABP1, SSTR2, CHRM1, CFTR, LOC101109626, GRIN1, CACNA1F, ATP2B3, HTR4, CABP7, PVALB, CABP5, ADCY8, GRIN2B, LOC105613864, CACNA1D, ADCY1, GABBR2, NPY, ATP2B2, PDE3B, DRD5, SLC9A1, CAM…
H-hypoW - A-hypoW	Calcium signaling pathway	63 (3.02%)	405 (1.64%)	5.83782e-05	ko04020	Environmental Information Processing	Signal transduction	CAPS, CCKAR, PNMAL1, CABP4, LOC105605952, LOC101117482, LOC106991476, CACNA1I, CAPSL, CALML6, LOC101112508, OXTR, CHRM2, CCDC97, CABP7, PDE1A, GRIN1, CHRM5, TACR3, CCDC114, LOC101104306, TBXA2R, ATP2B3, LOC106990380, UBXN11, PTGER3, LOC105609336, CCDC85C, GNA14, LOC105606001, LOC101106702, CACNA1A, AGTR1, LOC101116750
A- periW - A- periC	NF-kappa B signaling pathway	41 (3.27%)	214 (0.87%)	3.03756e-12	ko04064	Environmental Information Processing	Signal transduction	LOC100101238, LY86, LOC101123625, LBP, BPI, CXCL8, TNFSF13B, LOC105616741, CCL21, CCL19, IL1B, PRKCQ
	Calcium signaling pathway	50 (3.99%)	405 (1.64%)	9.05331e-08	ko04020	Environmental Information Processing	Signal transduction	CALN1, LOC101114743, CACNA1S, LOC101123625, LOC105615202, LOC105609336, CHRM2, LOC105606069, OXTR, HTR4, CACNA1E, PACRG, PTAFR, TACR2, ADORA2A
	Linoleic acid metabolism	12 (0.96%)	63 (0.26%)	0.000615955	ko00591	Metabolism	Lipid metabolism	LOC101109214, CYP2E1, CYP2C19, LOC101110727, LOC101110202, LOC106992010, LOC101116587, LOC101118091, LOC101107486, LOC101120029, LOC101121820, LOC101119804
	Ras signaling pathway	60 (4.78%)	724 (2.94%)	0.00118792	ko04014	Environmental Information Processing	Signal transduction	CALN1, FGF5, LOC105611315, EGF, MAPK10, PTX3, LOC101123625, ANGPTL7, LOC101120029, FLT4, LOC105613123, LOC105607354, LOC105608588, LOC105606974, LOC106991755, LOC105610542, FGF11, LOC106991039, LOC101119804, PLA1A, LOC105616822
	Steroid hormone biosynthesis	19 (1.52%)	159 (0.64%)	0.00366241	ko00140	Metabolism	Lipid metabolism	LOC101109214, LOC101122788, LOC101116729, UGT2B7, UGT2A1, CYP2E1, LOC105616706, CYP2C19, LOC101110727, LOC101110202, LOC101119393, LOC106992010, LOC101118091, CYP1A1, LOC101107486, CYP17A1, LOC101119706
	Nitrogen metabolism	7 (0.56%)	29 (0.12%)	0.0036813	ko00910	Metabolism	Energy metabolism	CPS1, LOC101113601, PTX3, CA10, LOC101113860, LOC101120934, CA3
	Hippo signaling pathway	80 (6.38%)	1100 (4.46%)	0.00565717	ko04390	Environmental Information Processing	Signal transduction	LOC105608741, LOC101110088, LOC105606080, FRMD1, LOC101115646, WNT9B, WNT4, CRB1, LOC105607100, LOC105608896, WNT16, LOC105607012, WNT10B, LOC105606892, ANKEF1, LOC106991993
	Rap1 signaling pathway	55 (4.39%)	696 (2.82%)	0.00567695	ko04015	Environmental Information Processing	Signal transduction	CALN1, FGF5, LOC105611315, EGF, LOC101123625, ANGPTL7, FLT4, LOC105613123, LOC105607354, LOC105608588, LOC105606974, LOC106991755, LOC105610542, FGF11, SNTG1, LOC106991039, LOC105616822, ADORA2A
H- periW - H- periC	NF-kappa B signaling pathway	37 (2.51%)	214 (0.87%)	2.01239e-07	ko04064	Environmental Information Processing	Signal transduction	LRRC18, TNFSF11, LBP, CCL21, CXCL8, BPI, CXCL12, LOC101123625, IL1B, SLA2
	Calcium signaling pathway	49 (3.32%)	405 (1.64%)	3.71016e-05	ko04020	Environmental Information Processing	Signal transduction	LOC105606070, PNMAL1, LOC105604969, ODF3L2, TNNC1, GNAL, TNCC2, CACNA1S, ATP2A1, P2RX6, RYR1, LOC105606069, LOC101123625, PLN, ADORA2A, BCAS1, ADRB2, LOC106991197, HTR2B, PTGER1, EDNRB
	Steroid hormone biosynthesis	24 (1.63%)	159 (0.64%)	0.00034411	ko00140	Metabolism	Lipid metabolism	LOC101119393, LOC105616706, LOC101115441, UGT1A4, AKR1D1, LOC101109214, UGT2B7, CYP2E1, LOC101110727, LOC101106641, UGT1A9, LOC101122788, CYP2C19, UGT1A6, LOC101118091, LOC101116729, CYP1A1, LOC101117163, LOC106992010, SULT1E1, HSD17B2, LOC105614373
	Rap1 signaling pathway	64 (4.34%)	696 (2.82%)	0.00462961	ko04015	Environmental Information Processing	Signal transduction	PNMAL1, GRIN2B, NRN1, LOC106991071, LOC105613955, SEL1L3, ANGPTL5, LOC105602857, DPPA2, RAP1GAP, LOC105610542, ANGPT4, ARMC4, FGFR3, IL27, C1H1orf168, LOC105615225, EFNA4, LOC105604692, FGF7, NGF, CTNND2, FGF18, LOC101123625, VGLL3, RAPGEF4, ADORA2A, KDR, PDGFB, LOC105611919, FGF3, LOC101114909
	Ras signaling pathway	66 (4.48%)	724 (2.94%)	0.00463542	ko04014	Environmental Information Processing	Signal transduction	PNMAL1, GRIN2B, PLA2G2F, LOC106991071, LOC105613955, BDNF, SEL1L3, ANGPTL5, HHIPL2, LOC105602857, LOC101121262, PLA2G4E, DPPA2, LOC105610542, ANGPT4, PLA2G4D, FGFR3, IL27, LOC105615225, LOC101116795, EFNA4, FGF7, NGF, FGF18, LOC101123625, LOC106991180, GNG4, KDR, PDGFB, LOC105611919, FGF3, LOC101114909
H- periC - A- periC	cAMP signaling pathway	51 (3.35%)	377 (1.53%)	2.57698e-06	ko04024	Environmental Information Processing	Signal transduction	GRIN2B, GRIA4, LOC105601928, LOC105605962, TMEM145, CALN1, LOC105616214, LOC101117809, LOC106991366, LOC105616213, CACNA1S, LOC106991389, LOC106991388, PTX3, LOC106991387, MAPK10, LOC101107030, POF1B, LOC105605953, BDNF, HHIPL2, REC114, LOC101109370, LOC101109870, LOC105605916, LOC105601884, LOC105614203, LOC101105840, LOC105605952, VIPR2, ADORA2A, NPY1R, LOC101107772, SOX9, GRIA1, CREB3L1, LOC10…
	NF-kappa B signaling pathway	32 (2.1%)	214 (0.87%)	5.04265e-05	ko04064	Environmental Information Processing	Signal transduction	TNFSF11, LBP, PIK3IP1, TNFSF13B
	Hippo signaling pathway	105 (6.9%)	1100 (4.46%)	7.34652e-05	ko04390	Environmental Information Processing	Signal transduction	LOC101110088, AREG, CDH1, LOC105606080, WNT16, FRMD1, EQTN, WISP2, TPRG1, SERPINE1, LOC101115646, ARMC4, WNT9B, FGF1, FZD9, BMP5, LOC106991580, LOC105608127, BMP8B, WNT4
	Calcium signaling pathway	47 (3.09%)	405 (1.64%)	0.000290904	ko04020	Environmental Information Processing	Signal transduction	LOC101114743, CALN1, CCKBR, TNNC1, CACNA1S, P2RX6, LOC101105840, LOC105609336, LOC105605952, LOC101122774, ADORA2A, TBXA2R, TNCC2, ATP2A1, PNMA1, CAMK2A, FAM207A, LOC100144429
	Ras signaling pathway	71 (4.66%)	724 (2.94%)	0.00074015	ko04014	Environmental Information Processing	Signal transduction	GRIN2B, LOC105608340, CALN1, LOC105613955, SEL1L3, ANGPTL5, PTX3, PLA2G2F, MAPK10, IL27, TNFSF11, BDNF, HHIPL2, LOC105602133, LOC105602857, ANGPT4, LOC105612514, LOC101105840, VEGFA, LBP, LOC106991607, FGF7, FGFR3, LOC105610542, SHC2, FGF1, EFNA4, FGF3, PLA2G4D, PGF, PIK3R3, PIK3IP1, LOC106991526, PLA1A, PNMA1, TNFSF13B, LOC105611919, MET
	Primary bile acid biosynthesis	11 (0.72%)	48 (0.19%)	0.00117825	ko00120	Metabolism	Lipid metabolism	AKR1D1, HSD3B7, ACOX2
	Rap1 signaling pathway	65 (4.27%)	696 (2.82%)	0.00479547	ko04015	Environmental Information Processing	Signal transduction	GRIN2B, LOC105608340, CALN1, NRN1, LOC105613955, SEL1L3, ANGPTL5, CDH1, IL27, LOC105602133, LOC105602857, ANGPT4, LOC105612514, LOC101105840, VEGFA, SNTG1, ARMC4, LOC106991607, FGF7, FGFR3, ADORA2A, LOC105610542, FGF1, EFNA4, FGF3, PGF, LOC105606031, C1H1orf168, PIK3R3, LOC106991526, PNMA1, LOC105611919, MET
H- periW - A- periW	NF-kappa B signaling pathway	39 (2.52%)	214 (0.87%)	3.35373e-08	ko04064	Environmental Information Processing	Signal transduction	LRRC18, BPI, LBP, LOC100101238, LY86, LOC105610887, CCL19
	Calcium signaling pathway	57 (3.68%)	405 (1.64%)	1.66964e-07	ko04020	Environmental Information Processing	Signal transduction	ODF3L2, LOC105606070, LOC105604969, LOC105605952, P2RX3, LOC105606069, CALML6, NEXN, BCAS1, LOC101112508, LOC101122774, NOS1, LOC105615202, MYLK4, PNMA2, MYLK2, LOC106991197, PTAFR, CCDC85C, ADRA1A, ADRB1, ADRB2, HTR7
	Glycerolipid metabolism	20 (1.29%)	116 (0.47%)	0.00042369	ko00561	Metabolism	Lipid metabolism	NAT16, LOC101121996, LOC101110266, DGAT2, LIPG, GPAM, PNPLA3, DGKG, DGKB
	Rap1 signaling pathway	67 (4.33%)	696 (2.82%)	0.00371792	ko04015	Environmental Information Processing	Signal transduction	CDH1, EGF, CALML6, ANGPTL7, LOC105610542, LOC106991607, FGF14, FGF1, FGF11, CTNND2, LOC105606097, RAP1GAP, C4BPB, LOC105613123, LOC105615225, FLT4, FGFR3, C25H10orf128, LOC105607354, LOC105616822, MAPK13, LOC106991039, PNMA2, GARNL3, VGLL3, MET, LOC101116223, FLT1, RAPGEF4, RASGRP3, LOC105603539, LOC105606974
A- tailW - A- tailC	Calcium signaling pathway	51 (2.87%)	405 (1.64%)	0.00132216	ko04020	Environmental Information Processing	Signal transduction	ATP2A1, TNCC2, ADCY8, LOC105604063, HTR4, CAMK2B, RYR1, MYLK4, CALN1, CAMK2A, BDKRB1, TACR2, LOC105615202, LOC105605763, DRD1, LTB4R2, TNNC1, LOC106991627, LOC105606001, KIAA1549L, APOBR, NPDC1, IER2, P2RX6, MYLK2, P2RX1, LOC105609336
	NF-kappa B signaling pathway	29 (1.63%)	214 (0.87%)	0.00929216	ko04064	Environmental Information Processing	Signal transduction	CCL21, LOC105616741, LBP, BPI, CCL19, LAT, LY86, LRRC58, PRKCQ
H- tailW - H- tailC	NF-kappa B signaling pathway	66 (2.75%)	214 (0.87%)	1.26397e-16	ko04064	Environmental Information Processing	Signal transduction	LTA, IL1B, CXCL8, SLA2, LOC101112639, LOC101112402, LOC101113211, TNFSF14, LOC101122689, CCL19, PTGS2, LCK, LOC101123625, LOC100101238, CD40LG, LOC105616741, CD14, LOC101113636, LAT, LOC101114226, BTK, TNFRSF13C, PRKCB, SYK, CCL21, PLCG2
	Calcium signaling pathway	85 (3.54%)	405 (1.64%)	9.51621e-11	ko04020	Environmental Information Processing	Signal transduction	CHRNA7, ODF3L2, LOC101122774, ADRB3, LAX1, LOC101113211, LOC105614340, CACNA1S, ADORA2A, ERBB3, IER2, SHISA2, LOC101122689, ATP2B3, CAMK2A, CAMK4, LOC101102411, PTGFR, LOC101123625, HTR4, PTAFR, CAMK2B, CACNA1E, CABP1, ADRB1, NOS1, PLCB2, LOC105609336, SHD, PTGER1, P2RX1, LOC105611052, LHCGR, ADRA1B, LOC101112508, LOC105605952, PRKCB, PLCG2, GRIN2D
	cAMP signaling pathway	65 (2.71%)	377 (1.53%)	3.46632e-05	ko04024	Environmental Information Processing	Signal transduction	ATP1A3, LOC106991389, LOC101122981, PTCHD1, TNNI3, LOC105605961, NPY, TNMD, LOC105616213, LOC105613864, LOC105614203, FOS, LOC101104054, GLP1R, LOC105605962, LOC105605953, LAX1, MAPK10, LOC105605916, CACNA1S, ADORA2A, LOC101109626, LOC105601928, GRIN2B, ATP2B3, CAMK2A, CAMK4, LOC101102411, RAC2, HTR4, PTAFR, JUN, HCN4, CAMK2B, CABP1, ADRB1, LOC101109105, SHD, CREB3L3, GRIA1, GRIA4, LOC105611052, …
	Rap1 signaling pathway	103 (4.3%)	696 (2.82%)	9.45455e-05	ko04015	Environmental Information Processing	Signal transduction	F2RL3, LOC106991607, FAM155A, NGFR, LOC105606457, SEL1L3, NRN1, LOC105611315, ANGPT4, ADORA2A, ANGPTL7, GRIN2B, SPON1, FGF3, LOC101122689, ANGPTL1, FGF14, EFNA4, LOC101102411, ANGPTL5, LOC105606374, FYB, LOC101123625, RAC2, RGS14, NGF, ACTG2, LOC106991057, LCP2, CABP1, C24H16orf54, CLNK, FGF7, ITGAM, PLCB2, SHD, LAT, SNTG1, ITGB2, LOC105611052, LOC105607675, SIDT1, SHCBP1L, RAPGEF4, P2RY1, LOC105…
	Ras signaling pathway	104 (4.34%)	724 (2.94%)	0.000285596	ko04014	Environmental Information Processing	Signal transduction	LOC101122981, LOC106991607, LOC106990926, LOC101107420, NGFR, LOC105606457, SEL1L3, PLA2G2D, LOC101112639, LOC105611315, MAPK10, ANGPT4, FASLG, LOC101119804, ANGPTL7, GRIN2B, FGF3, LOC101121262, LOC101122689, ANGPTL1, FGF14, EFNA4, ANGPTL5, LOC101123625, RAC2, SHC2, NGF, LOC101114066, PAK6, LOC106991057, CABP1, SHC3, C24H16orf54, FGF7, RASAL1, SHD, LAT, PLA2G5, LOC105611052, RASAL3, LOC105607675,…
H- tailC - A- tailC	NF-kappa B signaling pathway	71 (2.29%)	214 (0.87%)	7.16364e-14	ko04064	Environmental Information Processing	Signal transduction	LOC105616741, LOC101112639, CCL19, LTA, LRRC18, SLA2, TNFSF14, IL1B, LOC101122689, CXCL8, CCL21, LOC105605957, LOC101123625, LOC100101238, LBP, LAT, LOC101113211, LCK, LTB, CD14, PRKCB, XAF1, PRKCQ, CD40LG, BPI, NCR3, BCL2A1, BTK, TNFRSF13C, DDX58, MALT1, SYK, CARD11, BLNK, RIPK1, LOC101114285, PTGS2
	Calcium signaling pathway	92 (2.96%)	405 (1.64%)	1.04965e-07	ko04020	Environmental Information Processing	Signal transduction	CALN1, CACNA1S, LOC105604063, LAX1, ATP2B3, CAMK2B, TNNC1, LOC101122774, ODF3L2, ERBB3, LOC105614340, LOC105605952, LOC101122689, CABP1, LOC105605957, MYLK4, LOC101123625, CHRM2, LOC105611052, ADCY8, LOC105606069, CHRM1, SHISA2, LOC101113211, BDKRB1, CAMK4, ADORA2A, DRD1, P2RX7, GRIN1, LHCGR, LOC101102411, PTAFR, HTR4, EFCAB13, PLCB2, PRKCB, LOC106991627, LOC105605763, KIAA1549L, ADRB3, P2RX5, AT…
	Rap1 signaling pathway	134 (4.32%)	696 (2.82%)	2.75778e-06	ko04015	Environmental Information Processing	Signal transduction	LOC105606099, F2RL3, CALN1, CTNND2, NGFR, EFNA4, LOC105606457, FGFR4, FAM155A, MAPK13, LOC101122689, CABP1, CDH1, LOC105605957, SASH3, LOC101123625, RGS14, C4BPB, NRN1, LOC105615225, EFNA3, LOC105611052, ADCY8, LOC106991607, FGF3, LAT, RAC2, LOC105606030, CNR1, FYB, GARNL3, ADORA2A, TIAM1, GRIN1, LOC101102411, ANGPTL1, RAP1GAP, FGFR3, CLNK, LOC105610542, CSF1R, LOC105609787, ANGPT4, ITGAM, EFCAB1…
	cAMP signaling pathway	82 (2.64%)	377 (1.53%)	4.16757e-06	ko04024	Environmental Information Processing	Signal transduction	ATP1A3, TNNI3, PTCHD1, LOC101122981, NPY, CALN1, TMEM145, LOC105605962, LOC105616213, LOC105601928, MAPK10, GRIA1, CACNA1S, CNGA2, LAX1, ATP2B3, GRIA4, CAMK2B, LOC101109370, LOC101104054, LOC105605952, ACOXL, CFTR, ATP1A2, CABP1, CHRM2, LOC105613864, LOC106991389, LOC105611052, ADCY8, CHRM1, LOC101106534, BDNF, RAC2, LOC105606030, GLP1R, CAMK4, ADORA2A, REC114, DRD1, TIAM1, GRIN1, LOC101102411, P…
	Ras signaling pathway	130 (4.19%)	724 (2.94%)	0.000122932	ko04014	Environmental Information Processing	Signal transduction	LOC101122981, LOC101107420, CALN1, LOC101121262, MAPK10, LOC106990926, SHC3, NGFR, RASGRF1, EFNA4, LOC101112639, LOC105606457, FGFR4, PLA2G2D, LOC101122689, CABP1, LOC105605957, LOC101123625, C4BPB, LOC105615225, EFNA3, LOC105611052, LOC106991607, TGFA, BDNF, FASLG, FGF3, PLA2G5, LAT, RASAL3, RAC2, PAK7, TIAM1, GRIN1, ANGPTL1, FGFR3, LOC101120062, LOC105610542, CSF1R, LOC105609787, ANGPT4, EFCAB1…
	Phosphatidylinositol signaling system	75 (2.42%)	392 (1.59%)	0.000849684	ko04070	Environmental Information Processing	Signal transduction	LOC105615893, CALN1, LOC105615685, LOC105616123, LOC105613453, LOC105602979, IP6K1, LOC105614903, DGKG, LOC105602646, KCP, CABP1, LOC105606005, LOC106991450, LOC105615734, DGKB, LOC105605056, LOC106991649, LOC105611052, LOC105606069, LOC105613448, LOC105615065, LOC106990870, LOC105605676, LOC105614635, LOC105616289, LOC105609787, EFCAB13, PLCB2, PRKCB, LOC106990894, KIAA1549L, LOC105602573, LOC10…
H- tailW - A- tailW	Nitrogen metabolism	8 (0.54%)	29 (0.12%)	0.00336811	ko00910	Metabolism	Energy metabolism	CA10, LOC101113601, CA9, CA3, GLUL, CPS1
	NF-kappa B signaling pathway	26 (1.77%)	214 (0.87%)	0.00612177	ko04064	Environmental Information Processing	Signal transduction	CCL21, TRAF5, LOC105610887, LOC101114226, LOC101113636
	Arachidonic acid metabolism	21 (1.43%)	160 (0.65%)	0.00725935	ko00590	Metabolism	Lipid metabolism	LOC101107541, LOC101119804, LOC101115172, LTC4S, LOC105614373, LCNL1, LOC101114663, LOC105609763, LOC101108071, LOC106990140, LOC101113251, CYP2C19, AMBP, LOC101107486, CYP2E1, LOC101105863, LOC101115441
A-hypo c: hypothalamus tissue of -5 oC Altay sheep; H-hypoc: hypothalamus tissue of -5 oC Altay sheep; A-hypow: hypothalamus tissue of 20 oC Altay sheep; H-hypow: hypothalamus tissue of 20 oC Hu sheep. A-peric: perirenal fat tissue of -5 oC Altay sheep; H-peric: perirenal fat tissue of -5 oC Altay sheep; A-periw: perirenal fat tissue of 20 oC Altay; H-periw: perirenal fat tissue of 20 oC Hu sheep…
