# Supplementary material for: Transcriptome Analysis Reveals Genes Involved in Thermogenesis in Two Cold-Exposed Sheep Breeds
Source: Genes (Basel). 2021 Mar 6;12(3):375. doi: 10.3390/genes12030375 (PMC7999592; doi:10.3390/genes12030375)
Supplement: Supplementary file 1 [file genes-12-00375-s001.zip › Additional files/Supplementary File S6.xlsx]

## Sheet: Hypothalamus-KEGG
Table S5. Up- and down-regulated KEGG pathways significantly enriched in three different tissues at different temperatures in the two breeds.
A-hypoW - A-hypoC	Term	Count	P-Value		H-hypoW - H-hypoC	Term	Count	P-Value		H-hypoC - A-hypoC	Term	Count	P-Value		H-hypoW - A-hypoW	Term	Count	P-Value
KEGG_PATHWAY_UP	Nitrogen metabolism	4	0.025		KEGG_PATHWAY_UP	Herpes simplex infection	19	1.8e-05		KEGG_PATHWAY_UP	Neuroactive ligand-receptor interaction	35	4.8e-10		KEGG_PATHWAY_UP	Neuroactive ligand-receptor interaction	14	0.0027
KEGG_PATHWAY_UP	Ovarian steroidogenesis	7	0.017		KEGG_PATHWAY_UP	Phagosome	14	0.00069		KEGG_PATHWAY_UP	Calcium signaling pathway	25	1.4e-08		KEGG_PATHWAY_UP	Ribosome	12	0.0024
KEGG_PATHWAY_UP	Renin secretion	7	0.036		KEGG_PATHWAY_UP	Influenza A	14	0.001		KEGG_PATHWAY_UP	cAMP signaling pathway	24	1.1e-06		KEGG_PATHWAY_UP	HTLV-I infection	12	0.012
KEGG_PATHWAY_UP	Graft-versus-host disease	8	0.0066		KEGG_PATHWAY_UP	Tuberculosis	14	0.0018		KEGG_PATHWAY_UP	Oxytocin signaling pathway	17	5.9e-05		KEGG_PATHWAY_UP	Systemic lupus erythematosus	11	0.00044
KEGG_PATHWAY_UP	Long-term depression	8	0.0066		KEGG_PATHWAY_UP	Neuroactive ligand-receptor interaction	14	0.043		KEGG_PATHWAY_UP	GABAergic synapse	15	5e-07		KEGG_PATHWAY_UP	Cell adhesion molecules (CAMs)	10	0.0026
KEGG_PATHWAY_UP	Drug metabolism - cytochrome P450	8	0.0072		KEGG_PATHWAY_UP	Staphylococcus aureus infection	12	1.7e-06		KEGG_PATHWAY_UP	Circadian entrainment	15	2.2e-06		KEGG_PATHWAY_UP	Tuberculosis	10	0.0094
KEGG_PATHWAY_UP	Retinol metabolism	8	0.0094		KEGG_PATHWAY_UP	Leishmaniasis	11	5.6e-05		KEGG_PATHWAY_UP	Ras signaling pathway	15	0.023		KEGG_PATHWAY_UP	Herpes simplex infection	10	0.02
KEGG_PATHWAY_UP	Allograft rejection	8	0.01		KEGG_PATHWAY_UP	Systemic lupus erythematosus	11	0.0062		KEGG_PATHWAY_UP	Morphine addiction	14	7.1e-06		KEGG_PATHWAY_UP	Alcoholism	9	0.014
KEGG_PATHWAY_UP	Metabolism of xenobiotics by cytochrome P450	8	0.013		KEGG_PATHWAY_UP	Cell adhesion molecules (CAMs)	11	0.0092		KEGG_PATHWAY_UP	Retrograde endocannabinoid signaling	14	2.4e-05		KEGG_PATHWAY_UP	Autoimmune thyroid disease	8	0.00042
KEGG_PATHWAY_UP	Autoimmune thyroid disease	8	0.025		KEGG_PATHWAY_UP	Legionellosis	10	5.1e-05		KEGG_PATHWAY_UP	Adrenergic signaling in cardiomyocytes	14	0.0012		KEGG_PATHWAY_UP	Viral myocarditis	8	0.0005
KEGG_PATHWAY_UP	Viral myocarditis	8	0.028		KEGG_PATHWAY_UP	Autoimmune thyroid disease	8	0.0034		KEGG_PATHWAY_UP	Glutamatergic synapse	13	0.00024		KEGG_PATHWAY_UP	Antigen processing and presentation	8	0.00096
KEGG_PATHWAY_UP	Bile secretion	8	0.042		KEGG_PATHWAY_UP	Antigen processing and presentation	8	0.0071		KEGG_PATHWAY_UP	Serotonergic synapse	12	0.0011		KEGG_PATHWAY_UP	Phagosome	8	0.043
KEGG_PATHWAY_UP	Nicotine addiction	9	0.00015		KEGG_PATHWAY_UP	Amoebiasis	8	0.027		KEGG_PATHWAY_UP	Cholinergic synapse	12	0.0011		KEGG_PATHWAY_UP	Intestinal immune network for IgA production	7	0.00054
KEGG_PATHWAY_UP	Type I diabetes mellitus	9	0.004		KEGG_PATHWAY_UP	Asthma	7	0.00045		KEGG_PATHWAY_UP	Dopaminergic synapse	12	0.0033		KEGG_PATHWAY_UP	Graft-versus-host disease	7	0.00065
KEGG_PATHWAY_UP	Pancreatic secretion	9	0.036		KEGG_PATHWAY_UP	Type I diabetes mellitus	7	0.008		KEGG_PATHWAY_UP	Phagosome	12	0.045		KEGG_PATHWAY_UP	Allograft rejection	7	0.001
KEGG_PATHWAY_UP	Staphylococcus aureus infection	10	0.0013		KEGG_PATHWAY_UP	Inflammatory bowel disease (IBD)	7	0.014		KEGG_PATHWAY_UP	Aldosterone synthesis and secretion	11	0.0003		KEGG_PATHWAY_UP	Type I diabetes mellitus	7	0.0014
KEGG_PATHWAY_UP	Steroid hormone biosynthesis	10	0.0013		KEGG_PATHWAY_UP	Complement and coagulation cascades	7	0.016		KEGG_PATHWAY_UP	Salivary secretion	11	0.0012		KEGG_PATHWAY_UP	Leishmaniasis	7	0.0041
KEGG_PATHWAY_UP	Leishmaniasis	10	0.0043		KEGG_PATHWAY_UP	Intestinal immune network for IgA production	6	0.016		KEGG_PATHWAY_UP	Melanogenesis	11	0.0025		KEGG_PATHWAY_UP	Rheumatoid arthritis	7	0.011
KEGG_PATHWAY_UP	Morphine addiction	10	0.0051		KEGG_PATHWAY_UP	Graft-versus-host disease	6	0.018		KEGG_PATHWAY_UP	Nicotine addiction	10	1e-05		KEGG_PATHWAY_UP	Toxoplasmosis	7	0.025
KEGG_PATHWAY_UP	Antigen processing and presentation	10	0.0055		KEGG_PATHWAY_UP	Allograft rejection	6	0.025		KEGG_PATHWAY_UP	Amphetamine addiction	10	0.00037		KEGG_PATHWAY_UP	Asthma	6	0.00064
KEGG_PATHWAY_UP	Circadian entrainment	10	0.0068		KEGG_PATHWAY_DOWN	Neuroactive ligand-receptor interaction	43	1.3e-09		KEGG_PATHWAY_UP	Gastric acid secretion	10	0.00088		KEGG_PATHWAY_UP	Staphylococcus aureus infection	6	0.0091
KEGG_PATHWAY_UP	Chagas disease (American trypanosomiasis)	10	0.029		KEGG_PATHWAY_DOWN	Oxytocin signaling pathway	27	3.7e-08		KEGG_PATHWAY_UP	Inflammatory mediator regulation of TRP channels	10	0.0082		KEGG_PATHWAY_UP	Inflammatory bowel disease (IBD)	6	0.012
KEGG_PATHWAY_UP	Aldosterone synthesis and secretion	11	0.00061		KEGG_PATHWAY_DOWN	Calcium signaling pathway	25	1.9e-05		KEGG_PATHWAY_UP	Vascular smooth muscle contraction	10	0.026		KEGG_PATHWAY_UP	Amphetamine addiction	5	0.03
KEGG_PATHWAY_UP	GABAergic synapse	11	0.00082		KEGG_PATHWAY_DOWN	cAMP signaling pathway	23	0.0014		KEGG_PATHWAY_UP	Long-term potentiation	9	0.0015		KEGG_PATHWAY_UP	Tyrosine metabolism	4	0.045
KEGG_PATHWAY_UP	Cholinergic synapse	11	0.0072		KEGG_PATHWAY_DOWN	MAPK signaling pathway	22	0.02		KEGG_PATHWAY_UP	Synaptic vesicle cycle	9	0.0021		KEGG_PATHWAY_DOWN	Metabolic pathways	78	0.00081
KEGG_PATHWAY_UP	Salivary secretion	12	0.00067		KEGG_PATHWAY_DOWN	Retrograde endocannabinoid signaling	21	6.2e-08		KEGG_PATHWAY_UP	Insulin secretion	9	0.0078		KEGG_PATHWAY_DOWN	Neuroactive ligand-receptor interaction	26	0.00086
KEGG_PATHWAY_UP	Retrograde endocannabinoid signaling	12	0.00096		KEGG_PATHWAY_DOWN	Complement and coagulation cascades	20	1.1e-08		KEGG_PATHWAY_UP	Bile secretion	9	0.009		KEGG_PATHWAY_DOWN	Chemical carcinogenesis	20	2.5e-10
KEGG_PATHWAY_UP	Glutamatergic synapse	12	0.0019		KEGG_PATHWAY_DOWN	Adrenergic signaling in cardiomyocytes	18	0.00088		KEGG_PATHWAY_UP	Gap junction	9	0.011		KEGG_PATHWAY_DOWN	Complement and coagulation cascades	20	5.1e-10
KEGG_PATHWAY_UP	Serotonergic synapse	12	0.0022		KEGG_PATHWAY_DOWN	Morphine addiction	17	6.3e-06		KEGG_PATHWAY_UP	ECM-receptor interaction	9	0.013		KEGG_PATHWAY_DOWN	Retinol metabolism	19	6.6e-11
KEGG_PATHWAY_UP	Vascular smooth muscle contraction	12	0.0064		KEGG_PATHWAY_DOWN	Circadian entrainment	17	1.2e-05		KEGG_PATHWAY_UP	Pancreatic secretion	9	0.022		KEGG_PATHWAY_DOWN	Steroid hormone biosynthesis	19	5.8e-10
KEGG_PATHWAY_UP	cGMP-PKG signaling pathway	13	0.021		KEGG_PATHWAY_DOWN	Glutamatergic synapse	17	7.4e-05		KEGG_PATHWAY_UP	Cocaine addiction	8	0.0012		KEGG_PATHWAY_DOWN	Drug metabolism - cytochrome P450	17	2.4e-09
KEGG_PATHWAY_UP	Cell adhesion molecules (CAMs)	14	0.0084		KEGG_PATHWAY_DOWN	Serotonergic synapse	17	9.3e-05		KEGG_PATHWAY_UP	GnRH signaling pathway	8	0.029		KEGG_PATHWAY_DOWN	Metabolism of xenobiotics by cytochrome P450	16	9.9e-08
KEGG_PATHWAY_UP	Phagosome	15	0.0076		KEGG_PATHWAY_DOWN	Dopaminergic synapse	17	0.00049		KEGG_PATHWAY_UP	Basal cell carcinoma	6	0.044		KEGG_PATHWAY_DOWN	cAMP signaling pathway	16	0.04
KEGG_PATHWAY_UP	Tuberculosis	16	0.0078		KEGG_PATHWAY_DOWN	Purine metabolism	17	0.023		KEGG_PATHWAY_UP	Taste transduction	5	0.041		KEGG_PATHWAY_DOWN	Phagosome	15	0.02
KEGG_PATHWAY_UP	Ras signaling pathway	16	0.022		KEGG_PATHWAY_DOWN	Wnt signaling pathway	16	0.0039		KEGG_PATHWAY_UP	Alanine, aspartate and glutamate metabolism	5	0.041		KEGG_PATHWAY_DOWN	Huntington's disease	15	0.042
KEGG_PATHWAY_UP	Calcium signaling pathway	17	0.0014		KEGG_PATHWAY_DOWN	Retinol metabolism	15	2.7e-06		KEGG_PATHWAY_DOWN	Metabolic pathways	44	0.021		KEGG_PATHWAY_DOWN	Adrenergic signaling in cardiomyocytes	13	0.018
KEGG_PATHWAY_UP	Herpes simplex infection	18	0.0049		KEGG_PATHWAY_DOWN	Steroid hormone biosynthesis	15	1.2e-05		KEGG_PATHWAY_DOWN	Phagosome	14	0.00046		KEGG_PATHWAY_DOWN	Drug metabolism - other enzymes	11	6.2e-06
KEGG_PATHWAY_UP	cAMP signaling pathway	21	0.00016		KEGG_PATHWAY_DOWN	GABAergic synapse	15	4.9e-05		KEGG_PATHWAY_DOWN	Staphylococcus aureus infection	9	0.00035		KEGG_PATHWAY_DOWN	Bile secretion	11	0.0033
KEGG_PATHWAY_UP	Neuroactive ligand-receptor interaction	25	0.00034		KEGG_PATHWAY_DOWN	Melanogenesis	15	0.00062		KEGG_PATHWAY_DOWN	Hematopoietic cell lineage	8	0.0061		KEGG_PATHWAY_DOWN	Retrograde endocannabinoid signaling	10	0.021
KEGG_PATHWAY_DOWN	Neuroactive ligand-receptor interaction	18	1.5e-05		KEGG_PATHWAY_DOWN	Cholinergic synapse	15	0.0011		KEGG_PATHWAY_DOWN	Complement and coagulation cascades	7	0.013		KEGG_PATHWAY_DOWN	Ascorbate and aldarate metabolism	9	4.2e-06
KEGG_PATHWAY_DOWN	Cocaine addiction	5	0.0098		KEGG_PATHWAY_DOWN	Hippo signaling pathway	14	0.045		KEGG_PATHWAY_DOWN	Leishmaniasis	7	0.018		KEGG_PATHWAY_DOWN	Pentose and glucuronate interconversions	9	2.7e-05
KEGG_PATHWAY_DOWN	Amphetamine addiction	5	0.027		KEGG_PATHWAY_DOWN	Chemical carcinogenesis	13	0.00046		KEGG_PATHWAY_DOWN	Malaria	6	0.011		KEGG_PATHWAY_DOWN	Porphyrin and chlorophyll metabolism	9	0.00029
KEGG_PATHWAY_DOWN	Tyrosine metabolism	4	0.042		KEGG_PATHWAY_DOWN	Basal cell carcinoma	12	0.00011		KEGG_PATHWAY_DOWN	ABC transporters	6	0.019		KEGG_PATHWAY_DOWN	Salivary secretion	9	0.043
KEGG_PATHWAY_DOWN	Adipocytokine signaling pathway	5	0.043		KEGG_PATHWAY_DOWN	Amphetamine addiction	12	0.00042		KEGG_PATHWAY_DOWN	Legionellosis	6	0.025		KEGG_PATHWAY_DOWN	PPAR signaling pathway	8	0.029
					KEGG_PATHWAY_DOWN	Aldosterone synthesis and secretion	12	0.0018		KEGG_PATHWAY_DOWN	Type I diabetes mellitus	6	0.027		KEGG_PATHWAY_DOWN	Staphylococcus aureus infection	8	0.032
					KEGG_PATHWAY_DOWN	Hypertrophic cardiomyopathy (HCM)	12	0.0025		KEGG_PATHWAY_DOWN	Maturity onset diabetes of the young	5	0.0016		KEGG_PATHWAY_DOWN	Starch and sucrose metabolism	7	0.0017
					KEGG_PATHWAY_DOWN	Dilated cardiomyopathy	12	0.003		KEGG_PATHWAY_DOWN	Fat digestion and absorption	5	0.04		KEGG_PATHWAY_DOWN	Linoleic acid metabolism	7	0.0033
					KEGG_PATHWAY_DOWN	Inflammatory mediator regulation of TRP channels	12	0.014		KEGG_PATHWAY_DOWN	Mucin type O-Glycan biosynthesis	4	0.048		KEGG_PATHWAY_DOWN	Carbohydrate digestion and absorption	7	0.0066
					KEGG_PATHWAY_DOWN	Nicotine addiction	11	3.9e-05							KEGG_PATHWAY_DOWN	Nicotine addiction	7	0.0084
					KEGG_PATHWAY_DOWN	Arrhythmogenic right ventricular cardiomyopathy (ARVC)	11	0.0019							KEGG_PATHWAY_DOWN	Tyrosine metabolism	7	0.011
					KEGG_PATHWAY_DOWN	Insulin secretion	11	0.0099							KEGG_PATHWAY_DOWN	Phenylalanine metabolism	6	0.0061
					KEGG_PATHWAY_DOWN	Bile secretion	11	0.012							KEGG_PATHWAY_DOWN	Prion diseases	5	0.038
					KEGG_PATHWAY_DOWN	Cocaine addiction	10	0.00065
					KEGG_PATHWAY_DOWN	Gastric acid secretion	10	0.012
					KEGG_PATHWAY_DOWN	Long-term potentiation	9	0.016
					KEGG_PATHWAY_DOWN	Synaptic vesicle cycle	9	0.021
					KEGG_PATHWAY_DOWN	Metabolism of xenobiotics by cytochrome P450	9	0.021
					KEGG_PATHWAY_DOWN	Cardiac muscle contraction	9	0.029
					KEGG_PATHWAY_DOWN	Linoleic acid metabolism	8	0.0017
					KEGG_PATHWAY_DOWN	Long-term depression	8	0.031
					KEGG_PATHWAY_DOWN	Drug metabolism - cytochrome P450	8	0.033
					KEGG_PATHWAY_DOWN	beta-Alanine metabolism	7	0.014
					KEGG_PATHWAY_DOWN	Carbohydrate digestion and absorption	7	0.016
					KEGG_PATHWAY_DOWN	Taste transduction	6	0.044
A-hypo c: hypothalamus tissue of -5 oC Altay sheep; H-hypoc: hypothalamus tissue of -5 oC Altay sheep; A-hypow: hypothalamus tissue of 20 oC Altay sheep; H-hypow: hypothalamus tissue of 20 oC Hu sheep.

## Sheet: Perirenal fat-KEGG
Table S5. Up- and down-regulated KEGG pathways significantly enriched in three different tissues at different temperatures in the two breeds.
A- periW - A- periC	Term	Count	P-Value		H- periW - H- periC	Term	Count	P-Value		H- periC - A- periC	Term	Count	P-Value		H- periW - A- periW	Term	Count	P-Value
KEGG_PATHWAY_UP	Metabolic pathways	48	5.3e-05		KEGG_PATHWAY_UP	Metabolic pathways	51	0.00063		KEGG_PATHWAY_UP	cAMP signaling pathway	12	0.0021		KEGG_PATHWAY_UP	Staphylococcus aureus infection	14	1e-09
KEGG_PATHWAY_UP	Chemical carcinogenesis	15	4.4e-10		KEGG_PATHWAY_UP	Retinol metabolism	18	1.1e-13		KEGG_PATHWAY_UP	Neuroactive ligand-receptor interaction	12	0.023		KEGG_PATHWAY_UP	Systemic lupus erythematosus	14	1e-05
KEGG_PATHWAY_UP	Retinol metabolism	13	5.4e-09		KEGG_PATHWAY_UP	Chemical carcinogenesis	18	3.2e-12		KEGG_PATHWAY_UP	ABC transporters	8	0.00015		KEGG_PATHWAY_UP	Pertussis	12	6.5e-07
KEGG_PATHWAY_UP	Steroid hormone biosynthesis	13	2.3e-08		KEGG_PATHWAY_UP	Neuroactive ligand-receptor interaction	18	0.0012		KEGG_PATHWAY_UP	Alcoholism	8	0.046		KEGG_PATHWAY_UP	Complement and coagulation cascades	11	3.3e-06
KEGG_PATHWAY_UP	Complement and coagulation cascades	13	7.8e-08		KEGG_PATHWAY_UP	Amoebiasis	17	1.8e-08		KEGG_PATHWAY_UP	Adrenergic signaling in cardiomyocytes	7	0.049		KEGG_PATHWAY_UP	Cytokine-cytokine receptor interaction	10	0.037
KEGG_PATHWAY_UP	Neuroactive ligand-receptor interaction	13	0.022		KEGG_PATHWAY_UP	Metabolism of xenobiotics by cytochrome P450	16	6.3e-11		KEGG_PATHWAY_UP	Bile secretion	6	0.021		KEGG_PATHWAY_UP	Chemokine signaling pathway	9	0.021
KEGG_PATHWAY_UP	Metabolism of xenobiotics by cytochrome P450	12	1.2e-07		KEGG_PATHWAY_UP	Drug metabolism - cytochrome P450	15	1.6e-10		KEGG_PATHWAY_UP	Carbohydrate digestion and absorption	5	0.0064		KEGG_PATHWAY_UP	Hematopoietic cell lineage	7	0.008
KEGG_PATHWAY_UP	Drug metabolism - cytochrome P450	10	3.9e-06		KEGG_PATHWAY_UP	Complement and coagulation cascades	15	7.3e-09		KEGG_PATHWAY_UP	Type II diabetes mellitus	5	0.011		KEGG_PATHWAY_UP	Retinol metabolism	6	0.0082
KEGG_PATHWAY_UP	Biosynthesis of antibiotics	10	0.043		KEGG_PATHWAY_UP	Steroid hormone biosynthesis	14	1.7e-08		KEGG_PATHWAY_UP	Cardiac muscle contraction	5	0.044		KEGG_PATHWAY_UP	Chemical carcinogenesis	6	0.017
KEGG_PATHWAY_UP	Amoebiasis	9	0.0026		KEGG_PATHWAY_UP	Cytokine-cytokine receptor interaction	12	0.028		KEGG_PATHWAY_UP	Phototransduction	4	0.015		KEGG_PATHWAY_UP	Metabolism of xenobiotics by cytochrome P450	5	0.044
KEGG_PATHWAY_UP	Porphyrin and chlorophyll metabolism	7	0.0002		KEGG_PATHWAY_UP	Porphyrin and chlorophyll metabolism	8	6.1e-05		KEGG_PATHWAY_DOWN	Neuroactive ligand-receptor interaction	16	0.011		KEGG_PATHWAY_UP	Asthma	4	0.042
KEGG_PATHWAY_UP	Fat digestion and absorption	7	0.00073		KEGG_PATHWAY_UP	Drug metabolism - other enzymes	8	6.1e-05		KEGG_PATHWAY_DOWN	Cytokine-cytokine receptor interaction	14	0.0067		KEGG_PATHWAY_DOWN	Neuroactive ligand-receptor interaction	18	0.0076
KEGG_PATHWAY_UP	Pentose and glucuronate interconversions	6	0.00036		KEGG_PATHWAY_UP	Protein digestion and absorption	8	0.042		KEGG_PATHWAY_DOWN	Cell adhesion molecules (CAMs)	12	0.0035		KEGG_PATHWAY_DOWN	Cell adhesion molecules (CAMs)	16	9.9e-05
KEGG_PATHWAY_UP	Prion diseases	6	0.00036		KEGG_PATHWAY_UP	Ascorbate and aldarate metabolism	7	2.1e-05		KEGG_PATHWAY_DOWN	cAMP signaling pathway	12	0.024		KEGG_PATHWAY_DOWN	Rap1 signaling pathway	13	0.023
KEGG_PATHWAY_UP	Linoleic acid metabolism	6	0.00076		KEGG_PATHWAY_UP	Pentose and glucuronate interconversions	7	8.3e-05		KEGG_PATHWAY_DOWN	Protein digestion and absorption	11	0.0019		KEGG_PATHWAY_DOWN	Phagosome	11	0.042
KEGG_PATHWAY_UP	Drug metabolism - other enzymes	6	0.0016		KEGG_PATHWAY_UP	Linoleic acid metabolism	7	0.0002		KEGG_PATHWAY_DOWN	Rheumatoid arthritis	9	0.0056		KEGG_PATHWAY_DOWN	Leukocyte transendothelial migration	9	0.024
KEGG_PATHWAY_UP	Ascorbate and aldarate metabolism	5	0.0015		KEGG_PATHWAY_UP	Rheumatoid arthritis	7	0.045		KEGG_PATHWAY_DOWN	Amoebiasis	9	0.0096		KEGG_PATHWAY_DOWN	Autoimmune thyroid disease	8	0.0076
KEGG_PATHWAY_UP	Nitrogen metabolism	4	0.005		KEGG_PATHWAY_UP	Prion diseases	6	0.00081		KEGG_PATHWAY_DOWN	Retinol metabolism	8	0.0012		KEGG_PATHWAY_DOWN	Viral myocarditis	8	0.0087
KEGG_PATHWAY_UP	Phenylalanine metabolism	4	0.02		KEGG_PATHWAY_UP	Tyrosine metabolism	6	0.0046		KEGG_PATHWAY_DOWN	Amphetamine addiction	8	0.0015		KEGG_PATHWAY_DOWN	Graft-versus-host disease	7	0.0082
KEGG_PATHWAY_UP	Butanoate metabolism	4	0.023		KEGG_PATHWAY_UP	Legionellosis	6	0.026		KEGG_PATHWAY_DOWN	ECM-receptor interaction	8	0.0092		KEGG_PATHWAY_DOWN	Allograft rejection	7	0.012
KEGG_PATHWAY_UP	Synthesis and degradation of ketone bodies	3	0.025		KEGG_PATHWAY_UP	Malaria	5	0.046		KEGG_PATHWAY_DOWN	Dopaminergic synapse	8	0.041		KEGG_PATHWAY_DOWN	Type I diabetes mellitus	7	0.016
KEGG_PATHWAY_DOWN	Staphylococcus aureus infection	22	1.3e-19		KEGG_PATHWAY_DOWN	Neuroactive ligand-receptor interaction	17	0.0011		KEGG_PATHWAY_DOWN	Hematopoietic cell lineage	7	0.028		KEGG_PATHWAY_DOWN	Antigen processing and presentation	7	0.046
KEGG_PATHWAY_DOWN	Systemic lupus erythematosus	19	1.2e-09		KEGG_PATHWAY_DOWN	Tight junction	9	0.00064		KEGG_PATHWAY_DOWN	Intestinal immune network for IgA production	6	0.016		KEGG_PATHWAY_DOWN	Sphingolipid metabolism	6	0.014
KEGG_PATHWAY_DOWN	Herpes simplex infection	17	9.7e-06		KEGG_PATHWAY_DOWN	ABC transporters	8	0.00047		KEGG_PATHWAY_DOWN	Drug metabolism - cytochrome P450	6	0.02		KEGG_PATHWAY_DOWN	Retinol metabolism	6	0.04
KEGG_PATHWAY_DOWN	Cytokine-cytokine receptor interaction	17	1.1e-05		KEGG_PATHWAY_DOWN	Leukocyte transendothelial migration	8	0.017		KEGG_PATHWAY_DOWN	Metabolism of xenobiotics by cytochrome P450	6	0.031		KEGG_PATHWAY_DOWN	Bladder cancer	5	0.034
KEGG_PATHWAY_DOWN	Tuberculosis	16	8.6e-06		KEGG_PATHWAY_DOWN	GABAergic synapse	6	0.035		KEGG_PATHWAY_DOWN	Staphylococcus aureus infection	6	0.038
KEGG_PATHWAY_DOWN	Cell adhesion molecules (CAMs)	15	4e-06		KEGG_PATHWAY_DOWN	Bile secretion	6	0.043		KEGG_PATHWAY_DOWN	Chemical carcinogenesis	6	0.049
KEGG_PATHWAY_DOWN	Phagosome	15	1.2e-05		KEGG_PATHWAY_DOWN	Morphine addiction	6	0.045		KEGG_PATHWAY_DOWN	Cocaine addiction	5	0.037
KEGG_PATHWAY_DOWN	Pertussis	14	8.1e-09
KEGG_PATHWAY_DOWN	Antigen processing and presentation	14	1.5e-08
KEGG_PATHWAY_DOWN	Complement and coagulation cascades	13	4.4e-08
KEGG_PATHWAY_DOWN	Chemokine signaling pathway	13	0.00016
KEGG_PATHWAY_DOWN	Influenza A	13	0.00034
KEGG_PATHWAY_DOWN	HTLV-I infection	13	0.01
KEGG_PATHWAY_DOWN	Autoimmune thyroid disease	11	2.4e-06
KEGG_PATHWAY_DOWN	Viral myocarditis	11	3.1e-06
KEGG_PATHWAY_DOWN	Rheumatoid arthritis	11	3.8e-05
KEGG_PATHWAY_DOWN	Intestinal immune network for IgA production	10	1.6e-06
KEGG_PATHWAY_DOWN	Graft-versus-host disease	10	2.2e-06
KEGG_PATHWAY_DOWN	Allograft rejection	10	4.5e-06
KEGG_PATHWAY_DOWN	Type I diabetes mellitus	10	7.5e-06
KEGG_PATHWAY_DOWN	Inflammatory bowel disease (IBD)	10	1.9e-05
KEGG_PATHWAY_DOWN	Hematopoietic cell lineage	10	6.1e-05
KEGG_PATHWAY_DOWN	Toxoplasmosis	10	0.00083
KEGG_PATHWAY_DOWN	Leishmaniasis	9	0.00026
KEGG_PATHWAY_DOWN	Toll-like receptor signaling pathway	9	0.0012
KEGG_PATHWAY_DOWN	Asthma	8	1e-05
KEGG_PATHWAY_DOWN	Arachidonic acid metabolism	7	0.0056
KEGG_PATHWAY_DOWN	Osteoclast differentiation	7	0.036
KEGG_PATHWAY_DOWN	Primary immunodeficiency	5	0.0045
KEGG_PATHWAY_DOWN	Cytosolic DNA-sensing pathway	5	0.03
KEGG_PATHWAY_DOWN	Metabolism of xenobiotics by cytochrome P450	5	0.045
KEGG_PATHWAY_DOWN	Prion diseases	4	0.022
A-peric: perirenal fat tissue of -5 oC Altay sheep; H-peric: perirenal fat tissue of -5 oC Altay sheep; A-periw: perirenal fat tissue of 20 oC Altay; H-periw: perirenal fat tissue of 20 oC Hu sheep.

## Sheet: Tail fat-KEGG
Table S5. Up- and down-regulated KEGG pathways significantly enriched in three different tissues at different temperatures in the two breeds.
A- tailW - A- tailC	Term	Count	P-Value		H- tailW - H- tailC	Term	Count	P-Value		H- tailC - A- tailC	Term	Count	P-Value		H- tailW - A- tailW	Term	Count	P-Value
KEGG_PATHWAY_UP	Viral carcinogenesis	12	0.003		KEGG_PATHWAY_UP	Cytokine-cytokine receptor interaction	47	4.7e-12		KEGG_PATHWAY_UP	Neuroactive ligand-receptor interaction	8	0.037		KEGG_PATHWAY_UP	Systemic lupus erythematosus	11	0.00068
KEGG_PATHWAY_UP	Alcoholism	8	0.046		KEGG_PATHWAY_UP	Cell adhesion molecules (CAMs)	36	3e-10		KEGG_PATHWAY_UP	Systemic lupus erythematosus	7	0.0055		KEGG_PATHWAY_UP	Phagosome	9	0.021
KEGG_PATHWAY_UP	Ovarian steroidogenesis	5	0.019		KEGG_PATHWAY_UP	Chemokine signaling pathway	34	2.3e-08		KEGG_PATHWAY_UP	Alcoholism	7	0.01		KEGG_PATHWAY_UP	Staphylococcus aureus infection	8	0.00039
KEGG_PATHWAY_DOWN	Focal adhesion	28	1.4e-07		KEGG_PATHWAY_UP	Neuroactive ligand-receptor interaction	33	0.0043		KEGG_PATHWAY_UP	Viral carcinogenesis	7	0.03		KEGG_PATHWAY_UP	Metabolism of xenobiotics by cytochrome P450	7	0.0017
KEGG_PATHWAY_DOWN	PI3K-Akt signaling pathway	24	0.02		KEGG_PATHWAY_UP	MAPK signaling pathway	29	0.005		KEGG_PATHWAY_UP	Starch and sucrose metabolism	3	0.042		KEGG_PATHWAY_UP	Chemical carcinogenesis	7	0.0032
KEGG_PATHWAY_DOWN	Neuroactive ligand-receptor interaction	20	0.038		KEGG_PATHWAY_UP	HTLV-I infection	28	0.031		KEGG_PATHWAY_UP	Fructose and mannose metabolism	3	0.045		KEGG_PATHWAY_UP	Hypertrophic cardiomyopathy (HCM)	7	0.0042
KEGG_PATHWAY_DOWN	ECM-receptor interaction	18	1.2e-07		KEGG_PATHWAY_UP	Hematopoietic cell lineage	25	1.5e-09		KEGG_PATHWAY_DOWN	Cytokine-cytokine receptor interaction	56	8.6e-11		KEGG_PATHWAY_UP	Pertussis	7	0.005
KEGG_PATHWAY_DOWN	Cell adhesion molecules (CAMs)	18	0.00037		KEGG_PATHWAY_UP	Tuberculosis	24	0.0059		KEGG_PATHWAY_DOWN	Cell adhesion molecules (CAMs)	52	7.3e-15		KEGG_PATHWAY_UP	Tight junction	7	0.0056
KEGG_PATHWAY_DOWN	Dilated cardiomyopathy	17	1.8e-07		KEGG_PATHWAY_UP	cAMP signaling pathway	23	0.026		KEGG_PATHWAY_DOWN	PI3K-Akt signaling pathway	50	0.0063		KEGG_PATHWAY_UP	Chagas disease (American trypanosomiasis)	7	0.022
KEGG_PATHWAY_DOWN	Hypertrophic cardiomyopathy (HCM)	15	4.1e-06		KEGG_PATHWAY_UP	T cell receptor signaling pathway	22	1.9e-06		KEGG_PATHWAY_DOWN	Chemokine signaling pathway	46	3.3e-10		KEGG_PATHWAY_UP	Osteoclast differentiation	7	0.029
KEGG_PATHWAY_DOWN	Wnt signaling pathway	15	0.0013		KEGG_PATHWAY_UP	Chagas disease (American trypanosomiasis)	22	1.7e-05		KEGG_PATHWAY_DOWN	Neuroactive ligand-receptor interaction	46	0.0016		KEGG_PATHWAY_UP	Complement and coagulation cascades	6	0.017
KEGG_PATHWAY_DOWN	Adrenergic signaling in cardiomyocytes	15	0.002		KEGG_PATHWAY_UP	Natural killer cell mediated cytotoxicity	22	1.9e-05		KEGG_PATHWAY_DOWN	HTLV-I infection	41	0.008		KEGG_PATHWAY_UP	Dilated cardiomyopathy	6	0.02
KEGG_PATHWAY_DOWN	Tight junction	14	4.1e-05		KEGG_PATHWAY_UP	Osteoclast differentiation	22	4.8e-05		KEGG_PATHWAY_DOWN	cAMP signaling pathway	40	7.4e-05		KEGG_PATHWAY_UP	Retinol metabolism	5	0.032
KEGG_PATHWAY_DOWN	Melanogenesis	13	0.0009		KEGG_PATHWAY_UP	Systemic lupus erythematosus	22	0.0012		KEGG_PATHWAY_DOWN	Tuberculosis	39	2.8e-05		KEGG_PATHWAY_UP	Cardiac muscle contraction	5	0.047
KEGG_PATHWAY_DOWN	Oxytocin signaling pathway	13	0.021		KEGG_PATHWAY_UP	Rap1 signaling pathway	22	0.036		KEGG_PATHWAY_DOWN	Herpes simplex infection	39	0.00046		KEGG_PATHWAY_UP	Nitrogen metabolism	4	0.0038
KEGG_PATHWAY_DOWN	Cardiac muscle contraction	12	0.00014		KEGG_PATHWAY_UP	Staphylococcus aureus infection	21	1.9e-08		KEGG_PATHWAY_DOWN	Phagosome	38	6.1e-06		KEGG_PATHWAY_UP	Prion diseases	4	0.019
KEGG_PATHWAY_DOWN	Platelet activation	12	0.017		KEGG_PATHWAY_UP	Pertussis	21	3.2e-07		KEGG_PATHWAY_DOWN	Rap1 signaling pathway	36	0.00088		KEGG_PATHWAY_DOWN	Neuroactive ligand-receptor interaction	15	0.0045
KEGG_PATHWAY_DOWN	Arrhythmogenic right ventricular cardiomyopathy (ARVC)	11	0.00034		KEGG_PATHWAY_UP	Influenza A	21	0.023		KEGG_PATHWAY_DOWN	MAPK signaling pathway	35	0.031		KEGG_PATHWAY_DOWN	Complement and coagulation cascades	12	8.2e-07
KEGG_PATHWAY_DOWN	Osteoclast differentiation	11	0.03		KEGG_PATHWAY_UP	Adrenergic signaling in cardiomyocytes	20	0.0025		KEGG_PATHWAY_DOWN	Focal adhesion	34	0.0041		KEGG_PATHWAY_DOWN	Systemic lupus erythematosus	12	0.00043
KEGG_PATHWAY_DOWN	Retrograde endocannabinoid signaling	10	0.018		KEGG_PATHWAY_UP	Rheumatoid arthritis	19	0.00013		KEGG_PATHWAY_DOWN	Influenza A	33	0.00099		KEGG_PATHWAY_DOWN	Cell adhesion molecules (CAMs)	11	0.0025
KEGG_PATHWAY_DOWN	Inflammatory mediator regulation of TRP channels	10	0.024		KEGG_PATHWAY_UP	Phagosome	19	0.049		KEGG_PATHWAY_DOWN	Measles	31	1.2e-05		KEGG_PATHWAY_DOWN	Staphylococcus aureus infection	10	1.9e-05
KEGG_PATHWAY_DOWN	Amoebiasis	10	0.044		KEGG_PATHWAY_UP	Antigen processing and presentation	18	4.8e-05		KEGG_PATHWAY_DOWN	Ras signaling pathway	31	0.043		KEGG_PATHWAY_DOWN	Chemical carcinogenesis	8	0.0012
KEGG_PATHWAY_DOWN	Staphylococcus aureus infection	9	0.0087		KEGG_PATHWAY_UP	Measles	18	0.0081		KEGG_PATHWAY_DOWN	Hematopoietic cell lineage	30	1.6e-09		KEGG_PATHWAY_DOWN	Pertussis	7	0.0087
KEGG_PATHWAY_DOWN	Bile secretion	9	0.024		KEGG_PATHWAY_UP	Complement and coagulation cascades	17	5.1e-05		KEGG_PATHWAY_DOWN	T cell receptor signaling pathway	29	1.6e-07		KEGG_PATHWAY_DOWN	Retinol metabolism	6	0.011
KEGG_PATHWAY_DOWN	Hematopoietic cell lineage	9	0.029		KEGG_PATHWAY_UP	NF-kappa B signaling pathway	17	0.00029		KEGG_PATHWAY_DOWN	Staphylococcus aureus infection	28	1.5e-10		KEGG_PATHWAY_DOWN	Metabolism of xenobiotics by cytochrome P450	6	0.014
KEGG_PATHWAY_DOWN	Malaria	8	0.0065		KEGG_PATHWAY_UP	Cholinergic synapse	17	0.0018		KEGG_PATHWAY_DOWN	Adrenergic signaling in cardiomyocytes	28	0.00045		KEGG_PATHWAY_DOWN	Viral myocarditis	6	0.026
KEGG_PATHWAY_DOWN	Gastric acid secretion	8	0.031		KEGG_PATHWAY_UP	TNF signaling pathway	17	0.0024		KEGG_PATHWAY_DOWN	Transcriptional misregulation in cancer	28	0.0062		KEGG_PATHWAY_DOWN	Antigen processing and presentation	6	0.039
KEGG_PATHWAY_DOWN	Nitrogen metabolism	4	0.031		KEGG_PATHWAY_UP	Leukocyte transendothelial migration	17	0.0045		KEGG_PATHWAY_DOWN	Natural killer cell mediated cytotoxicity	27	3.3e-05		KEGG_PATHWAY_DOWN	Graft-versus-host disease	5	0.037
					KEGG_PATHWAY_UP	Primary immunodeficiency	16	1.1e-09		KEGG_PATHWAY_DOWN	Osteoclast differentiation	27	9.4e-05		KEGG_PATHWAY_DOWN	Allograft rejection	5	0.048
					KEGG_PATHWAY_UP	Legionellosis	16	2.5e-05		KEGG_PATHWAY_DOWN	Inflammatory bowel disease (IBD)	26	2.3e-08
					KEGG_PATHWAY_UP	Inflammatory bowel disease (IBD)	16	0.00012		KEGG_PATHWAY_DOWN	Viral myocarditis	26	4.1e-08
					KEGG_PATHWAY_UP	Type I diabetes mellitus	15	0.00012		KEGG_PATHWAY_DOWN	Leishmaniasis	26	2.1e-07
					KEGG_PATHWAY_UP	Leishmaniasis	15	0.0012		KEGG_PATHWAY_DOWN	NF-kappa B signaling pathway	26	1.1e-06
					KEGG_PATHWAY_UP	Salmonella infection	15	0.0015		KEGG_PATHWAY_DOWN	Rheumatoid arthritis	26	1.3e-05
					KEGG_PATHWAY_UP	Amoebiasis	15	0.018		KEGG_PATHWAY_DOWN	Systemic lupus erythematosus	25	0.013
					KEGG_PATHWAY_UP	Intestinal immune network for IgA production	14	7.1e-05		KEGG_PATHWAY_DOWN	Type I diabetes mellitus	24	4.6e-08
					KEGG_PATHWAY_UP	Graft-versus-host disease	14	0.0001		KEGG_PATHWAY_DOWN	Pertussis	24	2.5e-06
					KEGG_PATHWAY_UP	Autoimmune thyroid disease	14	0.0014		KEGG_PATHWAY_DOWN	Cholinergic synapse	24	0.00021
					KEGG_PATHWAY_UP	Viral myocarditis	14	0.0018		KEGG_PATHWAY_DOWN	Axon guidance	24	0.0018
					KEGG_PATHWAY_UP	Allograft rejection	13	0.00091		KEGG_PATHWAY_DOWN	Graft-versus-host disease	23	1.2e-08
					KEGG_PATHWAY_UP	ErbB signaling pathway	13	0.012		KEGG_PATHWAY_DOWN	Autoimmune thyroid disease	23	1.9e-06
					KEGG_PATHWAY_UP	Prion diseases	12	1.8e-06		KEGG_PATHWAY_DOWN	Antigen processing and presentation	23	2.1e-05
					KEGG_PATHWAY_UP	Malaria	11	0.0026		KEGG_PATHWAY_DOWN	Toll-like receptor signaling pathway	23	0.00041
					KEGG_PATHWAY_UP	Amphetamine addiction	11	0.01		KEGG_PATHWAY_DOWN	Hippo signaling pathway	23	0.033
					KEGG_PATHWAY_UP	Hypertrophic cardiomyopathy (HCM)	11	0.039		KEGG_PATHWAY_DOWN	Allograft rejection	22	3.2e-07
					KEGG_PATHWAY_UP	Insulin secretion	11	0.048		KEGG_PATHWAY_DOWN	Dilated cardiomyopathy	22	2.6e-05
					KEGG_PATHWAY_UP	African trypanosomiasis	10	0.00056		KEGG_PATHWAY_DOWN	Chagas disease (American trypanosomiasis)	22	0.003
					KEGG_PATHWAY_UP	B cell receptor signaling pathway	10	0.03		KEGG_PATHWAY_DOWN	Leukocyte transendothelial migration	22	0.0042
					KEGG_PATHWAY_UP	Cardiac muscle contraction	10	0.045		KEGG_PATHWAY_DOWN	Hypertrophic cardiomyopathy (HCM)	21	5.9e-05
					KEGG_PATHWAY_UP	NOD-like receptor signaling pathway	9	0.019		KEGG_PATHWAY_DOWN	TNF signaling pathway	21	0.0044
					KEGG_PATHWAY_UP	Asthma	7	0.042		KEGG_PATHWAY_DOWN	Salmonella infection	20	0.0005
					KEGG_PATHWAY_UP	Renin-angiotensin system	6	0.04		KEGG_PATHWAY_DOWN	Platelet activation	20	0.041
					KEGG_PATHWAY_UP	Valine, leucine and isoleucine biosynthesis	3	0.024		KEGG_PATHWAY_DOWN	Intestinal immune network for IgA production	19	4.2e-06
					KEGG_PATHWAY_DOWN	Neuroactive ligand-receptor interaction	18	0.00016		KEGG_PATHWAY_DOWN	Complement and coagulation cascades	19	0.00047
					KEGG_PATHWAY_DOWN	cAMP signaling pathway	13	0.0018		KEGG_PATHWAY_DOWN	ECM-receptor interaction	19	0.0023
					KEGG_PATHWAY_DOWN	Calcium signaling pathway	10	0.015		KEGG_PATHWAY_DOWN	Retrograde endocannabinoid signaling	19	0.0048
					KEGG_PATHWAY_DOWN	Cell adhesion molecules (CAMs)	9	0.021		KEGG_PATHWAY_DOWN	Glutamatergic synapse	19	0.011
					KEGG_PATHWAY_DOWN	Steroid hormone biosynthesis	8	0.0007		KEGG_PATHWAY_DOWN	Amoebiasis	19	0.025
					KEGG_PATHWAY_DOWN	Chemical carcinogenesis	8	0.0011		KEGG_PATHWAY_DOWN	Cardiac muscle contraction	18	0.00036
					KEGG_PATHWAY_DOWN	Bile secretion	8	0.002		KEGG_PATHWAY_DOWN	Primary immunodeficiency	17	2.4e-08
					KEGG_PATHWAY_DOWN	Amoebiasis	8	0.0097		KEGG_PATHWAY_DOWN	Malaria	17	3.5e-05
					KEGG_PATHWAY_DOWN	Systemic lupus erythematosus	8	0.043		KEGG_PATHWAY_DOWN	Inflammatory mediator regulation of TRP channels	17	0.035
					KEGG_PATHWAY_DOWN	Metabolism of xenobiotics by cytochrome P450	7	0.0028		KEGG_PATHWAY_DOWN	B cell receptor signaling pathway	16	0.0014
					KEGG_PATHWAY_DOWN	Pancreatic secretion	7	0.019		KEGG_PATHWAY_DOWN	Arrhythmogenic right ventricular cardiomyopathy (ARVC)	16	0.0014
					KEGG_PATHWAY_DOWN	Drug metabolism - cytochrome P450	6	0.0084		KEGG_PATHWAY_DOWN	ErbB signaling pathway	16	0.02
					KEGG_PATHWAY_DOWN	Retinol metabolism	6	0.01		KEGG_PATHWAY_DOWN	Salivary secretion	16	0.032
					KEGG_PATHWAY_DOWN	Complement and coagulation cascades	6	0.025		KEGG_PATHWAY_DOWN	Fc gamma R-mediated phagocytosis	15	0.035
					KEGG_PATHWAY_DOWN	Insulin secretion	6	0.031		KEGG_PATHWAY_DOWN	Cytosolic DNA-sensing pathway	14	0.0038
					KEGG_PATHWAY_DOWN	Salivary secretion	6	0.045		KEGG_PATHWAY_DOWN	Amphetamine addiction	14	0.009
					KEGG_PATHWAY_DOWN	Prion diseases	5	0.0034		KEGG_PATHWAY_DOWN	Asthma	13	0.00022
					KEGG_PATHWAY_DOWN	Drug metabolism - other enzymes	5	0.011		KEGG_PATHWAY_DOWN	Legionellosis	13	0.027
					KEGG_PATHWAY_DOWN	Amyotrophic lateral sclerosis (ALS)	5	0.024		KEGG_PATHWAY_DOWN	African trypanosomiasis	12	0.00056
					KEGG_PATHWAY_DOWN	ABC transporters	5	0.041		KEGG_PATHWAY_DOWN	NOD-like receptor signaling pathway	11	0.024
					KEGG_PATHWAY_DOWN	Amphetamine addiction	5	0.048		KEGG_PATHWAY_DOWN	Prion diseases	10	0.0017
					KEGG_PATHWAY_DOWN	Ascorbate and aldarate metabolism	4	0.013
					KEGG_PATHWAY_DOWN	Pentose and glucuronate interconversions	4	0.025
A-tailc: tail-fat of -5 oC Altay sheep; H-tailc: tail-fat of -5 oC Altay sheep; A-tailw: tail-fat of 20 oC Altay sheep; H-tailw: tail-fat of 20 oC Hu sheep.
